# Supplementary material for: Genome-Wide Transcriptional Profiles during Temperature and Oxidative Stress Reveal Coordinated Expression Patterns and Overlapping Regulons in Rice
Source: PLoS One. 2012 Jul 16;7(7):e40899. doi: 10.1371/journal.pone.0040899 (PMC3397947; doi:10.1371/journal.pone.0040899)
Supplement: Data S1 — Detailed gene lists (described and mentioned in this study) with fold changes and hierarchical clusters (Heat maps). (ZIP) [file pone.0040899.s006.zip]

Archive with 3 entries (2 files):
- Data S1. Detailed gene lists with fold changes and hierarchical clusters (Heat maps).xls
- __MACOSX/
- __MACOSX/._Data S1. Detailed gene lists with fold changes and hierarchical clusters (Heat maps).xls
