# Supplementary material for: Genome-Wide Transcriptional Profiles during Temperature and Oxidative Stress Reveal Coordinated Expression Patterns and Overlapping Regulons in Rice
Source: PLoS One. 2012 Jul 16;7(7):e40899. doi: 10.1371/journal.pone.0040899 (PMC3397947; doi:10.1371/journal.pone.0040899)
Supplement: Data S1 — Detailed gene lists (described and mentioned in this study) with fold changes and hierarchical clusters (Heat maps). (ZIP) [file pone.0040899.s006.zip › Data S1. Detailed gene lists with fold changes and hierarchical clusters (Heat maps).xls]

## Sheet: Read me
Supplemetary Data S1	This workbook contains worksheets containing detailed genelists with fold changes and hierarchial clusters (Heat maps).
Work Sheet
Common_Down_Cold	This sheet contains the probes for Down-regulated genes (77) both in CS1H and CS5H w.r.t control (unstressed seedlings) individually.
Common_Down_Heat	This sheet contains the probes for Down-regulated genes (106) both in HS10min and HS30min w.r.t control (unstressed seedlings) individually.
Common_Down_OS	This sheet contains the probes for Down-regulated genes (87) both in OS1H and OS4H w.r.t control(unstressed seedlings) individually.
Common_Early_Cold_OS_Down	This sheet contains the probes for Down-regulated genes (12) both in CS1H and OS1H w.r.t control(unstressed seedlings) individually.
Common_Up_Cold	This sheet contains the probes for Up-regulated genes (467) both in CS1H and CS5H w.r.t control (unstressed seedlings) individually.
Common_Up_Heat	This sheet contains the probes for Up-regulated genes (809) both in HS10min and HS30min w.r.t control (unstressed seedlings) individually.
Common_Up_OS	This sheet contains the probes for Down-regulated genes (168) both in OS1H and OS4H w.r.t control (unstressed seedlings) individually.
Down_All	This sheet contains the probes for Down-regulated genes (1) in all the six stress comditions w.r.t control (unstressed seedlings) individually.
Down_C1H	This sheet contains the probes for Down-regulated genes (157) in CS1H w.r.t control (unstressed seedlings).
Down_C5H	This sheet contains the probes for Down-regulated genes (441) in CS5H w.r.t control (unstressed seedlings).
Down_Cold_Shock	This sheet contains the probes for Down-regulated genes (266) in CS (i.e. when CS1H and CS5H were taken as a condition) w.r.t control (unstressed seedlings).
Down_Heat_Shock	This sheet contains the probes for Down-regulated genes (295) in HS (i.e. when HS10min and HS30min were taken as a condition) w.r.t control (unstressed seedlings).
Down_HS10	This sheet contains the probes for Down-regulated genes (470) in HS10min w.r.t control (unstressed seedlings).
Down_HS30	This sheet contains the probes for Down-regulated genes (476) in HS30min w.r.t control (unstressed seedlings).
Down_OS1H	This sheet contains the probes for Down-regulated genes (355) in OS1H w.r.t control (unstressed seedlings).
Down_OS4H	This sheet contains the probes for Down-regulated genes (168) in OS4H w.r.t control (unstressed seedlings).
Down_Oxidative_Stress	This sheet contains the probes for Down-regulated genes (329) in OS (i.e. when OS1H and OS4H were taken as a condition) w.r.t control (unstressed seedlings).
Early-Down All	This sheet contains the probes for Down-regulated genes (2) during all the early time points of stress conditions w.r.t control (unstressed seedlings).
Early_Down_Cold	This sheet contains the probes for Down-regulated genes (80) in CS1H and not in CS5H w.r.t control (unstressed seedlings).
Early_Down_Heat	This sheet contains the probes for Down-regulated genes (364) in HS10min and not in HS30min w.r.t control (unstressed seedlings).
Early_Down_OS	This sheet contains the probes for Down-regulated genes (268) in OS1H and not in OS4H w.r.t control (unstressed seedlings).
Early_Up_All	This sheet contains the probes for Up-regulated genes (1) during all the early time points of stress conditions w.r.t control (unstressed seedlings).
Early_Up_Cold	This sheet contains the probes for Up-regulated genes (166) in CS1H and not in CS5H w.r.t control (unstressed seedlings).
Early_Up_Heat	This sheet contains the probes for Up-regulated genes (589) in HS10min and not in HS30min w.r.t control (unstressed seedlings).
Early_Up_OS	This sheet contains the probes for Up-regulated genes (573) in OS1H and not in OS4H w.r.t control (unstressed seedlings).
Late_Down_All	This sheet contains the probes for Down-regulated genes (1) during all the late time points of stress conditions w.r.t control (unstressed seedlings).
Late_Down_Cold	This sheet contains the probes for Down-regulated genes (364) in CS5H and not in CS1H w.r.t control (unstressed seedlings).
Late_Down_Heat	This sheet contains the probes for Down-regulated genes (370) in HS30min and not in HS10min w.r.t control (unstressed seedlings).
Late_Down_OS	This sheet contains the probes for Down-regulated genes (81) in OS4H and not in OS1H w.r.t control (unstressed seedlings).
Late_Up_All	This sheet contains the probes for Up-regulated genes (2) during all the late time points of stress conditions w.r.t control (unstressed seedlings).
Late_Up_Cold	This sheet contains the probes for Up-regulated genes (701) in CS1H and not in CS5H w.r.t control (unstressed seedlings).
Late_Up_Heat	This sheet contains the probes for Up-regulated genes (308) in HS10min and not in HS30min w.r.t control (unstressed seedlings).
Late_Up_OS	This sheet contains the probes for Up-regulated genes (174) in OS1H and not in OS4H w.r.t control (unstressed seedlings).
Specific_Cold_Down	This sheet contains the probes for specifically Down-regulated genes (51) only during CS i.e. CS as condition and not in the other stresses i.e. HS and OS as condition w.r.t control (unstressed seedlings).
Specific_Cold_Heat_Down	This sheet contains the probes for specifically Down-regulated genes (7) during CS and HS i.e. CS and HS taken as condition and not in OS w.r.t control (unstressed seedlings).
Specific_Cold_Heat_up	This sheet contains the probes for specifically Up-regulated genes (71) during CS and HS i.e. CS and HS taken as condition and not in OS w.r.t control (unstressed seedlings).
Specific-Cold_OS_Down	This sheet contains the probes for specifically Down-regulated genes (18) during CS and OS i.e. CS and OS taken as condition and not in HS w.r.t control (unstressed seedlings).
Specific_Cold_OS_Up	This sheet contains the probes for specifically Up-regulated genes (12) during CS and OS i.e. CS and OS taken as condition and not in HS w.r.t control (unstressed seedlings).
Specific-Cold_Up	This sheet contains the probes for specifically Up-regulated genes (365) only during CS i.e. CS as condition and not in the other stresses i.e. HS and OS as condition w.r.t control (unstressed seedlings).
Specific_Early_Cold_Down	This sheet contains the probes for specifically Down-regulated genes (63) only during early CS i.e. CS1H and not in the early time point of other stresses i.e. HS10min and OS1H w.r.t control (unstressed seedlings).
Specific_Early_Cold_Up	This sheet contains the probes for specifically Up-regulated genes (121) only during early CS i.e. CS1H and not in the early time point of other stresses i.e. HS10min and OS1H w.r.t control (unstressed seedlings).
Specific_Early_Heat_Down	This sheet contains the probes for specifically Down-regulated genes (328) only during early HS i.e. HS10min and not in the early time point of other stresses i.e. CS1H and OS1H w.r.t control (unstressed seedlings).
Specific_Early_Heat_Up	This sheet contains the probes for specifically Up-regulated genes (507) only during early HS i.e. HS10min and not in the early time point of other stresses i.e. CS1H and OS1H w.r.t control (unstressed seedlings).
Specific_Early_OS_Down	This sheet contains the probes for specifically Down-regulated genes (223) only during early OS i.e. OS1H and not in the early time point of other stresses i.e. HS10min and CS1H w.r.t control (unstressed seedlings).
Specific_Early_OS_Up	This sheet contains the probes for specifically Up-regulated genes (517) only during early OS i.e. OS1H and not in the early time point of other stresses i.e. HS10min and CS1H w.r.t control (unstressed seedlings).
Specific_Heat_Down	This sheet contains the probes for specifically Down-regulated genes (95) only during HS i.e. HS as condition and not in the other stresses i.e. CS and OS as condition w.r.t control (unstressed seedlings).
Specific_Heat_OS_Down	This sheet contains the probes for specifically Down-regulated genes (3) during HS and OS i.e. HS and OS taken as condition and not in CS w.r.t control (unstressed seedlings).
Specific_Heat_OS_Up	This sheet contains the probes for specifically Down-regulated genes (47) during HS and OS i.e. HS and OS taken as condition and not in CS w.r.t control (unstressed seedlings).
Specific_Heat_Up	This sheet contains the probes for specifically Up-regulated genes (672) only during HS i.e. HS as condition and not in the other stresses i.e. CS and OS as condition w.r.t control (unstressed seedlings).
Specific_Late_Cold_Down	This sheet contains the probes for specifically Down-regulated genes (336) only during Late CS i.e. CS5H and not in the late time point of other stresses i.e. HS30min and OS4H w.r.t control (unstressed seedlings).
Specific_Late_Cold_Up	This sheet contains the probes for specifically Up-regulated genes (648) only during Late CS i.e. CS5H and not in the late time point of other stresses i.e. HS30min and OS4H w.r.t control (unstressed seedlings).
Specific_Late_Heat_Down	This sheet contains the probes for specifically Down-regulated genes (332) only during Late HS i.e. HS10min and not in the late time point of other stresses i.e. CS5H and OS4H w.r.t control (unstressed seedlings).
Specific_Late_Heat_Up	This sheet contains the probes for specifically Up-regulated genes (258) only during Late HS i.e. HS10min and not in the late time point of other stresses i.e. CS5H and OS4H w.r.t control (unstressed seedlings).
Specific_Late_OS_Down	This sheet contains the probes for specifically Down-regulated genes (60) only during Late OS i.e. OS1H and not in the late time point of other stresses i.e. HS30min and CS5H w.r.t control (unstressed seedlings).
Specific_Late_OS_Up	This sheet contains the probes for specifically Up-regulated genes (155) only during Late OS i.e. OS1H and not in the late time point of other stresses i.e. HS30min and CS5H w.r.t control (unstressed seedlings).
Specific_OS_Down	This sheet contains the probes for specifically Down-regulated genes (65) only during OS i.e. OS as condition and not in the other stresses i.e. CS and HS as condition w.r.t control (unstressed seedlings).
Specific_OS_Up	This sheet contains the probes for specifically Up-regulated genes (90) only during OS i.e. OS as condition and not in the other stresses i.e. CS and HS as condition w.r.t control (unstressed seedlings).
Up_All	This sheet contains the probes for Up-regulated genes (19) during all the six stress conditions w.r.t control (unstressed seedlings).
Up_C1H	This sheet contains the probes for Up-regulated genes (633) in CS1H w.r.t control (unstressed seedlings).
Up_C5H	This sheet contains the probes for Up-regulated genes (1168) in CS5H w.r.t control (unstressed seedlings).
Up_Cold_Shock	This sheet contains the probes for Up-regulated genes (807) in CS (i.e. when CS1H and CS5H were taken as a condition) w.r.t control (unstressed seedlings).
Up_Heat_Shock	This sheet contains the probes for Up-regulated genes (1238) in HS (i.e. when HS10min and HS30min were taken as a condition) w.r.t control (unstressed seedlings).
Up_HS10	This sheet contains the probes for Up-regulated genes (1398) in HS10min w.r.t control (unstressed seedlings).
Up_HS30	This sheet contains the probes for Up-regulated genes (1117) in HS30min w.r.t control (unstressed seedlings).
Up_OS1H	This sheet contains the probes for Up-regulated genes (741) in OS1H w.r.t control (unstressed seedlings).
Up_OS4H	This sheet contains the probes for Up-regulated genes (342) in OS4H w.r.t control (unstressed seedlings).
Up_Oxidative_Stress	This sheet contains the probes for Up-regulated genes (466) in OS (i.e. when OS1H and OS4H were taken as a condition) w.r.t control (unstressed seedlings).
Master Sheet	This sheet contains the Complete List of the probes of genes (42537) present of the Whole Genome Array.

## Sheet:   Common_Down_Cold
Gene	C1H_FC	C5H_FC	HS10_FC	HS30_FC	OS1H_FC	OS4H_FC	Gramene Gene ID	Gramene Pathway	Gramene GO	Description
Os05g0277000|COMBINER_EST|Os05g0277000|8	-2.09	-2.4	-0.34	0	-2.02	-0.48	LOC_Os05g19600		GO:0016049 ; GO:0005618 ; GO:0003674 ; GO:0016049 ; GO:0005576 ; GO:0003674 ; GO:0016043 ; GO:0005618 ; GO:0003674 ; GO:0016043 ; GO:0005576 ; GO:0003674 ; GO:0009664 ; GO:0005618 ; GO:0003674 ; GO:0009664 ; GO:0005576 ; GO:0003674	alpha-expansin 17 precursor, putative, expressed
Os06g0678500|COMBINER_EST|Os06g0678500|8	-2.22	-3.53	-0.02	-0.66	-2.68	-1.13	LOC_Os06g46460			expressed protein
Os08g0425100|mRNA|AK069134|CDS+3'UTR	-2.94	-4.81	-0.42	0.4	0.21	-0.07	LOC_Os08g32920	RXN0-1021	GO:0007018 ; GO:0005875 ; GO:0017111 ; GO:0007018 ; GO:0005875 ; GO:0008026 ; GO:0007018 ; GO:0005875 ; GO:0005525 ; GO:0007018 ; GO:0005875 ; GO:0005524 ; GO:0007018 ; GO:0005875 ; GO:0003924 ; GO:0007018 ; GO:0005875 ; GO:0003777 ; GO:0007018 ; GO:0005875 ; GO:0003676 ; GO:0007018 ; GO:0005875 ; GO:0000166	dynamin-2B, putative, expressed
Os01g0946300|COMBINER_EST|Os01g0946300|8	-2.46	-2.23	-1.01	-0.72	-1.08	-0.3	LOC_Os01g71800	2.3.1.43-RXN	GO:0006629 ; GO:0016740 ; GO:0006629 ; GO:0004607	1-O-acylceramide synthase precursor, putative
Os08g0246100|COMBINER|CI560107|x	-2.64	-3.17	-1.96	-1.53	-2.87	-3.16	LOC_Os08g14830		GO:0006952 ; GO:0017111 ; GO:0006952 ; GO:0005524 ; GO:0006952 ; GO:0005515 ; GO:0006952 ; GO:0000166 ; GO:0006915 ; GO:0017111 ; GO:0006915 ; GO:0005524 ; GO:0006915 ; GO:0005515 ; GO:0006915 ; GO:0000166	NB-ARC domain containing protein, expressed
Os04g0629200|COMBINER|CI561918|0	-3.32	-2.11	-2.12	-1.67	-4.08	-6.56	LOC_Os04g53710		GO:0006118 ; GO:0016020 ; GO:0009055 ; GO:0006118 ; GO:0016020 ; GO:0005507 ; GO:0006118 ; GO:0016020 ; GO:0005488	early nodulin-like protein 1 precursor, putative, expressed
Os06g0192400|mRNA|AK108798|CDS+3'UTR	-2.22	-3.61	-0.51	-0.1	-1.16	-1.57	LOC_Os06g09270	PEROXID-RXN	GO:0006486 ; GO:0016020 ; GO:0008378	hypro1, putative, expressed
Os11g0119200|mRNA|AK103124|CDS+3'UTR	-2.3	-2.39	-0.12	-0.73	-1.53	-2.15	LOC_Os11g02670	UBIQUITIN--PROTEIN-LIGASE-RXN	GO:0008270 ; GO:0005515 ; GO:0005488 ; GO:0003824	protein binding protein, putative, expressed
Os07g0153000|COMBINER_EST|AU082861|7	-2.3	-2.75	-2.28	-2.37	-1.36	-2.74	LOC_Os07g05830			ZIM motif family protein, expressed
Os01g0803900|COMBINER|CI546567|x	-2.27	-2.97	-1.25	-2.58	-2.03	-4.14	LOC_Os01g58970		GO:0019748 ; GO:0005739 ; GO:0020037 ; GO:0019748 ; GO:0005739 ; GO:0019825 ; GO:0019748 ; GO:0005739 ; GO:0005506 ; GO:0019748 ; GO:0005739 ; GO:0004497 ; GO:0019748 ; GO:0005739 ; GO:0003824 ; GO:0009987 ; GO:0005739 ; GO:0020037 ; GO:0009987 ; GO:0005739 ; GO:0019825 ; GO:0009987 ; GO:0005739 ; GO:0005506 ; GO:0009987 ; GO:0005739 ; GO:0004497 ; GO:0009987 ; GO:0005739 ; GO:0003824 ; GO:000962…	cytochrome P450 94A2, putative, expressed
Os01g0868600|COMBINER|CI552846|6	-2.82	-3.33	-1.75	-2.42	-2.96	-5.6	LOC_Os01g64840	3.4.23.1-RXN	GO:0019538 ; GO:0016020 ; GO:0016787 ; GO:0019538 ; GO:0016020 ; GO:0003677 ; GO:0019538 ; GO:0005618 ; GO:0016787 ; GO:0019538 ; GO:0005618 ; GO:0003677 ; GO:0009987 ; GO:0016020 ; GO:0016787 ; GO:0009987 ; GO:0016020 ; GO:0003677 ; GO:0009987 ; GO:0005618 ; GO:0016787 ; GO:0009987 ; GO:0005618 ; GO:0003677	aspartic proteinase nepenthesin-1 precursor, putative, expressed
Os01g0935800|mRNA|AK111919|CDS+3'UTR	-2.44	-3.44	-1.19	-0.72	-2.59	-1.72	LOC_Os01g70970	PROTEIN-KINASE-RXN ; PROTEIN-TYROSINE-KINASE-RXN	GO:0016068 ; GO:0016020 ; GO:0030246 ; GO:0016068 ; GO:0016020 ; GO:0016301 ; GO:0016068 ; GO:0016020 ; GO:0005524 ; GO:0016068 ; GO:0016020 ; GO:0005515 ; GO:0016068 ; GO:0016020 ; GO:0004713 ; GO:0016068 ; GO:0016020 ; GO:0004674 ; GO:0016068 ; GO:0016020 ; GO:0004672 ; GO:0016068 ; GO:0016020 ; GO:0000166 ; GO:0016068 ; GO:0005886 ; GO:0030246 ; GO:0016068 ; GO:0005886 ; GO:0016301 ; GO:001606…	BRASSINOSTEROID INSENSITIVE 1-associated receptor kinase 1 precursor, putative, expressed
Os03g0560200|mRNA|AK062706|UTR	-2.55	-2.91	-0.6	-1.31	-2.07	-0.14	LOC_Os03g36150			retrotransposon protein, putative, unclassified
Os06g0187000|mRNA|AB037135|CDS+3'UTR	-2.8	-3.05	-3.16	-3.24	-3.1	-3.91	LOC_Os06g08790	NUCLEOSIDE-TRIPHOSPHATASE-RXN	GO:0017111 ; GO:0008270 ; GO:0005524 ; GO:0005515 ; GO:0003677 ; GO:0000166	origin recognition complex subunit 1, putative, expressed
Os11g0559600|mRNA|AK064906|CDS+3'UTR	-2.59	-4.79	-0.1	-0.79	-2.37	-2.2	LOC_Os11g35540			expressed protein
Os01g0803900|COMBINER|CI195049|6	-2.01	-2.9	-1.04	-2.17	-2.06	-3.99	LOC_Os01g58970		GO:0019748 ; GO:0005739 ; GO:0020037 ; GO:0019748 ; GO:0005739 ; GO:0019825 ; GO:0019748 ; GO:0005739 ; GO:0005506 ; GO:0019748 ; GO:0005739 ; GO:0004497 ; GO:0019748 ; GO:0005739 ; GO:0003824 ; GO:0009987 ; GO:0005739 ; GO:0020037 ; GO:0009987 ; GO:0005739 ; GO:0019825 ; GO:0009987 ; GO:0005739 ; GO:0005506 ; GO:0009987 ; GO:0005739 ; GO:0004497 ; GO:0009987 ; GO:0005739 ; GO:0003824 ; GO:000962…	cytochrome P450 94A2, putative, expressed
Os07g0604100|COMBINER|CI453930|0	-3.27	-4.32	-3.35	-3.84	-4.03	-2.74	LOC_Os07g41290			expressed protein
Os04g0629200|COMBINER|CI561918|x	-3.15	-2.15	-2.02	-1.66	-4.14	-6.64	LOC_Os04g53710		GO:0006118 ; GO:0016020 ; GO:0009055 ; GO:0006118 ; GO:0016020 ; GO:0005507 ; GO:0006118 ; GO:0016020 ; GO:0005488	early nodulin-like protein 1 precursor, putative, expressed
Os12g0451400|COMBINER_EST|AU183750|6	-2.27	-3.06	-1.88	-0.5	-1.29	-2.53	LOC_Os12g26530			hypothetical protein
Os12g0219000|COMBINER|CI312063|6	-2.52	-4.87	-0.02	-0.65	-2.29	-2.19
Os02g0766900|COMBINER_EST|Os02g0766900|8	-2.35	-4.46	-1.95	-3.14	-2.39	-0.12	LOC_Os02g52800		GO:0005975 ; GO:0016787 ; GO:0005975 ; GO:0004553	1,4-beta-D-mannan endohydrolase precursor, putative, expressed
Os03g0798500|COMBINER_EST|Os03g0798500|8	-2.14	-2	-1.06	-0.82	-2.39	-2.21	LOC_Os03g58420		GO:0050826 ; GO:0005634 ; GO:0050825 ; GO:0050826 ; GO:0005634 ; GO:0043565 ; GO:0050826 ; GO:0005634 ; GO:0003700 ; GO:0045449 ; GO:0005634 ; GO:0050825 ; GO:0045449 ; GO:0005634 ; GO:0043565 ; GO:0045449 ; GO:0005634 ; GO:0003700 ; GO:0042309 ; GO:0005634 ; GO:0050825 ; GO:0042309 ; GO:0005634 ; GO:0043565 ; GO:0042309 ; GO:0005634 ; GO:0003700 ; GO:0006350 ; GO:0005634 ; GO:0050825 ; GO:000635…	OsWRKY6 - Superfamily of rice TFs having WRKY and zinc finger domains
Os01g0217200|COMBINER_EST|Os01g0217200|8	-2.72	-2.25	-2.06	-2.12	-3	-3.75	LOC_Os01g11830		GO:0019538 ; GO:0016020 ; GO:0016787 ; GO:0019538 ; GO:0016020 ; GO:0008234 ; GO:0019538 ; GO:0016020 ; GO:0004197 ; GO:0009987 ; GO:0016020 ; GO:0016787 ; GO:0009987 ; GO:0016020 ; GO:0008234 ; GO:0009987 ; GO:0016020 ; GO:0004197 ; GO:0009628 ; GO:0016020 ; GO:0016787 ; GO:0009628 ; GO:0016020 ; GO:0008234 ; GO:0009628 ; GO:0016020 ; GO:0004197 ; GO:0007275 ; GO:0016020 ; GO:0016787 ; GO:000727…	caricain precursor, putative, expressed
Os03g0388600|COMBINER|CI556354|0	-4.4	-2.24	-0.46	-0.5	-3.55	-3.72	LOC_Os03g27090		GO:0009908 ; GO:0005737 ; GO:0016301 ; GO:0009908 ; GO:0005737 ; GO:0003700 ; GO:0009908 ; GO:0005737 ; GO:0003677 ; GO:0009908 ; GO:0005634 ; GO:0016301 ; GO:0009908 ; GO:0005634 ; GO:0003700 ; GO:0009908 ; GO:0005634 ; GO:0003677 ; GO:0009719 ; GO:0005737 ; GO:0003677 ; GO:0009719 ; GO:0005737 ; GO:0016301 ; GO:0009719 ; GO:0005737 ; GO:0003700 ; GO:0009719 ; GO:0005634 ; GO:0016301 ; GO:000971…	transcription factor MYB101, putative, expressed
Os04g0154800|mRNA|AK111451|CDS+3'UTR	-2.18	-2.34	-2.09	-2.16	-1.88	-2.76	LOC_Os04g07110		GO:0016020 ;	expressed protein
Os11g0649400|COMBINER|CI412290|6	-2.06	-2.67	-3.26	-1.73	-2.81	-3.43	LOC_Os11g42940		GO:0005576 ;	plant integral membrane protein TIGR01569 containing protein, expressed
Os12g0270900|mRNA|AK070224|CDS+3'UTR	-2.07	-2.21	1.05	0.82	0	0.28	LOC_Os12g17160		GO:0016740 ; GO:0008146	flavonol 3-sulfotransferase, putative, expressed
Os12g0578300|mRNA|AK100503|CDS+3'UTR	-2.88	-2.92	-2.23	-0.8	-1.68	-1.48	LOC_Os12g38910			expressed protein
Os01g0160300|COMBINER|CI256834|6	-2.28	-2.65	-2.16	-2.86	-2.44	-0.77	LOC_Os01g06680		GO:0008270 ; GO:0005515 ; GO:0003676	retrotransposon protein, putative, unclassified, expressed
Os11g0676500|COMBINER_EST|Os11g0676500|8	-2.26	-2.21	-0.61	-1.92	-2.91	-4.34	LOC_Os11g45130		GO:0009607 ; GO:0005739 ; GO:0048037 ; GO:0009607 ; GO:0005739 ; GO:0017111 ; GO:0009607 ; GO:0005739 ; GO:0016616 ; GO:0009607 ; GO:0005739 ; GO:0005524 ; GO:0009607 ; GO:0005739 ; GO:0005515 ; GO:0009607 ; GO:0005739 ; GO:0003700 ; GO:0009607 ; GO:0005739 ; GO:0000166 ; GO:0008150 ; GO:0005739 ; GO:0048037 ; GO:0008150 ; GO:0005739 ; GO:0017111 ; GO:0008150 ; GO:0005739 ; GO:0016616 ; GO:000815…	pollen signalling protein with adenylyl cyclase activity, putative, expressed
Os09g0339100|COMBINER_EST|Os09g0339100|8	-2.54	-4.32	-2.25	-2.28	-2.19	-2.49	LOC_Os09g16960			hypothetical protein
Os02g0640500|mRNA|AK107491|CDS+3'UTR	-2.93	-2.4	-1.37	-0.8	-1.97	-2.59	LOC_Os02g42780	PROTEIN-KINASE-RXN	GO:0009987 ; GO:0016020 ; GO:0004674 ; GO:0009987 ; GO:0016020 ; GO:0030246 ; GO:0009987 ; GO:0016020 ; GO:0016301 ; GO:0009987 ; GO:0016020 ; GO:0005529 ; GO:0009987 ; GO:0016020 ; GO:0005524 ; GO:0009987 ; GO:0016020 ; GO:0005515 ; GO:0009987 ; GO:0016020 ; GO:0004872 ; GO:0009987 ; GO:0016020 ; GO:0004713 ; GO:0009987 ; GO:0016020 ; GO:0004672 ; GO:0009987 ; GO:0016020 ; GO:0000166 ; GO:000998…	lectin receptor-type protein kinase, putative, expressed
Os05g0462000|COMBINER_EST|CI461360|0	-2.24	-2.83	-0.37	-0.23	-0.86	-0.36	LOC_Os05g38680			plant-specific domain TIGR01589 family protein, expressed
Os03g0643200|COMBINER_EST|Os03g0643200|8	-3.06	-2.9	-1.7	-3.62	-2.03	-2.31	LOC_Os03g44140	PROTEIN-KINASE-RXN	GO:0030154 ; GO:0016020 ; GO:0030246 ; GO:0030154 ; GO:0016020 ; GO:0016301 ; GO:0030154 ; GO:0016020 ; GO:0005524 ; GO:0030154 ; GO:0016020 ; GO:0005515 ; GO:0030154 ; GO:0016020 ; GO:0005509 ; GO:0030154 ; GO:0016020 ; GO:0004713 ; GO:0030154 ; GO:0016020 ; GO:0004674 ; GO:0030154 ; GO:0016020 ; GO:0004672 ; GO:0030154 ; GO:0016020 ; GO:0000166 ; GO:0030154 ; GO:0005886 ; GO:0030246 ; GO:003015…	OsWAK26 - OsWAK receptor-like protein kinase, expressed
Os08g0246100|COMBINER|CI560107|0	-2.81	-3.46	-1.64	-1.75	-2.87	-3.72	LOC_Os08g14830		GO:0006952 ; GO:0017111 ; GO:0006952 ; GO:0005524 ; GO:0006952 ; GO:0005515 ; GO:0006952 ; GO:0000166 ; GO:0006915 ; GO:0017111 ; GO:0006915 ; GO:0005524 ; GO:0006915 ; GO:0005515 ; GO:0006915 ; GO:0000166	NB-ARC domain containing protein, expressed
osa-miR167h|Os12|3'seq	-2.11	-3.04	-1.25	-0.09	-1.25	-0.71
Os01g0539400|mRNA|AK106137|CDS+3'UTR	-2.3	-2.98	-1.25	0.01	-0.4	-0.07	LOC_Os01g35789			expressed protein
Os11g0186900|mRNA|AK105491|CDS+3'UTR	-3.25	-2.44	0.05	0.35	-1.78	-1.34	LOC_Os11g08380		GO:0019748 ; GO:0005737 ; GO:0016740 ; GO:0019748 ; GO:0005737 ; GO:0003824 ; GO:0009991 ; GO:0005737 ; GO:0016740 ; GO:0009991 ; GO:0005737 ; GO:0003824 ; GO:0009987 ; GO:0005737 ; GO:0016740 ; GO:0009987 ; GO:0005737 ; GO:0003824 ; GO:0009791 ; GO:0005737 ; GO:0016740 ; GO:0009791 ; GO:0005737 ; GO:0003824 ; GO:0009719 ; GO:0005737 ; GO:0016740 ; GO:0009719 ; GO:0005737 ; GO:0003824 ; GO:000960…	1-aminocyclopropane-1-carboxylate oxidase, putative, expressed
Os07g0516700|COMBINER|CI543922|x	-2.56	-2.24	-1.96	-0.9	-2.05	-2.29	LOC_Os07g33320			expressed protein
Os08g0424700|COMBINER_EST|Os08g0424700|8	-2.94	-2.75	0.37	-0.45	-1.81	-0.86	LOC_Os08g32880		GO:0006952 ; GO:0017111 ; GO:0006952 ; GO:0005524 ; GO:0006952 ; GO:0005515 ; GO:0006952 ; GO:0004867 ; GO:0006952 ; GO:0000166 ; GO:0006915 ; GO:0017111 ; GO:0006915 ; GO:0005524 ; GO:0006915 ; GO:0005515 ; GO:0006915 ; GO:0004867 ; GO:0006915 ; GO:0000166	disease resistance protein RPM1, putative
Os05g0525600|COMBINER_EST|Os05g0525600|8	-3.37	-3.24	-1.16	-2.03	-3.63	-4.23	LOC_Os05g44990	PROTEIN-KINASE-RXN	GO:0030154 ; GO:0005886 ; GO:0005515 ; GO:0030154 ; GO:0016020 ; GO:0030246 ; GO:0030154 ; GO:0016020 ; GO:0016301 ; GO:0030154 ; GO:0016020 ; GO:0005524 ; GO:0030154 ; GO:0016020 ; GO:0005515 ; GO:0030154 ; GO:0016020 ; GO:0004713 ; GO:0030154 ; GO:0016020 ; GO:0004674 ; GO:0030154 ; GO:0016020 ; GO:0004672 ; GO:0030154 ; GO:0016020 ; GO:0000166 ; GO:0030154 ; GO:0005886 ; GO:0030246 ; GO:003015…	light repressible receptor protein kinase, putative, expressed
Os07g0516700|COMBINER|CI563176|0	-2.48	-2.21	-1.95	-0.81	-2.04	-2.24	LOC_Os07g33320			expressed protein
Os10g0498100|mRNA|AK071187|CDS+3'UTR	-2.48	-2.5	-1.88	-4.6	-3.19	-4.61	LOC_Os10g35500	EPOXIDE-HYDROLASE-RXN	GO:0006725 ; GO:0003824 ; GO:0006725 ; GO:0016787 ; GO:0016787 ; GO:0003824	epoxide hydrolase, putative, expressed
Os12g0603900|mRNA|AK067588|UTR	-2.06	-2.51	-1.78	-1.37	-2.18	-0.97
Os02g0684100|COMBINER_EST|Os02g0684100|8	-2.61	-2.86	-1.92	-2.44	-3.5	-3.97	LOC_Os02g45890		GO:0016740 ; GO:0008146	flavonol 4-sulfotransferase, putative, expressed
osa-miR169a|Os01|5'seq	-2.86	-3.04	1.86	0.93	-2.77	-2.73
Os01g0803800|mRNA|AK064306|CDS+3'UTR	-2.95	-3.65	3.04	1.35	-1.82	-3.12	LOC_Os01g58960		GO:0019748 ; GO:0005739 ; GO:0020037 ; GO:0019748 ; GO:0005739 ; GO:0019825 ; GO:0019748 ; GO:0005739 ; GO:0005506 ; GO:0019748 ; GO:0005739 ; GO:0004497 ; GO:0019748 ; GO:0005739 ; GO:0003824 ; GO:0009987 ; GO:0005739 ; GO:0020037 ; GO:0009987 ; GO:0005739 ; GO:0019825 ; GO:0009987 ; GO:0005739 ; GO:0005506 ; GO:0009987 ; GO:0005739 ; GO:0004497 ; GO:0009987 ; GO:0005739 ; GO:0003824 ; GO:000971…	cytochrome P450 94A1, putative, expressed
Os02g0695200|mRNA|AK111720|CDS+3'UTR	-2.45	-2.66	0.55	0.34	1.26	1.3	LOC_Os02g46780		GO:0009908 ; GO:0005737 ; GO:0016301 ; GO:0009908 ; GO:0005737 ; GO:0003700 ; GO:0009908 ; GO:0005737 ; GO:0003677 ; GO:0009908 ; GO:0005634 ; GO:0016301 ; GO:0009908 ; GO:0005634 ; GO:0003700 ; GO:0009908 ; GO:0005634 ; GO:0003677 ; GO:0009719 ; GO:0005737 ; GO:0003677 ; GO:0009719 ; GO:0005737 ; GO:0016301 ; GO:0009719 ; GO:0005737 ; GO:0003700 ; GO:0009719 ; GO:0005634 ; GO:0016301 ; GO:000971…	myb-related protein Zm1, putative, expressed
Os01g0803600|COMBINER|CI227651|6	-2.86	-3.39	3.79	1.26	-1.84	-2.86	LOC_Os01g58950		GO:0019748 ; GO:0005739 ; GO:0020037 ; GO:0019748 ; GO:0005739 ; GO:0019825 ; GO:0019748 ; GO:0005739 ; GO:0005506 ; GO:0019748 ; GO:0005739 ; GO:0004497 ; GO:0019748 ; GO:0005739 ; GO:0003824 ; GO:0009628 ; GO:0005739 ; GO:0020037 ; GO:0009628 ; GO:0005739 ; GO:0019825 ; GO:0009628 ; GO:0005739 ; GO:0005506 ; GO:0009628 ; GO:0005739 ; GO:0004497 ; GO:0009628 ; GO:0005739 ; GO:0003824 ; GO:000905…	cytochrome P450 94A2, putative, expressed
Os03g0204900|mRNA|AK062601|CDS+3'UTR	-3.11	-2.83	-2.82	-3.07	-2.41	-2.27	LOC_Os03g10740			expressed protein
Os02g0804000|mRNA|AK069236|UTR	-2.4	-3.32	-1.99	0.61	-2.15	0.74
Os08g0118500|COMBINER_EST|CI261909|6	-4.19	-5.17	-0.05	-1.08	-2.03	-1.58	LOC_Os08g02520			OsSAUR31 - Auxin-responsive SAUR gene family member, expressed
Os05g0596500|mRNA|AK070817|CDS+3'UTR	-2.19	-2.19	-2.67	-1.44	-1.85	-1.68	LOC_Os05g51780	UBIQUITIN--PROTEIN-LIGASE-RXN	GO:0009719 ; GO:0005840 ; GO:0008270 ; GO:0009719 ; GO:0005840 ; GO:0005515 ; GO:0009719 ; GO:0005840 ; GO:0005488 ; GO:0009719 ; GO:0005840 ; GO:0003824 ; GO:0009719 ; GO:0005840 ; GO:0003735 ; GO:0009719 ; GO:0005840 ; GO:0003674 ; GO:0009719 ; GO:0005622 ; GO:0008270 ; GO:0009719 ; GO:0005622 ; GO:0005515 ; GO:0009719 ; GO:0005622 ; GO:0005488 ; GO:0009719 ; GO:0005622 ; GO:0003824 ; GO:000971…	RING-H2 finger protein ATL2D precursor, putative, expressed
Os10g0122500|COMBINER_EST|Os10g0122500|8	-2.26	-2.95	-3.54	-3.99	-3.16	-5.13	LOC_Os10g03390		GO:0016740	10-deacetylbaccatin III 10-O-acetyltransferase, putative, expressed
Os12g0175400|mRNA|D88618|CDS+3'UTR	-2.79	-2.55	-0.63	-1.9	-0.7	-0.53	LOC_Os12g07640		GO:0009908 ; GO:0005634 ; GO:0016301 ; GO:0009908 ; GO:0005737 ; GO:0016301 ; GO:0009908 ; GO:0005737 ; GO:0003700 ; GO:0009908 ; GO:0005737 ; GO:0003677 ; GO:0009908 ; GO:0005634 ; GO:0003700 ; GO:0009908 ; GO:0005634 ; GO:0003677 ; GO:0009719 ; GO:0005737 ; GO:0016301 ; GO:0009719 ; GO:0005737 ; GO:0003700 ; GO:0009719 ; GO:0005737 ; GO:0003677 ; GO:0009719 ; GO:0005634 ; GO:0016301 ; GO:000971…	myb-related protein Zm38, putative, expressed
Os02g0191800|mRNA|AK063218|CDS+3'UTR	-2.44	-2.17	-1.22	-1.26	-2.26	-0.83	LOC_Os02g09850			expressed protein
Os12g0175400|mRNA|AK063027|CDS+3'UTR	-2.52	-2.44	-0.5	-1.86	-0.33	-0.26	LOC_Os12g07640		GO:0009908 ; GO:0005634 ; GO:0016301 ; GO:0009908 ; GO:0005737 ; GO:0016301 ; GO:0009908 ; GO:0005737 ; GO:0003700 ; GO:0009908 ; GO:0005737 ; GO:0003677 ; GO:0009908 ; GO:0005634 ; GO:0003700 ; GO:0009908 ; GO:0005634 ; GO:0003677 ; GO:0009719 ; GO:0005737 ; GO:0016301 ; GO:0009719 ; GO:0005737 ; GO:0003700 ; GO:0009719 ; GO:0005737 ; GO:0003677 ; GO:0009719 ; GO:0005634 ; GO:0016301 ; GO:000971…	myb-related protein Zm38, putative, expressed
Os09g0269500|mRNA|AK063538|CDS+3'UTR	-2.22	-2.25	0.01	1.4	1.13	1.97	LOC_Os09g09650			retrotransposon protein, putative, Ty3-gypsy subclass, expressed
Os06g0535200|mRNA|AK109943|CDS+3'UTR	-2.62	-2.62	-0.88	-0.35	-1.86	-1.71	LOC_Os06g34430	UBIQUITIN--PROTEIN-LIGASE-RXN	GO:0008270 ; GO:0005515	ring-H2 zinc finger protein, putative, expressed
Os03g0388600|COMBINER|CI556354|x	-3.76	-2.26	-0.12	-0.24	-3.18	-4.3	LOC_Os03g27090		GO:0009908 ; GO:0005737 ; GO:0016301 ; GO:0009908 ; GO:0005737 ; GO:0003700 ; GO:0009908 ; GO:0005737 ; GO:0003677 ; GO:0009908 ; GO:0005634 ; GO:0016301 ; GO:0009908 ; GO:0005634 ; GO:0003700 ; GO:0009908 ; GO:0005634 ; GO:0003677 ; GO:0009719 ; GO:0005737 ; GO:0003677 ; GO:0009719 ; GO:0005737 ; GO:0016301 ; GO:0009719 ; GO:0005737 ; GO:0003700 ; GO:0009719 ; GO:0005634 ; GO:0016301 ; GO:000971…	transcription factor MYB101, putative, expressed
Os06g0692500|COMBINER|CI196556|6	-3.47	-3.88	1.34	-0.02	-2.56	-6.07	LOC_Os06g47740	PROTEIN-KINASE-RXN	GO:0006468 ; GO:0005524 ; GO:0006468 ; GO:0005515 ; GO:0006468 ; GO:0004713 ; GO:0006468 ; GO:0004674 ; GO:0006468 ; GO:0004672	phytosulfokine receptor precursor, putative
Os04g0635400|COMBINER_EST|CI037812|2	-2.69	-3.12	-1.47	-0.67	-0.53	-0.37
Os01g0786700|COMBINER_EST|CI414520|6	-2.29	-2.04	-0.59	0.44	-2.26	-2.27	LOC_Os01g57700		GO:0006520 ;	expressed protein
Os12g0227400|COMBINER_EST|CI560939|0	-3.35	-2.4	-0.79	-2.22	-2.98	-2.47	LOC_Os12g12590		GO:0009987 ; GO:0005739 ; GO:0005488 ; GO:0009987 ; GO:0005739 ; GO:0003824 ; GO:0008152 ; GO:0005739 ; GO:0005488 ; GO:0008152 ; GO:0005739 ; GO:0003824 ; GO:0006950 ; GO:0005739 ; GO:0005488 ; GO:0006950 ; GO:0005739 ; GO:0003824	NADP-dependent oxidoreductase P1, putative, expressed
Os03g0102700|mRNA|AK061423|CDS+3'UTR	-2.44	-2.21	-1.82	-2.49	-0.04	-1.83	LOC_Os03g01270		GO:0019953 ; GO:0005618 ; GO:0003674 ; GO:0019953 ; GO:0005576 ; GO:0003674 ; GO:0016049 ; GO:0005618 ; GO:0003674 ; GO:0016049 ; GO:0005576 ; GO:0003674 ; GO:0016043 ; GO:0005618 ; GO:0003674 ; GO:0016043 ; GO:0005576 ; GO:0003674	beta-expansin 1a precursor, putative, expressed
Os10g0362700|mRNA|AK108642|CDS+3'UTR	-3.71	-3.76	1.32	-0.32	-0.56	-0.06	LOC_Os10g21860		GO:0050826 ; GO:0050825 ; GO:0042309 ; GO:0050825	expressed protein
osa-miR171f|Os03|5'seq	-2.14	-3.32	-3.27	-0.42	-2.03	-1.84
Os03g0102700|mRNA|AF261275|CDS+3'UTR	-2.4	-2.17	-1.7	-2.44	-0.08	-1.67	LOC_Os03g01270		GO:0019953 ; GO:0005618 ; GO:0003674 ; GO:0019953 ; GO:0005576 ; GO:0003674 ; GO:0016049 ; GO:0005618 ; GO:0003674 ; GO:0016049 ; GO:0005576 ; GO:0003674 ; GO:0016043 ; GO:0005618 ; GO:0003674 ; GO:0016043 ; GO:0005576 ; GO:0003674	beta-expansin 1a precursor, putative, expressed
Os01g0311600|mRNA|AJ698082|CDS+3'UTR	-2.12	-3.25	-3.31	-1.67	-2.14	-0.99	LOC_Os01g20950		GO:0016740 ; GO:0008146	flavonol 4-sulfotransferase, putative, expressed
Os02g0695200|mRNA|AK111933|CDS+3'UTR	-2.37	-2.56	0.6	0.25	1.19	1.44	LOC_Os02g46780		GO:0009908 ; GO:0005737 ; GO:0016301 ; GO:0009908 ; GO:0005737 ; GO:0003700 ; GO:0009908 ; GO:0005737 ; GO:0003677 ; GO:0009908 ; GO:0005634 ; GO:0016301 ; GO:0009908 ; GO:0005634 ; GO:0003700 ; GO:0009908 ; GO:0005634 ; GO:0003677 ; GO:0009719 ; GO:0005737 ; GO:0003677 ; GO:0009719 ; GO:0005737 ; GO:0016301 ; GO:0009719 ; GO:0005737 ; GO:0003700 ; GO:0009719 ; GO:0005634 ; GO:0016301 ; GO:000971…	myb-related protein Zm1, putative, expressed
Os06g0692600|mRNA|AK110462|CDS+3'UTR	-3.55	-4.11	1.2	-0.24	-2.65	-6.29	LOC_Os06g47750	PROTEIN-KINASE-RXN	GO:0006468 ; GO:0005524 ; GO:0006468 ; GO:0005515 ; GO:0006468 ; GO:0004713 ; GO:0006468 ; GO:0004674 ; GO:0006468 ; GO:0004672	phytosulfokine receptor precursor, putative, expressed
Os07g0639000|mRNA|AK073381|CDS+3'UTR	-2.36	-2.12	-2	-4.73	-2.94	-3.14	LOC_Os07g44550	PEROXID-RXN	GO:0006979 ; GO:0046872 ; GO:0006979 ; GO:0004601	peroxidase 1 precursor, putative, expressed
Os04g0208200|COMBINER_EST|CI396941|0	-2.77	-4.11	0.18	0.5	0.28	0.95	LOC_Os04g13140		GO:0019538 ; GO:0016020 ; GO:0016787 ; GO:0019538 ; GO:0016020 ; GO:0008234 ; GO:0019538 ; GO:0016020 ; GO:0004197 ; GO:0009987 ; GO:0016020 ; GO:0016787 ; GO:0009987 ; GO:0016020 ; GO:0008234 ; GO:0009987 ; GO:0016020 ; GO:0004197 ; GO:0009628 ; GO:0016020 ; GO:0016787 ; GO:0009628 ; GO:0016020 ; GO:0008234 ; GO:0009628 ; GO:0016020 ; GO:0004197 ; GO:0007275 ; GO:0016020 ; GO:0016787 ; GO:000727…	vignain precursor, putative, expressed
Os05g0366000|COMBINER_EST|Os05g0366000|8	-2.78	-3.12	-0.62	-0.81	-1.66	-1.83	LOC_Os05g30300		GO:0009991 ; GO:0005618 ; GO:0016787 ; GO:0009991 ; GO:0005618 ; GO:0005529 ; GO:0009991 ; GO:0005618 ; GO:0004553 ; GO:0009607 ; GO:0005618 ; GO:0016787 ; GO:0009607 ; GO:0005618 ; GO:0005529 ; GO:0009607 ; GO:0005618 ; GO:0004553 ; GO:0007275 ; GO:0005618 ; GO:0016787 ; GO:0007275 ; GO:0005618 ; GO:0005529 ; GO:0007275 ; GO:0005618 ; GO:0004553 ; GO:0006950 ; GO:0005618 ; GO:0016787 ; GO:000695…	cyanogenic beta-glucosidase precursor, putative, expressed
Os02g0537000|mRNA|AK062855|CDS+3'UTR	-2.97	-3.54	1.93	1.96	0.85	1.43	LOC_Os02g33380	PECTINESTERASE-RXN ; RXN-2102	GO:0030599 ; GO:0004857	pectinesterase inhibitor domain containing protein, expressed
Os02g0665800|COMBINER_EST|CI546463|0	-2.6	-2.5	-0.64	-0.95	-2.7	-3.2
Os07g0639000|mRNA|AK102122|CDS+3'UTR	-2.35	-2.04	-1.99	-4.53	-2.86	-3.09	LOC_Os07g44550	PEROXID-RXN	GO:0006979 ; GO:0046872 ; GO:0006979 ; GO:0004601	peroxidase 1 precursor, putative, expressed

## Sheet:   Common_Down_Heat
Gene	C1H_FC	C5H_FC	HS10_FC	HS30_FC	OS1H_FC	OS4H_FC	Gramene Gene ID	Gramene Pathway	Gramene GO	Description
Os01g0968100|COMBINER_EST|CI423482|0	-1.32	-0.19	-2.53	-2.75	-1	-3.14	LOC_Os01g73700			transposon protein, putative, unclassified, expressed
Os11g0641500|mRNA|AK103094|CDS+3'UTR	-2.77	-1.19	-2.63	-2.9	-2.24	-2.56	LOC_Os11g42200		GO:0016020 ; GO:0016491 ; GO:0016020 ; GO:0005507 ; GO:0016020 ; GO:0005488 ; GO:0016020 ; GO:0003824	laccase LAC2-1, putative, expressed
Os08g0113400|mRNA|AK111245|CDS+3'UTR	-0.87	-0.35	-2.32	-2.85	-0.84	-2.01	LOC_Os08g02150		GO:0008152 ; GO:0008168	expressed protein
Os04g0494800|mRNA|AK063925|CDS+3'UTR	-1.36	-1.39	-2.19	-2.32	-0.67	-0.63	LOC_Os04g41740		GO:0016020 ; GO:0005618 ;	expressed protein
Os10g0453000|COMBINER_EST|CI546711|0	-0.11	-1.06	-2.41	-2.68	-0.02	-1.17	LOC_Os10g31540		GO:0009875 ; GO:0016020 ; GO:0016787 ; GO:0009875 ; GO:0016020 ; GO:0005488 ; GO:0009875 ; GO:0016020 ; GO:0003723 ; GO:0009875 ; GO:0016020 ; GO:0003676 ; GO:0009875 ; GO:0016020 ; GO:0003674 ; GO:0009875 ; GO:0016020 ; GO:0000166 ; GO:0009875 ; GO:0005739 ; GO:0016787 ; GO:0009875 ; GO:0005739 ; GO:0005488 ; GO:0009875 ; GO:0005739 ; GO:0003723 ; GO:0009875 ; GO:0005739 ; GO:0003676 ; GO:000987…	glycine-rich cell wall structural protein 2 precursor, putative, expressed
Os03g0339900|mRNA|AK066541|CDS+3'UTR	1.07	0.1	-2.65	-2.17	-2.6	-1.77	LOC_Os03g22050	PROTEIN-KINASE-RXN	GO:0016043 ; GO:0005856 ; GO:0016787 ; GO:0016043 ; GO:0005856 ; GO:0016301 ; GO:0016043 ; GO:0005856 ; GO:0005524 ; GO:0016043 ; GO:0005856 ; GO:0005488 ; GO:0016043 ; GO:0005856 ; GO:0004871 ; GO:0016043 ; GO:0005856 ; GO:0004713 ; GO:0016043 ; GO:0005856 ; GO:0004674 ; GO:0016043 ; GO:0005856 ; GO:0004672 ; GO:0016043 ; GO:0005856 ; GO:0000166 ; GO:0016043 ; GO:0005739 ; GO:0016787 ; GO:001604…	CBL-interacting serine/threonine-protein kinase 15, putative, expressed
Os05g0132000|COMBINER_EST|Os05g0132000|8	-1.57	-1.47	-2.4	-2.85	-2.68	-3.46	LOC_Os05g04160		GO:0009579 ; GO:0019825 ; GO:0009579 ; GO:0016740 ; GO:0016020 ; GO:0019825 ; GO:0016020 ; GO:0016740 ; GO:0016020 ; GO:0016301 ; GO:0016020 ; GO:0003674 ; GO:0009579 ; GO:0016301 ; GO:0009579 ; GO:0003674 ; GO:0009536 ; GO:0019825 ; GO:0009536 ; GO:0016740 ; GO:0009536 ; GO:0016301 ; GO:0009536 ; GO:0003674 ; GO:0005739 ; GO:0019825 ; GO:0005739 ; GO:0016740 ; GO:0005739 ; GO:0016301 ; GO:000573…	conserved hypothetical protein
Os02g0650900|mRNA|AK103028|CDS+3'UTR	-1.09	-1.75	-2.41	-2.38	-1.59	-3.15	LOC_Os02g43470	|GLUTAMATE-DEHYDROGENASE-(NAD(P)+)-RXN|	GO:0008152 ; GO:0005739 ; GO:0016491 ; GO:0008152 ; GO:0005739 ; GO:0003824 ; GO:0006520 ; GO:0005739 ; GO:0016491 ; GO:0006520 ; GO:0005739 ; GO:0003824	glutamate dehydrogenase A, putative, expressed
Os06g0179400|mRNA|AK103645|CDS+3'UTR	-0.54	-1.59	-2.05	-2.15	-1.8	-0.87
Os04g0587300|mRNA|AK119483|CDS+3'UTR	-0.78	-0.24	-2.6	-2.27	-1.54	0.06	LOC_Os04g49739		GO:0009607 ; GO:0005215	ATPUP11, putative, expressed
Os01g0308300|COMBINER|CI547969|0	-1.69	-1.59	-2.85	-2.74	-1.84	-1.67	LOC_Os01g20720		GO:0008150 ; GO:0005739 ; GO:0005524 ; GO:0008150 ; GO:0005739 ; GO:0005515 ; GO:0006952 ; GO:0005739 ; GO:0005524 ; GO:0006952 ; GO:0005739 ; GO:0005515 ; GO:0006915 ; GO:0005739 ; GO:0005524 ; GO:0006915 ; GO:0005739 ; GO:0005515	CC-NBS-LRR, putative, expressed
Os01g0768400|COMBINER_EST|CI118580|6	0.11	-0.22	-2.45	-2.41	-0.85	-0.07	LOC_Os01g56260			expressed protein
Os04g0356600|mRNA|AK066063|CDS+3'UTR	-0.82	-0.8	-2.1	-2.59	-2.31	-1.28	LOC_Os04g28780	PROTEIN-KINASE-RXN	GO:0009987 ; GO:0016020 ; GO:0004674 ; GO:0009987 ; GO:0005634 ; GO:0000166 ; GO:0009987 ; GO:0016020 ; GO:0030246 ; GO:0009987 ; GO:0016020 ; GO:0016787 ; GO:0009987 ; GO:0016020 ; GO:0016301 ; GO:0009987 ; GO:0016020 ; GO:0005529 ; GO:0009987 ; GO:0016020 ; GO:0005524 ; GO:0009987 ; GO:0016020 ; GO:0005515 ; GO:0009987 ; GO:0016020 ; GO:0004872 ; GO:0009987 ; GO:0016020 ; GO:0004713 ; GO:000998…	serine/threonine-protein kinase receptor precursor, putative, expressed
Os04g0597600|mRNA|AK070216|CDS+3'UTR	-3.23	-1.46	-2.58	-2.45	0.5	-0.98	LOC_Os04g50940		GO:0009719 ; GO:0016020 ; GO:0005488 ; GO:0009719 ; GO:0016020 ; GO:0005215 ; GO:0009607 ; GO:0016020 ; GO:0005488 ; GO:0009607 ; GO:0016020 ; GO:0005215 ; GO:0009605 ; GO:0016020 ; GO:0005488 ; GO:0009605 ; GO:0016020 ; GO:0005215 ; GO:0006950 ; GO:0016020 ; GO:0005488 ; GO:0006950 ; GO:0016020 ; GO:0005215 ; GO:0006857 ; GO:0016020 ; GO:0005488 ; GO:0006857 ; GO:0016020 ; GO:0005215 ; GO:000681…	peptide transporter PTR2, putative, expressed
Os07g0638600|COMBINER_EST|Os07g0638600|8	-3.05	-1.77	-2.38	-3.12	-3.59	-3.82	LOC_Os07g44460	PEROXID-RXN	GO:0006979 ; GO:0046872 ; GO:0006979 ; GO:0004601	peroxidase 66 precursor, putative
Os06g0727700|mRNA|AK110259|CDS+3'UTR	-1.96	-2.96	-2.61	-3.25	-1.21	-2.82	LOC_Os06g51190			expressed protein
Os12g0282000|mRNA|AK103636|CDS+3'UTR	-4.94	-3.01	-2.91	-4.13	-4.2	-3.64	LOC_Os12g18410			expressed protein
Os06g0613600|COMBINER_EST|CI422233|6	-1.16	-1.3	-2.84	-3.13	-0.44	0.51	LOC_Os06g41070	|FLAVONOID-3'-MONOOXYGENASE-RXN|	GO:0019748 ; GO:0005739 ; GO:0020037 ; GO:0019748 ; GO:0005739 ; GO:0019825 ; GO:0019748 ; GO:0005739 ; GO:0005506 ; GO:0019748 ; GO:0005739 ; GO:0004497 ; GO:0019748 ; GO:0005739 ; GO:0003824 ; GO:0019748 ; GO:0005623 ; GO:0020037 ; GO:0019748 ; GO:0005623 ; GO:0019825 ; GO:0019748 ; GO:0005623 ; GO:0005506 ; GO:0019748 ; GO:0005623 ; GO:0004497 ; GO:0019748 ; GO:0005623 ; GO:0003824 ; GO:000998…	cytochrome P450 93A1, putative, expressed
Os05g0102000|mRNA|AK064690|CDS+3'UTR	-0.11	-0.33	-2.36	-2.18	0.57	-0.26	LOC_Os05g01140		GO:0009987 ; GO:0016740 ; GO:0009719 ; GO:0016740 ; GO:0009607 ; GO:0016740 ; GO:0009605 ; GO:0016740 ; GO:0009058 ; GO:0016740 ; GO:0008150 ; GO:0016740 ; GO:0007165 ; GO:0016740 ; GO:0006950 ; GO:0016740 ; GO:0006629 ; GO:0016740	benzoate carboxyl methyltransferase, putative, expressed
Os07g0153000|COMBINER_EST|AU082861|7	-2.3	-2.75	-2.28	-2.37	-1.36	-2.74	LOC_Os07g05830			ZIM motif family protein, expressed
Os01g0308300|COMBINER|CI547969|x	-1.93	-2.13	-3.17	-3.17	-1.79	-1.75	LOC_Os01g20720		GO:0008150 ; GO:0005739 ; GO:0005524 ; GO:0008150 ; GO:0005739 ; GO:0005515 ; GO:0006952 ; GO:0005739 ; GO:0005524 ; GO:0006952 ; GO:0005739 ; GO:0005515 ; GO:0006915 ; GO:0005739 ; GO:0005524 ; GO:0006915 ; GO:0005739 ; GO:0005515	CC-NBS-LRR, putative, expressed
Os02g0131800|mRNA|AK102180|CDS+3'UTR	-1.83	-3.57	-2.94	-2.51	-3.23	-1.47	LOC_Os02g03900		GO:0019725 ; GO:0016020 ; GO:0005215 ; GO:0019725 ; GO:0005575 ; GO:0005215 ; GO:0009987 ; GO:0016020 ; GO:0005215 ; GO:0009987 ; GO:0005575 ; GO:0005215 ; GO:0009719 ; GO:0016020 ; GO:0005215 ; GO:0009719 ; GO:0005575 ; GO:0005215 ; GO:0009607 ; GO:0016020 ; GO:0005215 ; GO:0009607 ; GO:0005575 ; GO:0005215 ; GO:0008152 ; GO:0016020 ; GO:0005215 ; GO:0008152 ; GO:0005575 ; GO:0005215 ; GO:000716…	metal transporter Nramp6, putative, expressed
Os01g0342700|mRNA|AY332479|CDS+3'UTR	-1.28	-0.76	-2.66	-3.29	-2.18	-2.42	LOC_Os01g24010	NUCLEOSIDE-TRIPHOSPHATASE-RXN	GO:0009607 ; GO:0017111 ; GO:0009607 ; GO:0016887 ; GO:0009607 ; GO:0016787 ; GO:0009607 ; GO:0005524 ; GO:0009607 ; GO:0005215 ; GO:0009607 ; GO:0004252 ; GO:0009607 ; GO:0004176 ; GO:0009607 ; GO:0000166 ; GO:0006508 ; GO:0017111 ; GO:0006508 ; GO:0016887 ; GO:0006508 ; GO:0016787 ; GO:0006508 ; GO:0005524 ; GO:0006508 ; GO:0005215 ; GO:0006508 ; GO:0004252 ; GO:0006508 ; GO:0004176 ; GO:000650…	PDR5-like ABC transporter, putative, expressed
Os01g0357400|mRNA|AK063489|CDS+3'UTR	-0.46	-3.83	-2.64	-2.62	-3.43	-3.3	LOC_Os01g25510	3.2.1.141-RXN ; 3.2.1.1-RXN ; ALPHA-AMYL-RXN ; RXN-1823 ; RXN-1825	GO:0007186 ; GO:0016021 ; GO:0045028 ; GO:0007186 ; GO:0016021 ; GO:0043169 ; GO:0007186 ; GO:0016021 ; GO:0003824 ; GO:0005975 ; GO:0016021 ; GO:0045028 ; GO:0005975 ; GO:0016021 ; GO:0043169 ; GO:0005975 ; GO:0016021 ; GO:0003824 ; GO:0005975 ; GO:0043169 ; GO:0005975 ; GO:0003824	alpha-amylase isozyme C, putative, expressed
Os03g0201500|COMBINER|CI562391|3	-0.75	-0.4	-3.24	-3.62	-0.11	-1.09
Os06g0726100|mRNA|Z29962|CDS+3'UTR	-3.11	-0.92	-3.57	-2.85	-2.3	-2.74	LOC_Os06g51050	3.2.1.14-RXN	GO:0016998 ; GO:0008061 ; GO:0016998 ; GO:0004568 ; GO:0006032 ; GO:0008061 ; GO:0006032 ; GO:0004568	basic endochitinase 1 precursor, putative, expressed
Os01g0216400|COMBINER_EST|Os01g0216400|8	-1.25	-0.68	-2.74	-2.07	-0.47	-1.07	LOC_Os01g11750	TRIACYLGLYCEROL-LIPASE-RXN	GO:0009628 ; GO:0005618 ; GO:0016788 ; GO:0009628 ; GO:0005618 ; GO:0016787 ; GO:0009628 ; GO:0005618 ; GO:0016740 ; GO:0009628 ; GO:0005576 ; GO:0016788 ; GO:0009628 ; GO:0005576 ; GO:0016787 ; GO:0009628 ; GO:0005576 ; GO:0016740 ; GO:0006950 ; GO:0005618 ; GO:0016788 ; GO:0006950 ; GO:0005618 ; GO:0016787 ; GO:0006950 ; GO:0005618 ; GO:0016740 ; GO:0006950 ; GO:0005576 ; GO:0016788 ; GO:000695…	esterase precursor, putative, expressed
Os11g0259100|COMBINER_EST|Os11g0259100|8	-1.54	-0.87	-2.2	-2.09	-2.19	-1.79	LOC_Os11g15250			expressed protein
Os06g0187000|mRNA|AB037135|CDS+3'UTR	-2.8	-3.05	-3.16	-3.24	-3.1	-3.91	LOC_Os06g08790	NUCLEOSIDE-TRIPHOSPHATASE-RXN	GO:0017111 ; GO:0008270 ; GO:0005524 ; GO:0005515 ; GO:0003677 ; GO:0000166	origin recognition complex subunit 1, putative, expressed
Os03g0226400|mRNA|AK065961|CDS+3'UTR	-0.54	-1.25	-3.68	-2.76	-1.61	-0.33	LOC_Os03g12530		GO:0006812 ; GO:0016020 ; GO:0008324 ; GO:0006812 ; GO:0016020 ; GO:0005215 ; GO:0006810 ; GO:0016020 ; GO:0008324 ; GO:0006810 ; GO:0016020 ; GO:0005215	metal tolerance protein C3, putative, expressed
Os12g0408000|mRNA|AK109709|CDS+3'UTR	-0.58	-0.91	-3.78	-2	-0.91	-0.62	LOC_Os12g21940			expressed protein
Os01g0952800|mRNA|AK108392|CDS+3'UTR	-2.29	-0.11	-3.44	-3.85	-2.37	-0.56	LOC_Os01g72370		GO:0045449 ; GO:0005634 ; GO:0030528 ; GO:0045449 ; GO:0005634 ; GO:0003700 ; GO:0045449 ; GO:0005634 ; GO:0003677 ; GO:0006350 ; GO:0005634 ; GO:0003700 ; GO:0006350 ; GO:0005634 ; GO:0030528 ; GO:0006350 ; GO:0005634 ; GO:0003677	ORG3, putative, expressed
Os05g0556800|mRNA|AK109887|CDS+3'UTR	-1.52	-2.7	-3.7	-2.07	-2.12	-2.11	LOC_Os05g48300		GO:0050826 ; GO:0016020 ; GO:0050825 ; GO:0050826 ; GO:0016020 ; GO:0017153 ; GO:0050826 ; GO:0016020 ; GO:0005215 ; GO:0050826 ; GO:0016020 ; GO:0003840 ; GO:0042309 ; GO:0016020 ; GO:0050825 ; GO:0042309 ; GO:0016020 ; GO:0017153 ; GO:0042309 ; GO:0016020 ; GO:0005215 ; GO:0042309 ; GO:0016020 ; GO:0003840 ; GO:0009607 ; GO:0016020 ; GO:0050825 ; GO:0009607 ; GO:0016020 ; GO:0017153 ; GO:000960…	purine permease, putative, expressed
Os04g0366000|COMBINER_EST|Os04g0366000|8	-1.13	-1.88	-3.23	-3.46	-1.78	-0.06	LOC_Os04g29680	PROTEIN-KINASE-RXN	GO:0009719 ; GO:0016020 ; GO:0030246 ; GO:0009719 ; GO:0016020 ; GO:0016301 ; GO:0009719 ; GO:0016020 ; GO:0005524 ; GO:0009719 ; GO:0016020 ; GO:0005515 ; GO:0009719 ; GO:0016020 ; GO:0005509 ; GO:0009719 ; GO:0016020 ; GO:0004713 ; GO:0009719 ; GO:0016020 ; GO:0004674 ; GO:0009719 ; GO:0016020 ; GO:0004672 ; GO:0009719 ; GO:0016020 ; GO:0000166 ; GO:0009719 ; GO:0005886 ; GO:0030246 ; GO:000971…	OsWAK38 - OsWAK receptor-like protein kinase, expressed
Os07g0262800|mRNA|AK120208|CDS+3'UTR	-0.9	-0.76	-3.44	-2.21	-2.38	-0.26	LOC_Os07g15940	PROTEIN-KINASE-RXN	GO:0006468 ; GO:0005529 ; GO:0006468 ; GO:0005524 ; GO:0006468 ; GO:0004713 ; GO:0006468 ; GO:0004672	receptor like protein kinase, putative, expressed
Os07g0604100|COMBINER|CI453930|0	-3.27	-4.32	-3.35	-3.84	-4.03	-2.74	LOC_Os07g41290			expressed protein
Os08g0111300|mRNA|AK110905|CDS+3'UTR	-1.9	-2.66	-3.96	-3.02	-1.36	-3.08	LOC_Os08g01950			expressed protein
Os03g0201500|COMBINER|CI562391|x	-0.59	-0.2	-2.77	-3.59	0	-1.14
Os11g0151500|mRNA|AK102457|CDS+3'UTR	-1.15	0.48	-2.49	-3.47	-1.42	-2.27	LOC_Os11g05390		GO:0015904 ; GO:0016021 ; GO:0015520 ; GO:0015904 ; GO:0016021 ; GO:0005215 ; GO:0015904 ; GO:0016020 ; GO:0015520 ; GO:0015904 ; GO:0016020 ; GO:0005215 ; GO:0006810 ; GO:0016021 ; GO:0015520 ; GO:0006810 ; GO:0016021 ; GO:0005215 ; GO:0006810 ; GO:0016020 ; GO:0015520 ; GO:0006810 ; GO:0016020 ; GO:0005215	tetracycline transporter protein, putative, expressed
Os07g0258400|mRNA|AK121534|CDS+3'UTR	-1.92	-0.48	-2.53	-3.54	-0.42	1.03	LOC_Os07g15460		GO:0006810 ; GO:0016020 ; GO:0005215	metal transporter Nramp6, putative, expressed
Os03g0162800|mRNA|AK064127|CDS+3'UTR	0.21	-0.27	-2.02	-2.23	-0.76	-0.61	LOC_Os03g06700	ICOSANOYL-COA-SYNTHASE-RXN ; RXN-1026	GO:0030154 ; GO:0016740 ; GO:0030154 ; GO:0008415 ; GO:0009987 ; GO:0016740 ; GO:0009987 ; GO:0008415 ; GO:0009058 ; GO:0016740 ; GO:0009058 ; GO:0008415 ; GO:0006629 ; GO:0016740 ; GO:0006629 ; GO:0008415	fatty acid elongase, putative, expressed
Os04g0347200|COMBINER|CI042037|0	-3.64	-0.38	-2.48	-3.82	-0.81	-3.57	LOC_Os04g27980		GO:0005975 ; GO:0016787 ; GO:0005975 ; GO:0004553 ; GO:0005975 ; GO:0003824	acidic endochitinase precursor, putative, expressed
Os01g0963000|mRNA|AK061131|CDS+3'UTR	0.34	1.71	-2.55	-2.21	1.8	1.9	LOC_Os01g73200	PEROXID-RXN	GO:0009719 ; GO:0005737 ; GO:0046872 ; GO:0009719 ; GO:0005737 ; GO:0016787 ; GO:0009719 ; GO:0005737 ; GO:0016740 ; GO:0009719 ; GO:0005737 ; GO:0004601 ; GO:0009719 ; GO:0005737 ; GO:0003824 ; GO:0009719 ; GO:0005737 ; GO:0003674 ; GO:0009719 ; GO:0005634 ; GO:0046872 ; GO:0009719 ; GO:0005634 ; GO:0016787 ; GO:0009719 ; GO:0005634 ; GO:0016740 ; GO:0009719 ; GO:0005634 ; GO:0004601 ; GO:000971…	peroxidase 12 precursor, putative, expressed
Os09g0466800|mRNA|AK101607|CDS+3'UTR	-2.09	-1.8	-2.52	-3.25	-2.12	-3.32	LOC_Os09g29160			expressed protein
Os01g0765600|mRNA|AK108944|CDS+3'UTR	-0.68	-1.8	-2.2	-2.09	-1.3	-1.75	LOC_Os01g56030		GO:0009628 ; GO:0005773 ; GO:0005515 ; GO:0009628 ; GO:0005773 ; GO:0005509 ; GO:0009628 ; GO:0005773 ; GO:0005488 ; GO:0006950 ; GO:0005773 ; GO:0005515 ; GO:0006950 ; GO:0005773 ; GO:0005509 ; GO:0006950 ; GO:0005773 ; GO:0005488 ; GO:0006810 ; GO:0005773 ; GO:0005515 ; GO:0006810 ; GO:0005773 ; GO:0005509 ; GO:0006810 ; GO:0005773 ; GO:0005488	calmodulin-like protein 41, putative, expressed
Os09g0339100|COMBINER_EST|Os09g0339100|8	-2.54	-4.32	-2.25	-2.28	-2.19	-2.49	LOC_Os09g16960			hypothetical protein
Os06g0234800|mRNA|AK070785|CDS+3'UTR	-0.66	-1.5	-4.14	-2.18	-1.81	-0.97	LOC_Os06g12830			expressed protein
Os04g0567200|mRNA|AK110383|CDS+3'UTR	-0.46	-1.97	-3.44	-2.58	-2.63	-0.8	LOC_Os04g47930		GO:0003674	ALMT1, putative, expressed
Os01g0160300|COMBINER|CI256834|6	-2.28	-2.65	-2.16	-2.86	-2.44	-0.77	LOC_Os01g06680		GO:0008270 ; GO:0005515 ; GO:0003676	retrotransposon protein, putative, unclassified, expressed
Os09g0572000|COMBINER|CI430380|x	-1.65	1.32	-3.76	-3.75	0.58	1.18	LOC_Os09g39850		GO:0009719 ; GO:0005737 ; GO:0030528 ; GO:0009719 ; GO:0005737 ; GO:0003700 ; GO:0009719 ; GO:0005737 ; GO:0003677 ; GO:0009719 ; GO:0005730 ; GO:0030528 ; GO:0009719 ; GO:0005730 ; GO:0003700 ; GO:0009719 ; GO:0005730 ; GO:0003677 ; GO:0009719 ; GO:0005635 ; GO:0030528 ; GO:0009719 ; GO:0005635 ; GO:0003700 ; GO:0009719 ; GO:0005635 ; GO:0003677 ; GO:0009719 ; GO:0005634 ; GO:0030528 ; GO:000971…	transcription factor TSRF1, putative, expressed
Os01g0330200|COMBINER_EST|CI235903|6	-2.49	-1.34	-2.32	-3.14	-0.91	-4.64	LOC_Os01g22670		GO:0019538 ; GO:0016020 ; GO:0016787 ; GO:0019538 ; GO:0016020 ; GO:0008234 ; GO:0019538 ; GO:0016020 ; GO:0004197 ; GO:0009987 ; GO:0016020 ; GO:0016787 ; GO:0009987 ; GO:0016020 ; GO:0008234 ; GO:0009987 ; GO:0016020 ; GO:0004197 ; GO:0009628 ; GO:0016020 ; GO:0016787 ; GO:0009628 ; GO:0016020 ; GO:0008234 ; GO:0009628 ; GO:0016020 ; GO:0004197 ; GO:0007275 ; GO:0016020 ; GO:0016787 ; GO:000727…	bromelain precursor, putative
Os10g0578200|mRNA|AK110534|CDS+3'UTR	-0.98	-0.63	-2.16	-2.51	-1.02	-1.31	LOC_Os10g42750	|CELLULOSE-SYNTHASE-(GDP-FORMING)-RXN| ; |CELLULOSE-SYNTHASE-(UDP-FORMING)-RXN|	GO:0030244 ; GO:0016020 ; GO:0016760 ; GO:0030244 ; GO:0016020 ; GO:0016740 ; GO:0030244 ; GO:0005886 ; GO:0016760 ; GO:0030244 ; GO:0005886 ; GO:0016740 ; GO:0016043 ; GO:0016020 ; GO:0016760 ; GO:0016043 ; GO:0016020 ; GO:0016740 ; GO:0016043 ; GO:0005886 ; GO:0016760 ; GO:0016043 ; GO:0005886 ; GO:0016740 ; GO:0009987 ; GO:0016020 ; GO:0016760 ; GO:0009987 ; GO:0016020 ; GO:0016740 ; GO:000998…	CSLD1 - cellulose synthase-like family D, expressed
Os07g0258400|mRNA|S81897|CDS+3'UTR	-2.16	-0.59	-2.39	-3.52	-0.45	1.05	LOC_Os07g15460		GO:0006810 ; GO:0016020 ; GO:0005215	metal transporter Nramp6, putative, expressed
Os04g0175500|COMBINER_EST|Os04g0175500|8	-1.54	-1.51	-2.01	-2.51	-1.81	-2.12	LOC_Os04g09590		GO:0016740	10-deacetylbaccatin III 10-O-acetyltransferase, putative, expressed
Os03g0235000|mRNA|D14482|CDS+3'UTR	-0.29	0.29	-2.94	-2.74	0.39	0.93	LOC_Os03g13210	PEROXID-RXN	GO:0009719 ; GO:0005737 ; GO:0046872 ; GO:0009719 ; GO:0005737 ; GO:0016787 ; GO:0009719 ; GO:0005737 ; GO:0016740 ; GO:0009719 ; GO:0005737 ; GO:0004601 ; GO:0009719 ; GO:0005737 ; GO:0003824 ; GO:0009719 ; GO:0005737 ; GO:0003674 ; GO:0009719 ; GO:0005634 ; GO:0046872 ; GO:0009719 ; GO:0005634 ; GO:0016787 ; GO:0009719 ; GO:0005634 ; GO:0016740 ; GO:0009719 ; GO:0005634 ; GO:0004601 ; GO:000971…	peroxidase N precursor, putative, expressed
Os04g0185100|mRNA|AK119406|CDS+3'UTR	0.16	-1.17	-4.73	-4.79	-1.32	-0.47	LOC_Os04g10650			CDT1a protein, putative, expressed
Os02g0710300|mRNA|AK109662|CDS+3'UTR	-1.35	-0.75	-2.63	-2.09	-2.5	-2.97	LOC_Os02g48060		GO:0045449 ; GO:0005739 ; GO:0030528 ; GO:0045449 ; GO:0005739 ; GO:0003700 ; GO:0045449 ; GO:0005739 ; GO:0003677 ; GO:0045449 ; GO:0005634 ; GO:0030528 ; GO:0045449 ; GO:0005634 ; GO:0003700 ; GO:0045449 ; GO:0005634 ; GO:0003677 ; GO:0007165 ; GO:0005739 ; GO:0030528 ; GO:0007165 ; GO:0005739 ; GO:0003700 ; GO:0007165 ; GO:0005739 ; GO:0003677 ; GO:0007165 ; GO:0005634 ; GO:0030528 ; GO:000716…	DNA binding protein, putative, expressed
Os01g0551800|COMBINER_EST|CI550400|0	-1.62	-1.59	-3.07	-2.67	-1.77	-1.4	LOC_Os01g37110			protein ABIL1, putative, expressed
Os06g0575400|mRNA|AK111890|CDS+3'UTR	-1.33	-1.24	-2.55	-4.24	-2.28	-3.25	LOC_Os06g37750	PROTEIN-KINASE-RXN	GO:0007596 ; GO:0005576 ; GO:0005529 ; GO:0007596 ; GO:0005576 ; GO:0005524 ; GO:0007596 ; GO:0005576 ; GO:0004713 ; GO:0007596 ; GO:0005576 ; GO:0004674 ; GO:0007596 ; GO:0005576 ; GO:0004672 ; GO:0007596 ; GO:0005576 ; GO:0004252 ; GO:0006508 ; GO:0005576 ; GO:0005529 ; GO:0006508 ; GO:0005576 ; GO:0005524 ; GO:0006508 ; GO:0005576 ; GO:0004713 ; GO:0006508 ; GO:0005576 ; GO:0004674 ; GO:000650…	S-locus-like receptor protein kinase, putative, expressed
Os06g0542300|COMBINER_EST|CI551130|0	-0.81	-0.54	-2.37	-2.06	-2.33	-1.98	LOC_Os06g35060		GO:0030001 ; GO:0046872	heavy metal-associated domain containing protein, expressed
Os07g0258400|mRNA|L41217|CDS+3'UTR	-2.08	-0.64	-2.45	-3.41	-0.42	0.83	LOC_Os07g15460		GO:0006810 ; GO:0016020 ; GO:0005215	metal transporter Nramp6, putative, expressed
Os02g0216300|mRNA|AK102090|CDS+3'UTR	0.12	-1.03	-3.92	-2.73	-1.29	-0.61	LOC_Os02g12480			expressed protein
Os04g0659300|mRNA|AK111969|CDS+3'UTR	-0.36	-0.97	-2.08	-3.27	-2.31	0.32	LOC_Os04g56430		GO:0009719 ; GO:0016020 ; GO:0016301 ; GO:0009719 ; GO:0016020 ; GO:0016787 ; GO:0009719 ; GO:0016020 ; GO:0003674 ; GO:0009719 ; GO:0016020 ; GO:0000166 ; GO:0009719 ; GO:0005576 ; GO:0016787 ; GO:0009719 ; GO:0005576 ; GO:0016301 ; GO:0009719 ; GO:0005576 ; GO:0003674 ; GO:0009719 ; GO:0005576 ; GO:0000166 ; GO:0008150 ; GO:0016020 ; GO:0016787 ; GO:0008150 ; GO:0016020 ; GO:0016301 ; GO:000815…	CRK5, putative, expressed
Os02g0791300|COMBINER|CI547822|x	-0.79	0.92	-3	-2.43	-0.3	-1.6	LOC_Os02g54870		GO:0003700	expressed protein
Os09g0572000|COMBINER|CI430380|3	-1.55	1.35	-3	-2.67	0.66	1.29	LOC_Os09g39850		GO:0009719 ; GO:0005737 ; GO:0030528 ; GO:0009719 ; GO:0005737 ; GO:0003700 ; GO:0009719 ; GO:0005737 ; GO:0003677 ; GO:0009719 ; GO:0005730 ; GO:0030528 ; GO:0009719 ; GO:0005730 ; GO:0003700 ; GO:0009719 ; GO:0005730 ; GO:0003677 ; GO:0009719 ; GO:0005635 ; GO:0030528 ; GO:0009719 ; GO:0005635 ; GO:0003700 ; GO:0009719 ; GO:0005635 ; GO:0003677 ; GO:0009719 ; GO:0005634 ; GO:0030528 ; GO:000971…	transcription factor TSRF1, putative, expressed
Os06g0115700|mRNA|AK060414|CDS+3'UTR	-0.06	-1.5	-3.38	-4.51	-1.66	-0.59	LOC_Os06g02530			expressed protein
Os02g0791300|COMBINER|CI543880|0	-1.03	0.2	-3.17	-2.64	-0.46	-2.06	LOC_Os02g54870		GO:0003700	expressed protein
Os01g0127000|mRNA|AK105526|CDS+3'UTR	-1.62	-2.44	-2.07	-2.68	-3.14	-3.42	LOC_Os01g03630		GO:0016491 ; GO:0005507 ; GO:0005488	spore coat protein, putative, expressed
Os06g0115700|mRNA|AK073098|CDS+3'UTR	0.02	-1.41	-3.12	-4.19	-1.51	-0.43	LOC_Os06g02530			expressed protein
Os05g0106200|mRNA|AK107666|CDS+3'UTR	-0.39	-1.08	-2.39	-2.72	-1.01	-2.51	LOC_Os05g01570		GO:0016020 ;	nodulin-like protein, putative, expressed
Os04g0154800|mRNA|AK111451|CDS+3'UTR	-2.18	-2.34	-2.09	-2.16	-1.88	-2.76	LOC_Os04g07110		GO:0016020 ;	expressed protein
Os03g0204900|mRNA|AK062601|CDS+3'UTR	-3.11	-2.83	-2.82	-3.07	-2.41	-2.27	LOC_Os03g10740			expressed protein
Os12g0194100|mRNA|AK108603|CDS+3'UTR	-0.29	-0.73	-2.24	-2.08	-1.03	-1.07	LOC_Os12g09220		GO:0006508 ; GO:0008234	expressed protein
Os07g0174900|COMBINER_EST|Os07g0174900|8	-1.08	-0.94	-2.2	-3.51	-1.25	-1.38	LOC_Os07g07860		GO:0006869 ; GO:0008289	lipid transfer protein, putative, expressed
Os02g0123700|mRNA|AK106726|CDS+3'UTR	0.1	-0.75	-2.22	-3.37	-0.54	0.5	LOC_Os02g03120	3.2.1.4-RXN	GO:0005975 ; GO:0005618 ; GO:0016787 ; GO:0005975 ; GO:0005618 ; GO:0004553	endoglucanase 1 precursor, putative, expressed
Os11g0593000|COMBINER_EST|CI551774|1	-1.07	-0.11	-2.17	-3.35	-1.9	-3	LOC_Os11g38050 ; LOC_Os11g38060		GO:0016788 ; GO:0016787	hydrolase, acting on ester bonds, putative, expressed
Os11g0134900|mRNA|AK069533|CDS+3'UTR	-4.53	-1.62	-2.53	-4.21	-3.77	-4.71	LOC_Os11g04020		GO:0015904 ; GO:0016021 ; GO:0015520 ; GO:0015904 ; GO:0016021 ; GO:0005215 ; GO:0015904 ; GO:0016020 ; GO:0015520 ; GO:0015904 ; GO:0016020 ; GO:0005215 ; GO:0006810 ; GO:0016021 ; GO:0015520 ; GO:0006810 ; GO:0016021 ; GO:0005215 ; GO:0006810 ; GO:0016020 ; GO:0015520 ; GO:0006810 ; GO:0016020 ; GO:0005215	major facilitator superfamily antiporter, putative, expressed
Os01g0823100|mRNA|U30477|CDS+3'UTR	-0.45	-0.15	-2.75	-2.14	0.91	0.13	LOC_Os01g60770		GO:0019953 ; GO:0016021 ; GO:0015450 ; GO:0019953 ; GO:0016021 ; GO:0003674 ; GO:0019953 ; GO:0005618 ; GO:0015450 ; GO:0019953 ; GO:0005618 ; GO:0003674 ; GO:0019953 ; GO:0005576 ; GO:0015450 ; GO:0019953 ; GO:0005576 ; GO:0003674 ; GO:0016049 ; GO:0016021 ; GO:0015450 ; GO:0016049 ; GO:0016021 ; GO:0003674 ; GO:0016049 ; GO:0005618 ; GO:0015450 ; GO:0016049 ; GO:0005618 ; GO:0003674 ; GO:001604…	alpha-expansin 10 precursor, putative, expressed
Os09g0400200|mRNA|AK072000|CDS+3'UTR	-1	-0.55	-3.34	-2.11	-2.36	-0.55
Os12g0601800|COMBINER_EST|CI105128|6	-1.47	-1.3	-3.33	-2.6	-2.75	-1.33
Os06g0722500|COMBINER|CI522187|6	-0.22	0.59	-2.47	-2.32	-1.69	-1.4
Os01g0934700|mRNA|AK072603|CDS+3'UTR	-0.9	-0.81	-2.04	-2.12	-1.25	-1.25	LOC_Os01g70840		GO:0006725 ; GO:0003824 ; GO:0006725 ; GO:0016787	esterase PIR7B, putative, expressed
Os09g0570800|mRNA|AK064211|CDS+3'UTR	-1.92	-1.43	-2.36	-2.73	-0.62	-0.91	LOC_Os09g39720	1.21.3.1-RXN	GO:0019748 ; GO:0005737 ; GO:0016740 ; GO:0019748 ; GO:0005737 ; GO:0016491 ; GO:0019748 ; GO:0005737 ; GO:0005506 ; GO:0019748 ; GO:0005737 ; GO:0003824 ; GO:0009991 ; GO:0005737 ; GO:0016740 ; GO:0009991 ; GO:0005737 ; GO:0016491 ; GO:0009991 ; GO:0005737 ; GO:0005506 ; GO:0009991 ; GO:0005737 ; GO:0003824 ; GO:0009987 ; GO:0005737 ; GO:0016740 ; GO:0009987 ; GO:0005737 ; GO:0016491 ; GO:000998…	1-aminocyclopropane-1-carboxylate oxidase, putative, expressed
Os02g0706900|COMBINER_EST|CI555624|0	-0.93	-0.97	-2.16	-2.28	-1	-1.27	LOC_Os02g47780		GO:0006725 ; GO:0003824 ; GO:0006725 ; GO:0016787	catalytic/ hydrolase, putative, expressed
Os04g0659300|mRNA|AY303697|CDS	-0.42	-1.22	-2.16	-3.37	-2.48	0.71	LOC_Os04g56430		GO:0009719 ; GO:0016020 ; GO:0016301 ; GO:0009719 ; GO:0016020 ; GO:0016787 ; GO:0009719 ; GO:0016020 ; GO:0003674 ; GO:0009719 ; GO:0016020 ; GO:0000166 ; GO:0009719 ; GO:0005576 ; GO:0016787 ; GO:0009719 ; GO:0005576 ; GO:0016301 ; GO:0009719 ; GO:0005576 ; GO:0003674 ; GO:0009719 ; GO:0005576 ; GO:0000166 ; GO:0008150 ; GO:0016020 ; GO:0016787 ; GO:0008150 ; GO:0016020 ; GO:0016301 ; GO:000815…	CRK5, putative, expressed
Os04g0526300|COMBINER_EST|Os04g0526300|8	-0.93	-0.99	-2.32	-3.45	-1.42	-1.66	LOC_Os04g44460		GO:0016740 ; GO:0008146	flavonol sulfotransferase-like, putative, expressed
Os02g0216300|mRNA|AK060730|CDS+3'UTR	0.16	-1.17	-3.86	-2.85	-1.28	-0.55	LOC_Os02g12480			expressed protein
Os09g0399800|mRNA|AK059858|CDS+3'UTR	-1.31	-0.8	-2.43	-4.58	-1.53	0.79	LOC_Os09g23530	ARYL-ALCOHOL-DEHYDROGENASE-RXN ; BENZYL-ALC-DEHYDROGENASE-RXN ; BENZYL-ALCOHOL-DEHYDROGENASE-RXN ; RXN-662	GO:0019748 ; GO:0016491 ; GO:0019748 ; GO:0008270 ; GO:0009058 ; GO:0016491 ; GO:0009058 ; GO:0008270 ; GO:0008219 ; GO:0016491 ; GO:0008219 ; GO:0008270 ; GO:0006519 ; GO:0016491 ; GO:0006519 ; GO:0008270	mannitol dehydrogenase, putative, expressed
Os05g0493800|mRNA|AK110589|CDS+3'UTR	0.01	0.29	-4.2	-2.56	-1.71	-1.71	LOC_Os05g41420		GO:0016020 ;	nodulin-like protein, putative, expressed
Os04g0444300|mRNA|AK102641|CDS+3'UTR	-0.97	-0.8	-2.79	-2.87	-0.51	0.21	LOC_Os04g36670		GO:0005622 ;	expressed protein
Os02g0667500|mRNA|AK072754|CDS+3'UTR	-1.03	-1.58	-2.48	-2.43	-0.12	-0.08	LOC_Os02g44730		GO:0005215	tetracycline transporter protein, putative, expressed
Os02g0667500|mRNA|AK059662|CDS+3'UTR	-0.97	-1.56	-2.44	-2.38	-0.05	-0.08	LOC_Os02g44730		GO:0005215	tetracycline transporter protein, putative, expressed
Os06g0112700|COMBINER_EST|Os06g0112700|8	-1.83	-1.27	-2.47	-2.29	-1.67	-2.14	LOC_Os06g02250		GO:0005634 ; GO:0003677	transcription factor MYB102, putative
Os01g0678800|mRNA|AK062840|CDS+3'UTR	-1.58	-1.79	-2.57	-2.54	-1.73	-1.08	LOC_Os01g48710		GO:0030001 ; GO:0046872 ; GO:0030001 ; GO:0005488	metal ion binding protein, putative, expressed
Os01g0247700|COMBINER|CI559317|x	-1.03	-2.43	-3.56	-2.07	-2.13	-1.14	LOC_Os01g14520		GO:0016021 ; GO:0005215 ; GO:0016020 ; GO:0005215	inner membrane transport protein, putative, expressed
Os07g0617000|mRNA|AK067060|CDS+3'UTR	-0.85	-0.51	-2.73	-2.26	-1.03	-0.87	LOC_Os07g42510		GO:0006355 ; GO:0005634 ; GO:0003700	ethylene response element binding protein, putative, expressed
Os05g0280500|mRNA|AK111471|CDS+3'UTR	-0.62	-0.29	-2.36	-2.25	-0.98	-1.99	LOC_Os05g20100	1-ACYLGLYCEROL-3-P-ACYLTRANSFER-RXN	GO:0008152 ; GO:0016740 ; GO:0008152 ; GO:0008415	glycerol-3-phosphate acyltransferase 1, putative, expressed
Os09g0472700|COMBINER|CI279886|6	-1.94	0.04	-3.17	-3.65	-1.61	-0.47	LOC_Os09g29690	RXN-6461 ; RXN-6462 ; RXN-6464	GO:0005576 ;	blight-associated protein p12 precursor, putative, expressed
Os02g0216300|mRNA|AK102313|CDS+3'UTR	0.47	-0.69	-3.32	-2.46	-1.09	-0.29	LOC_Os02g12480			expressed protein
Os01g0823100|mRNA|AK070463|CDS+3'UTR	-0.45	-0.2	-2.8	-2.19	0.87	0.12	LOC_Os01g60770		GO:0019953 ; GO:0016021 ; GO:0015450 ; GO:0019953 ; GO:0016021 ; GO:0003674 ; GO:0019953 ; GO:0005618 ; GO:0015450 ; GO:0019953 ; GO:0005618 ; GO:0003674 ; GO:0019953 ; GO:0005576 ; GO:0015450 ; GO:0019953 ; GO:0005576 ; GO:0003674 ; GO:0016049 ; GO:0016021 ; GO:0015450 ; GO:0016049 ; GO:0016021 ; GO:0003674 ; GO:0016049 ; GO:0005618 ; GO:0015450 ; GO:0016049 ; GO:0005618 ; GO:0003674 ; GO:001604…	alpha-expansin 10 precursor, putative, expressed
Os09g0400400|COMBINER_EST|CI193640|6	0.16	1.04	-5.48	-4.06	0.51	1.49	LOC_Os09g23560	ARYL-ALCOHOL-DEHYDROGENASE-RXN ; BENZYL-ALC-DEHYDROGENASE-RXN ; BENZYL-ALCOHOL-DEHYDROGENASE-RXN ; RXN-662	GO:0019748 ; GO:0016491 ; GO:0019748 ; GO:0008270 ; GO:0019748 ; GO:0005524 ; GO:0019748 ; GO:0004396 ; GO:0009058 ; GO:0016491 ; GO:0009058 ; GO:0008270 ; GO:0009058 ; GO:0005524 ; GO:0009058 ; GO:0004396 ; GO:0008219 ; GO:0016491 ; GO:0008219 ; GO:0008270 ; GO:0008219 ; GO:0005524 ; GO:0008219 ; GO:0004396 ; GO:0006519 ; GO:0016491 ; GO:0006519 ; GO:0008270 ; GO:0006519 ; GO:0005524 ; GO:000651…	mannitol dehydrogenase, putative, expressed
Os02g0216300|mRNA|AK061431|CDS+3'UTR	0.13	-1.07	-3.91	-2.67	-1.29	-0.68	LOC_Os02g12480			expressed protein
Os02g0218800|mRNA|AK105964|CDS+3'UTR	-1.91	-1.21	-3.06	-2.84	-2.09	-3.97	LOC_Os02g12690	HYDROPEROXIDE-DEHYDRATASE-RXN ; RXN1F-19	GO:0006118 ; GO:0020037 ; GO:0006118 ; GO:0005506 ; GO:0006118 ; GO:0004497	cytochrome P450 74A4, putative, expressed
Os10g0390800|mRNA|AK110269|CDS+3'UTR	-0.78	-0.56	-2.4	-2.19	-0.92	-0.61	LOC_Os10g25170		GO:0009719 ; GO:0005737 ; GO:0030528 ; GO:0009719 ; GO:0005737 ; GO:0003700 ; GO:0009719 ; GO:0005737 ; GO:0003677 ; GO:0009719 ; GO:0005730 ; GO:0030528 ; GO:0009719 ; GO:0005730 ; GO:0003700 ; GO:0009719 ; GO:0005730 ; GO:0003677 ; GO:0009719 ; GO:0005635 ; GO:0030528 ; GO:0009719 ; GO:0005635 ; GO:0003700 ; GO:0009719 ; GO:0005635 ; GO:0003677 ; GO:0009719 ; GO:0005634 ; GO:0030528 ; GO:000971…	root abundant factor, putative, expressed
Os04g0587500|mRNA|AK060241|CDS+3'UTR	-0.52	-0.43	-2.65	-2.05	-1.32	0.23	LOC_Os04g49757		GO:0009607 ; GO:0045735 ; GO:0009607 ; GO:0005215	ATPUP11, putative, expressed
Os10g0122500|COMBINER_EST|Os10g0122500|8	-2.26	-2.95	-3.54	-3.99	-3.16	-5.13	LOC_Os10g03390		GO:0016740	10-deacetylbaccatin III 10-O-acetyltransferase, putative, expressed

## Sheet:   Common_Down_OS
Gene	C1H_FC	C5H_FC	HS10_FC	HS30_FC	OS1H_FC	OS4H_FC	Gramene Gene ID	Gramene Pathway	Gramene GO	Description
Os01g0264600|COMBINER|CI066965|3	0.97	1.15	-2.53	-1.57	-2.13	-2.28	LOC_Os01g15990		GO:0050826 ; GO:0005634 ; GO:0050825 ; GO:0050826 ; GO:0005634 ; GO:0004879 ; GO:0050826 ; GO:0005634 ; GO:0003677 ; GO:0042309 ; GO:0005634 ; GO:0050825 ; GO:0042309 ; GO:0005634 ; GO:0004879 ; GO:0042309 ; GO:0005634 ; GO:0003677 ; GO:0006355 ; GO:0005634 ; GO:0050825 ; GO:0006355 ; GO:0005634 ; GO:0004879 ; GO:0006355 ; GO:0005634 ; GO:0003677	expressed protein
Os07g0429700|COMBINER_EST|CI418404|0	-1.74	-0.19	-0.4	-0.84	-2.27	-2.44	LOC_Os07g24830			thionin-like peptide, putative, expressed
Os02g0218800|mRNA|AK105964|CDS+3'UTR	-1.91	-1.21	-3.06	-2.84	-2.09	-3.97	LOC_Os02g12690	HYDROPEROXIDE-DEHYDRATASE-RXN ; RXN1F-19	GO:0006118 ; GO:0020037 ; GO:0006118 ; GO:0005506 ; GO:0006118 ; GO:0004497	cytochrome P450 74A4, putative, expressed
Os07g0431000|COMBINER_EST|CI556132|6	-1.79	-0.28	-0.32	-0.92	-2.32	-2.47
Os10g0498100|mRNA|AK071187|CDS+3'UTR	-2.48	-2.5	-1.88	-4.6	-3.19	-4.61	LOC_Os10g35500	EPOXIDE-HYDROLASE-RXN	GO:0006725 ; GO:0003824 ; GO:0006725 ; GO:0016787 ; GO:0016787 ; GO:0003824	epoxide hydrolase, putative, expressed
Os09g0498200|mRNA|AK072354|CDS+3'UTR	-0.87	-1.13	-2.15	-0.31	-4.27	-2.18
Os10g0415100|mRNA|AK064079|CDS+3'UTR	-1.99	-1.33	-0.54	-1.23	-2.02	-2.98	LOC_Os10g27980		GO:0009607 ; GO:0016020 ; GO:0005215 ; GO:0006810 ; GO:0016020 ; GO:0005215	betaine/proline transporter, putative, expressed
Os04g0538400|mRNA|AK108230|CDS+3'UTR	0.44	0.52	-0.93	0.74	-4.24	-5.81	LOC_Os04g45520			integral membrane protein, expressed
Os04g0629200|COMBINER|CI561918|x	-3.15	-2.15	-2.02	-1.66	-4.14	-6.64	LOC_Os04g53710		GO:0006118 ; GO:0016020 ; GO:0009055 ; GO:0006118 ; GO:0016020 ; GO:0005507 ; GO:0006118 ; GO:0016020 ; GO:0005488	early nodulin-like protein 1 precursor, putative, expressed
Os03g0150800|mRNA|AY332471|CDS+3'UTR	-0.04	0.25	0.24	0.11	-2.14	-2.81	LOC_Os03g05620 ; LOC_Os03g05640		GO:0006817 ; GO:0016021 ; GO:0005315 ; GO:0006817 ; GO:0016021 ; GO:0005215 ; GO:0006817 ; GO:0016020 ; GO:0005315 ; GO:0006817 ; GO:0016020 ; GO:0005215 ; GO:0006810 ; GO:0016021 ; GO:0005315 ; GO:0006810 ; GO:0016021 ; GO:0005215 ; GO:0006810 ; GO:0016020 ; GO:0005315 ; GO:0006810 ; GO:0016020 ; GO:0005215	inorganic phosphate transporter 1-2, putative, expressed ; inorganic phosphate transporter 1-7, putative, expressed
Os03g0150800|mRNA|AK108907|CDS+3'UTR	-0.05	0.29	0.4	-0.02	-2.02	-2.78	LOC_Os03g05620 ; LOC_Os03g05640		GO:0006817 ; GO:0016021 ; GO:0005315 ; GO:0006817 ; GO:0016021 ; GO:0005215 ; GO:0006817 ; GO:0016020 ; GO:0005315 ; GO:0006817 ; GO:0016020 ; GO:0005215 ; GO:0006810 ; GO:0016021 ; GO:0005315 ; GO:0006810 ; GO:0016021 ; GO:0005215 ; GO:0006810 ; GO:0016020 ; GO:0005315 ; GO:0006810 ; GO:0016020 ; GO:0005215	inorganic phosphate transporter 1-2, putative, expressed ; inorganic phosphate transporter 1-7, putative, expressed
Os01g0322700|mRNA|AK101374|UTR	-1.59	-2.15	-0.86	-0.63	-2.75	-2.26
Os03g0365800|mRNA|AK063672|CDS+3'UTR	-1.75	-1.06	-1.49	-2.08	-2.57	-4.1	LOC_Os03g25030	TRIACYLGLYCEROL-LIPASE-RXN	GO:0009628 ; GO:0005618 ; GO:0016788 ; GO:0009628 ; GO:0005618 ; GO:0016787 ; GO:0009628 ; GO:0005618 ; GO:0016740 ; GO:0009628 ; GO:0005576 ; GO:0016788 ; GO:0009628 ; GO:0005576 ; GO:0016787 ; GO:0009628 ; GO:0005576 ; GO:0016740 ; GO:0006950 ; GO:0005618 ; GO:0016788 ; GO:0006950 ; GO:0005618 ; GO:0016787 ; GO:0006950 ; GO:0005618 ; GO:0016740 ; GO:0006950 ; GO:0005576 ; GO:0016788 ; GO:000695…	esterase precursor, putative, expressed
Os09g0321200|COMBINER_EST|Os09g0321200|8	-1.43	-1.69	-0.74	-3.89	-2.73	-2.41	LOC_Os09g15240			carotenoid cleavage dioxygenase, putative, expressed
Os10g0191300|COMBINER_EST|CI555572|0	-2.04	-1.01	-0.71	-1.29	-2.64	-2.74	LOC_Os10g11500		GO:0005576 ;	pathogenesis-related protein PRB1-3 precursor, putative, expressed
Os02g0112000|COMBINER|CI424024|6	-1.21	-1.21	-3.3	-0.17	-2.4	-2.11	LOC_Os02g02160			hypothetical protein
Os04g0629200|COMBINER|CI561918|0	-3.32	-2.11	-2.12	-1.67	-4.08	-6.56	LOC_Os04g53710		GO:0006118 ; GO:0016020 ; GO:0009055 ; GO:0006118 ; GO:0016020 ; GO:0005507 ; GO:0006118 ; GO:0016020 ; GO:0005488	early nodulin-like protein 1 precursor, putative, expressed
Os03g0757100|COMBINER_EST|Os03g0757100|8	-1.42	-1.59	-0.65	-0.31	-2.71	-2.59	LOC_Os03g55020	RXN-4721 ; RXN-4722 ; RXN-4723 ; RXN-4724 ; RXN-4725 ; RXN-4726 ; RXN-4727 ; RXN-4728 ; RXN-4729 ; RXN-4730 ; RXN-4731 ; RXN-4732 ; RXN-4733 ; RXN-4734 ; RXN-4735 ; RXN-4736 ; RXN-4737	GO:0019748 ; GO:0016758 ; GO:0019748 ; GO:0016740 ; GO:0019748 ; GO:0005509 ; GO:0019748 ; GO:0003700 ; GO:0009987 ; GO:0016758 ; GO:0009987 ; GO:0016740 ; GO:0009987 ; GO:0005509 ; GO:0009987 ; GO:0003700 ; GO:0009628 ; GO:0016758 ; GO:0009628 ; GO:0016740 ; GO:0009628 ; GO:0005509 ; GO:0009628 ; GO:0003700 ; GO:0009058 ; GO:0016758 ; GO:0009058 ; GO:0016740 ; GO:0009058 ; GO:0005509 ; GO:000905…	cytokinin-N-glucosyltransferase 1, putative, expressed
Os05g0134800|COMBINER_EST|C20488|6	-1.54	-1.3	-1.58	-3.05	-2.84	-5.92	LOC_Os05g04440	PEROXID-RXN	GO:0009719 ; GO:0005737 ; GO:0046872 ; GO:0009719 ; GO:0005737 ; GO:0016787 ; GO:0009719 ; GO:0005737 ; GO:0016740 ; GO:0009719 ; GO:0005737 ; GO:0004601 ; GO:0009719 ; GO:0005737 ; GO:0003824 ; GO:0009719 ; GO:0005737 ; GO:0003674 ; GO:0009719 ; GO:0005634 ; GO:0046872 ; GO:0009719 ; GO:0005634 ; GO:0016787 ; GO:0009719 ; GO:0005634 ; GO:0016740 ; GO:0009719 ; GO:0005634 ; GO:0004601 ; GO:000971…	peroxidase 24 precursor, putative, expressed
Os08g0556300|mRNA|AK105201|CDS+3'UTR	-2.2	-1.11	-0.73	-2.28	-2.27	-2.33	LOC_Os08g44220			expressed protein
Os02g0112000|COMBINER|CI424024|x	-1.48	-1.35	-3.2	-0.36	-2.58	-2.4	LOC_Os02g02160			hypothetical protein
Os10g0122500|COMBINER_EST|Os10g0122500|8	-2.26	-2.95	-3.54	-3.99	-3.16	-5.13	LOC_Os10g03390		GO:0016740	10-deacetylbaccatin III 10-O-acetyltransferase, putative, expressed
Os07g0516700|COMBINER|CI563176|0	-2.48	-2.21	-1.95	-0.81	-2.04	-2.24	LOC_Os07g33320			expressed protein
osa-miR169a|Os01|5'seq	-2.86	-3.04	1.86	0.93	-2.77	-2.73
Os07g0630400|mRNA|AK060320|CDS+3'UTR	-1.65	-0.1	-1.79	-2.27	-2.58	-3.16	LOC_Os07g43670		GO:0004521 ; GO:0003723	ribonuclease 1 precursor, putative, expressed
Os07g0561800|mRNA|AK111334|CDS+3'UTR	-1.15	-0.99	-3.91	-1.34	-2.05	-2.4	LOC_Os07g37454			organic cation transporter 3, putative, expressed
Os11g0649400|COMBINER|CI412290|6	-2.06	-2.67	-3.26	-1.73	-2.81	-3.43	LOC_Os11g42940		GO:0005576 ;	plant integral membrane protein TIGR01569 containing protein, expressed
Os03g0643200|COMBINER_EST|Os03g0643200|8	-3.06	-2.9	-1.7	-3.62	-2.03	-2.31	LOC_Os03g44140	PROTEIN-KINASE-RXN	GO:0030154 ; GO:0016020 ; GO:0030246 ; GO:0030154 ; GO:0016020 ; GO:0016301 ; GO:0030154 ; GO:0016020 ; GO:0005524 ; GO:0030154 ; GO:0016020 ; GO:0005515 ; GO:0030154 ; GO:0016020 ; GO:0005509 ; GO:0030154 ; GO:0016020 ; GO:0004713 ; GO:0030154 ; GO:0016020 ; GO:0004674 ; GO:0030154 ; GO:0016020 ; GO:0004672 ; GO:0030154 ; GO:0016020 ; GO:0000166 ; GO:0030154 ; GO:0005886 ; GO:0030246 ; GO:003015…	OsWAK26 - OsWAK receptor-like protein kinase, expressed
Os09g0348600|COMBINER_EST|Os09g0348600|8	-2.28	-1.29	-0.13	-1.82	-3.73	-5.77
Os03g0196000|COMBINER_EST|AU031675|6	-2.2	-1.23	-1.37	-2.7	-2.9	-4.42	LOC_Os03g09980		GO:0008272 ; GO:0016021 ; GO:0008271 ; GO:0008272 ; GO:0016021 ; GO:0005215 ; GO:0008272 ; GO:0016020 ; GO:0008271 ; GO:0008272 ; GO:0016020 ; GO:0005215 ; GO:0006810 ; GO:0016021 ; GO:0008271 ; GO:0006810 ; GO:0016021 ; GO:0005215 ; GO:0006810 ; GO:0016020 ; GO:0008271 ; GO:0006810 ; GO:0016020 ; GO:0005215	sulfate transporter 1.2, putative, expressed
Os11g0676500|COMBINER_EST|Os11g0676500|8	-2.26	-2.21	-0.61	-1.92	-2.91	-4.34	LOC_Os11g45130		GO:0009607 ; GO:0005739 ; GO:0048037 ; GO:0009607 ; GO:0005739 ; GO:0017111 ; GO:0009607 ; GO:0005739 ; GO:0016616 ; GO:0009607 ; GO:0005739 ; GO:0005524 ; GO:0009607 ; GO:0005739 ; GO:0005515 ; GO:0009607 ; GO:0005739 ; GO:0003700 ; GO:0009607 ; GO:0005739 ; GO:0000166 ; GO:0008150 ; GO:0005739 ; GO:0048037 ; GO:0008150 ; GO:0005739 ; GO:0017111 ; GO:0008150 ; GO:0005739 ; GO:0016616 ; GO:000815…	pollen signalling protein with adenylyl cyclase activity, putative, expressed
Os05g0424700|mRNA|AK107848|CDS+3'UTR	-0.72	-1.64	-1.76	-1.32	-2.25	-3.17	LOC_Os05g35050		GO:0006825 ; GO:0016021 ; GO:0005375 ; GO:0006825 ; GO:0016021 ; GO:0005215 ; GO:0006810 ; GO:0016021 ; GO:0005375 ; GO:0006810 ; GO:0016021 ; GO:0005215	copper transporter 1, putative, expressed
Os04g0593200|COMBINER_EST|CI550960|0	-2.34	-1.61	-0.92	0.56	-2.08	-2.3	LOC_Os04g50680		GO:0009908 ; GO:0005737 ; GO:0016301 ; GO:0009908 ; GO:0005737 ; GO:0003700 ; GO:0009908 ; GO:0005737 ; GO:0003677 ; GO:0009908 ; GO:0005634 ; GO:0016301 ; GO:0009908 ; GO:0005634 ; GO:0003700 ; GO:0009908 ; GO:0005634 ; GO:0003677 ; GO:0009719 ; GO:0005737 ; GO:0016301 ; GO:0009719 ; GO:0005737 ; GO:0003700 ; GO:0009719 ; GO:0005737 ; GO:0003677 ; GO:0009719 ; GO:0005634 ; GO:0016301 ; GO:000971…	transcription factor MYB2, putative, expressed
Os04g0438200|COMBINER|CI561837|x	-1.98	-0.61	-1.79	-1.6	-3.13	-4.41	LOC_Os04g35750		GO:0015986 ; GO:0016469 ; GO:0046961 ; GO:0015986 ; GO:0016469 ; GO:0046933 ; GO:0015986 ; GO:0016469 ; GO:0005096 ; GO:0015986 ; GO:0016021 ; GO:0046961 ; GO:0015986 ; GO:0016021 ; GO:0046933 ; GO:0015986 ; GO:0016021 ; GO:0005096 ; GO:0015986 ; GO:0016020 ; GO:0046961 ; GO:0015986 ; GO:0016020 ; GO:0046933 ; GO:0015986 ; GO:0016020 ; GO:0005096	expressed protein
Os03g0836800|mRNA|AK061197|CDS+3'UTR	-2.71	-1.21	-0.1	-0.25	-2.45	-5.27	LOC_Os03g62060		GO:0019538 ; GO:0016787 ; GO:0019538 ; GO:0008237 ; GO:0019538 ; GO:0046983 ; GO:0009987 ; GO:0046983 ; GO:0009987 ; GO:0016787 ; GO:0009987 ; GO:0008237 ; GO:0006508 ; GO:0046983 ; GO:0006508 ; GO:0016787 ; GO:0006508 ; GO:0008237	IAA-amino acid hydrolase ILR1 precursor, putative, expressed
Os12g0227400|COMBINER_EST|CI560939|0	-3.35	-2.4	-0.79	-2.22	-2.98	-2.47	LOC_Os12g12590		GO:0009987 ; GO:0005739 ; GO:0005488 ; GO:0009987 ; GO:0005739 ; GO:0003824 ; GO:0008152 ; GO:0005739 ; GO:0005488 ; GO:0008152 ; GO:0005739 ; GO:0003824 ; GO:0006950 ; GO:0005739 ; GO:0005488 ; GO:0006950 ; GO:0005739 ; GO:0003824	NADP-dependent oxidoreductase P1, putative, expressed
Os05g0574100|mRNA|AK106699|CDS+3'UTR	-1.74	-0.6	-0.82	-0.98	-2.43	-3.18	LOC_Os05g49840	TRIACYLGLYCEROL-LIPASE-RXN	GO:0009987 ; GO:0005737 ; GO:0004806 ; GO:0009987 ; GO:0005737 ; GO:0016787 ; GO:0009987 ; GO:0005737 ; GO:0003824 ; GO:0009607 ; GO:0005737 ; GO:0016787 ; GO:0009607 ; GO:0005737 ; GO:0004806 ; GO:0009607 ; GO:0005737 ; GO:0003824 ; GO:0009605 ; GO:0005737 ; GO:0016787 ; GO:0009605 ; GO:0005737 ; GO:0004806 ; GO:0009605 ; GO:0005737 ; GO:0003824 ; GO:0009058 ; GO:0005737 ; GO:0016787 ; GO:000905…	triacylglycerol lipase, putative, expressed
Os01g0348000|COMBINER_EST|AU032203|6	-1.69	-1.47	-1.15	-2.09	-2.64	-2.06	LOC_Os01g24600		GO:0019538 ; GO:0016020 ; GO:0016787 ; GO:0019538 ; GO:0016020 ; GO:0009055 ; GO:0019538 ; GO:0016020 ; GO:0008234 ; GO:0019538 ; GO:0016020 ; GO:0004197 ; GO:0009987 ; GO:0016020 ; GO:0016787 ; GO:0009987 ; GO:0016020 ; GO:0009055 ; GO:0009987 ; GO:0016020 ; GO:0008234 ; GO:0009987 ; GO:0016020 ; GO:0004197 ; GO:0009628 ; GO:0016020 ; GO:0016787 ; GO:0009628 ; GO:0016020 ; GO:0009055 ; GO:000962…	bromelain precursor, putative, expressed
Os03g0608000|mRNA|AK111073|CDS+3'UTR	-1.67	-1.4	-1.2	-0.74	-3.01	-3.02	LOC_Os03g41130			expressed protein
Os03g0809000|mRNA|AK121408|CDS+3'UTR	-1.34	-1.01	-0.84	-0.84	-4.49	-6.19	LOC_Os03g59440		GO:0019748 ; GO:0009058 ; GO:0008150 ; GO:0006519 ;	disease resistance response like protein, putative, expressed
Os01g0786700|COMBINER_EST|CI414520|6	-2.29	-2.04	-0.59	0.44	-2.26	-2.27	LOC_Os01g57700		GO:0006520 ;	expressed protein
Os04g0659200|mRNA|AK102258|CDS+3'UTR	-1.69	-1.35	-0.99	-1.07	-3.53	-2.19	LOC_Os04g56420			retrotransposon protein, putative, unclassified, expressed
Os02g0574000|mRNA|AK099415|CDS+3'UTR	-1.21	-1.62	-1.02	-1.8	-2.61	-2.12	LOC_Os02g36440		GO:0009607 ; GO:0016021 ; GO:0005351 ; GO:0009607 ; GO:0016021 ; GO:0005215 ; GO:0009607 ; GO:0016020 ; GO:0005351 ; GO:0009607 ; GO:0016020 ; GO:0005215 ; GO:0009607 ; GO:0005634 ; GO:0005351 ; GO:0009607 ; GO:0005634 ; GO:0005215 ; GO:0008643 ; GO:0016021 ; GO:0005351 ; GO:0008643 ; GO:0016021 ; GO:0005215 ; GO:0008643 ; GO:0016020 ; GO:0005351 ; GO:0008643 ; GO:0016020 ; GO:0005215 ; GO:000864…	sugar transport protein 5, putative, expressed
Os01g0591300|mRNA|AK101427|CDS+3'UTR	-1.92	-0.81	-0.53	-2.03	-2.67	-3.22	LOC_Os01g40870	HYDROXYPYRROLINEDEH-RXN ; PYRROLINECARBDEHYDROG-RXN ; SUCCGLU-SEMIALDEHYDE-SUCCGLU-RXN	GO:0009987 ; GO:0005739 ; GO:0016491 ; GO:0009987 ; GO:0005739 ; GO:0003824 ; GO:0009056 ; GO:0005739 ; GO:0016491 ; GO:0009056 ; GO:0005739 ; GO:0003824 ; GO:0008152 ; GO:0005739 ; GO:0016491 ; GO:0008152 ; GO:0005739 ; GO:0003824 ; GO:0006950 ; GO:0005739 ; GO:0016491 ; GO:0006950 ; GO:0005739 ; GO:0003824 ; GO:0006519 ; GO:0005739 ; GO:0016491 ; GO:0006519 ; GO:0005739 ; GO:0003824	aldehyde dehydrogenase, mitochondrial precursor, putative, expressed
Os02g0710300|mRNA|AK109662|CDS+3'UTR	-1.35	-0.75	-2.63	-2.09	-2.5	-2.97	LOC_Os02g48060		GO:0045449 ; GO:0005739 ; GO:0030528 ; GO:0045449 ; GO:0005739 ; GO:0003700 ; GO:0045449 ; GO:0005739 ; GO:0003677 ; GO:0045449 ; GO:0005634 ; GO:0030528 ; GO:0045449 ; GO:0005634 ; GO:0003700 ; GO:0045449 ; GO:0005634 ; GO:0003677 ; GO:0007165 ; GO:0005739 ; GO:0030528 ; GO:0007165 ; GO:0005739 ; GO:0003700 ; GO:0007165 ; GO:0005739 ; GO:0003677 ; GO:0007165 ; GO:0005634 ; GO:0030528 ; GO:000716…	DNA binding protein, putative, expressed
Os07g0516700|COMBINER|CI543922|x	-2.56	-2.24	-1.96	-0.9	-2.05	-2.29	LOC_Os07g33320			expressed protein
Os03g0836900|COMBINER_EST|CI149794|6	-2.22	-1.27	0.21	-0.05	-2.17	-4.16	LOC_Os03g62070		GO:0019538 ; GO:0016787 ; GO:0019538 ; GO:0008237 ; GO:0019538 ; GO:0046983 ; GO:0009987 ; GO:0046983 ; GO:0009987 ; GO:0016787 ; GO:0009987 ; GO:0008237 ; GO:0006508 ; GO:0046983 ; GO:0006508 ; GO:0016787 ; GO:0006508 ; GO:0008237	IAA-amino acid hydrolase ILR1 precursor, putative, expressed
Os04g0438200|COMBINER|CI550108|6	-2.08	-0.71	-1.85	-1.68	-3.27	-4.55	LOC_Os04g35750		GO:0015986 ; GO:0016469 ; GO:0046961 ; GO:0015986 ; GO:0016469 ; GO:0046933 ; GO:0015986 ; GO:0016469 ; GO:0005096 ; GO:0015986 ; GO:0016021 ; GO:0046961 ; GO:0015986 ; GO:0016021 ; GO:0046933 ; GO:0015986 ; GO:0016021 ; GO:0005096 ; GO:0015986 ; GO:0016020 ; GO:0046961 ; GO:0015986 ; GO:0016020 ; GO:0046933 ; GO:0015986 ; GO:0016020 ; GO:0005096	expressed protein
Os08g0239300|mRNA|AK059753|CDS+3'UTR	-1.18	-0.03	-0.94	-1.75	-2.52	-3.26	LOC_Os08g14109		GO:0016787	retrotransposon protein, putative, Ty1-copia subclass, expressed
Os03g0107300|mRNA|AK101092|CDS+3'UTR	-1.76	-1.51	-1.97	-4.12	-2.26	-4.03	LOC_Os03g01700		GO:0015746 ; GO:0016021 ; GO:0015450 ; GO:0015746 ; GO:0016021 ; GO:0015137 ; GO:0015746 ; GO:0016021 ; GO:0015105 ; GO:0015746 ; GO:0016021 ; GO:0005215 ; GO:0015746 ; GO:0016020 ; GO:0015450 ; GO:0015746 ; GO:0016020 ; GO:0015137 ; GO:0015746 ; GO:0016020 ; GO:0015105 ; GO:0015746 ; GO:0016020 ; GO:0005215 ; GO:0009306 ; GO:0016021 ; GO:0015450 ; GO:0009306 ; GO:0016021 ; GO:0015137 ; GO:000930…	citrate transporter family protein, expressed
Os07g0104500|mRNA|AK108824|CDS+3'UTR	-1.9	-1	-0.92	-1.49	-2.61	-4.63	LOC_Os07g01410	PEROXID-RXN	GO:0006979 ; GO:0046872 ; GO:0006979 ; GO:0004601	peroxidase 1 precursor, putative, expressed
Os10g0546100|COMBINER_EST|CI411383|0	-4.24	-1.55	-1.15	-1.29	-5.39	-5.3	LOC_Os10g39890			pollen proteins Ole e I family protein, expressed
Os08g0246100|COMBINER|CI560107|x	-2.64	-3.17	-1.96	-1.53	-2.87	-3.16	LOC_Os08g14830		GO:0006952 ; GO:0017111 ; GO:0006952 ; GO:0005524 ; GO:0006952 ; GO:0005515 ; GO:0006952 ; GO:0000166 ; GO:0006915 ; GO:0017111 ; GO:0006915 ; GO:0005524 ; GO:0006915 ; GO:0005515 ; GO:0006915 ; GO:0000166	NB-ARC domain containing protein, expressed
Os09g0564200|COMBINER_EST|CI548924|6	-2.64	-1.48	-0.63	-2.67	-3.31	-5.12	LOC_Os09g39070 ; LOC_Os09g39080		GO:0019538 ; GO:0016020 ; GO:0016787 ; GO:0019538 ; GO:0016020 ; GO:0008234 ; GO:0019538 ; GO:0016020 ; GO:0004197 ; GO:0009987 ; GO:0016020 ; GO:0016787 ; GO:0009987 ; GO:0016020 ; GO:0008234 ; GO:0009987 ; GO:0016020 ; GO:0004197 ; GO:0009628 ; GO:0016020 ; GO:0016787 ; GO:0009628 ; GO:0016020 ; GO:0008234 ; GO:0009628 ; GO:0016020 ; GO:0004197 ; GO:0007275 ; GO:0016020 ; GO:0016787 ; GO:000727…	thiol protease SEN102 precursor, putative, expressed ; expressed protein
Os08g0246100|COMBINER|CI560107|0	-2.81	-3.46	-1.64	-1.75	-2.87	-3.72	LOC_Os08g14830		GO:0006952 ; GO:0017111 ; GO:0006952 ; GO:0005524 ; GO:0006952 ; GO:0005515 ; GO:0006952 ; GO:0000166 ; GO:0006915 ; GO:0017111 ; GO:0006915 ; GO:0005524 ; GO:0006915 ; GO:0005515 ; GO:0006915 ; GO:0000166	NB-ARC domain containing protein, expressed
Os02g0745100|mRNA|AK069842|CDS+3'UTR	-1.33	-1.99	-0.64	-1.94	-2.03	-3.74	LOC_Os02g51110		GO:0009719 ; GO:0016021 ; GO:0005215 ; GO:0009719 ; GO:0016020 ; GO:0005215 ; GO:0009719 ; GO:0005886 ; GO:0005215 ; GO:0009719 ; GO:0005618 ; GO:0005215 ; GO:0007165 ; GO:0016021 ; GO:0005215 ; GO:0007165 ; GO:0016020 ; GO:0005215 ; GO:0007165 ; GO:0005886 ; GO:0005215 ; GO:0007165 ; GO:0005618 ; GO:0005215 ; GO:0006810 ; GO:0016021 ; GO:0005215 ; GO:0006810 ; GO:0016020 ; GO:0005215 ; GO:000681…	aquaporin NIP4.2, putative, expressed
Os02g0609200|COMBINER_EST|CI380327|6	-0.66	-1.69	-2.24	-0.91	-2.1	-2.4	LOC_Os02g39620		GO:0006950 ; GO:0005739 ;	ATOZI1, putative, expressed
Os01g0803900|COMBINER|CI195049|6	-2.01	-2.9	-1.04	-2.17	-2.06	-3.99	LOC_Os01g58970		GO:0019748 ; GO:0005739 ; GO:0020037 ; GO:0019748 ; GO:0005739 ; GO:0019825 ; GO:0019748 ; GO:0005739 ; GO:0005506 ; GO:0019748 ; GO:0005739 ; GO:0004497 ; GO:0019748 ; GO:0005739 ; GO:0003824 ; GO:0009987 ; GO:0005739 ; GO:0020037 ; GO:0009987 ; GO:0005739 ; GO:0019825 ; GO:0009987 ; GO:0005739 ; GO:0005506 ; GO:0009987 ; GO:0005739 ; GO:0004497 ; GO:0009987 ; GO:0005739 ; GO:0003824 ; GO:000962…	cytochrome P450 94A2, putative, expressed
Os01g0803900|COMBINER|CI546567|x	-2.27	-2.97	-1.25	-2.58	-2.03	-4.14	LOC_Os01g58970		GO:0019748 ; GO:0005739 ; GO:0020037 ; GO:0019748 ; GO:0005739 ; GO:0019825 ; GO:0019748 ; GO:0005739 ; GO:0005506 ; GO:0019748 ; GO:0005739 ; GO:0004497 ; GO:0019748 ; GO:0005739 ; GO:0003824 ; GO:0009987 ; GO:0005739 ; GO:0020037 ; GO:0009987 ; GO:0005739 ; GO:0019825 ; GO:0009987 ; GO:0005739 ; GO:0005506 ; GO:0009987 ; GO:0005739 ; GO:0004497 ; GO:0009987 ; GO:0005739 ; GO:0003824 ; GO:000962…	cytochrome P450 94A2, putative, expressed
Os01g0770700|COMBINER_EST|Os01g0770700|8	-0.89	-0.65	-0.64	-0.91	-2.24	-2.48	LOC_Os01g56420		GO:0006825 ; GO:0016021 ; GO:0005375 ; GO:0006825 ; GO:0016021 ; GO:0005215 ; GO:0006810 ; GO:0016021 ; GO:0005375 ; GO:0006810 ; GO:0016021 ; GO:0005215	copper transporter 1, putative, expressed
Os11g0245200|COMBINER_EST|CI552687|0	-1.51	-0.81	-0.46	-2.5	-2.13	-3.05	LOC_Os11g14050	PROTEIN-KINASE-RXN	GO:0030154 ; GO:0016020 ; GO:0016301 ; GO:0030154 ; GO:0016020 ; GO:0005524 ; GO:0030154 ; GO:0016020 ; GO:0005515 ; GO:0030154 ; GO:0016020 ; GO:0004713 ; GO:0030154 ; GO:0016020 ; GO:0004674 ; GO:0030154 ; GO:0016020 ; GO:0004672 ; GO:0030154 ; GO:0016020 ; GO:0000166 ; GO:0030154 ; GO:0005886 ; GO:0016301 ; GO:0030154 ; GO:0005886 ; GO:0005524 ; GO:0030154 ; GO:0005886 ; GO:0005515 ; GO:003015…	receptor protein kinase-like, putative, expressed
Os02g0620500|COMBINER_EST|Os02g0620500|8	-1.42	-1.87	-0.13	-2.08	-2.11	-2.65	LOC_Os02g40710		GO:0009607 ; GO:0016020 ; GO:0008519 ; GO:0009607 ; GO:0016020 ; GO:0005215 ; GO:0006810 ; GO:0016020 ; GO:0008519 ; GO:0006810 ; GO:0016020 ; GO:0005215	ammonium transporter 1, member 1 precursor, putative, expressed
Os03g0798500|COMBINER_EST|Os03g0798500|8	-2.14	-2	-1.06	-0.82	-2.39	-2.21	LOC_Os03g58420		GO:0050826 ; GO:0005634 ; GO:0050825 ; GO:0050826 ; GO:0005634 ; GO:0043565 ; GO:0050826 ; GO:0005634 ; GO:0003700 ; GO:0045449 ; GO:0005634 ; GO:0050825 ; GO:0045449 ; GO:0005634 ; GO:0043565 ; GO:0045449 ; GO:0005634 ; GO:0003700 ; GO:0042309 ; GO:0005634 ; GO:0050825 ; GO:0042309 ; GO:0005634 ; GO:0043565 ; GO:0042309 ; GO:0005634 ; GO:0003700 ; GO:0006350 ; GO:0005634 ; GO:0050825 ; GO:000635…	OsWRKY6 - Superfamily of rice TFs having WRKY and zinc finger domains
Os04g0627300|COMBINER_EST|AU095514|6	-2.04	-0.98	-0.95	-0.39	-2.65	-4.18	LOC_Os04g53560			expressed protein
Os01g0550800|mRNA|AK064194|CDS+3'UTR	-2.18	-0.71	-1.81	-2.19	-3.51	-3.86	LOC_Os01g37000		GO:0003674	carboxyl-terminal peptidase, putative, expressed
Os07g0630400|mRNA|AK104512|CDS+3'UTR	-1.6	-0.17	-1.7	-2.4	-2.59	-2.95	LOC_Os07g43670		GO:0004521 ; GO:0003723	ribonuclease 1 precursor, putative, expressed
Os01g0972200|mRNA|AY302058|CDS+3'UTR	-1.58	-0.52	-0.24	-1.04	-2.46	-3.48	LOC_Os01g74110		GO:0030001 ; GO:0016020 ; GO:0046873 ; GO:0030001 ; GO:0016020 ; GO:0016740 ; GO:0030001 ; GO:0016020 ; GO:0005215 ; GO:0019725 ; GO:0016020 ; GO:0046873 ; GO:0019725 ; GO:0016020 ; GO:0016740 ; GO:0019725 ; GO:0016020 ; GO:0005215 ; GO:0009607 ; GO:0016020 ; GO:0046873 ; GO:0009607 ; GO:0016020 ; GO:0016740 ; GO:0009607 ; GO:0016020 ; GO:0005215 ; GO:0006810 ; GO:0016020 ; GO:0046873 ; GO:000681…	zinc transporter 2 precursor, putative, expressed
Os08g0534000|COMBINER|AU164595|6	-1.71	-0.77	-0.52	-1.25	-2.59	-3.86	LOC_Os08g42170		GO:0030001 ; GO:0016020 ; GO:0046873	zinc transporter 2 precursor, putative, expressed
Os01g0686300|mRNA|AK109457|CDS+3'UTR	0.05	-0.19	-0.54	-2.55	-2.02	-2.2	LOC_Os01g49240	2.4.1.121-RXN ; RXN-4721 ; RXN-4722 ; RXN-4723 ; RXN-4724 ; RXN-4725 ; RXN-4726 ; RXN-4727 ; RXN-4728 ; RXN-4729 ; RXN-4730 ; RXN-4731 ; RXN-4732 ; RXN-4733 ; RXN-4734 ; RXN-4735 ; RXN-4736 ; RXN-4737	GO:0019748 ; GO:0016758 ; GO:0019748 ; GO:0016740 ; GO:0019748 ; GO:0003700 ; GO:0009987 ; GO:0016758 ; GO:0009987 ; GO:0016740 ; GO:0009987 ; GO:0003700 ; GO:0009628 ; GO:0016758 ; GO:0009628 ; GO:0016740 ; GO:0009628 ; GO:0003700 ; GO:0009058 ; GO:0016740 ; GO:0009058 ; GO:0016758 ; GO:0009058 ; GO:0003700 ; GO:0009056 ; GO:0016740 ; GO:0009056 ; GO:0016758 ; GO:0009056 ; GO:0003700 ; GO:000815…	limonoid UDP-glucosyltransferase, putative, expressed
Os01g0347500|COMBINER_EST|AU031835|6	-2.21	-1.8	-1.49	-2.54	-2.82	-4.19	LOC_Os01g24550		GO:0019538 ; GO:0016020 ; GO:0016787 ; GO:0019538 ; GO:0016020 ; GO:0009055 ; GO:0019538 ; GO:0016020 ; GO:0008234 ; GO:0019538 ; GO:0016020 ; GO:0004197 ; GO:0009987 ; GO:0016020 ; GO:0016787 ; GO:0009987 ; GO:0016020 ; GO:0009055 ; GO:0009987 ; GO:0016020 ; GO:0008234 ; GO:0009987 ; GO:0016020 ; GO:0004197 ; GO:0009628 ; GO:0016020 ; GO:0016787 ; GO:0009628 ; GO:0016020 ; GO:0009055 ; GO:000962…	bromelain precursor, putative, expressed
Os01g0916100|mRNA|AK109173|5'UTR+CDS	-1.81	-1.26	-0.53	-0.74	-2.91	-4.06	LOC_Os01g68740		GO:0005488 ; GO:0003723 ; GO:0003676	loricrin, putative, expressed
Os04g0480900|mRNA|AK109889|CDS+3'UTR	-1.93	-1.68	-1.29	-1.51	-2.75	-3.74	LOC_Os04g40490		GO:0005975 ; GO:0016787 ; GO:0005975 ; GO:0004553	hydrolase, hydrolyzing O-glycosyl compounds, putative, expressed
Os07g0573000|mRNA|AK120026|CDS+3'UTR	-1.23	-1.75	-1.42	-2.48	-2.63	-2.32	LOC_Os07g38550			expressed protein
Os07g0561800|mRNA|AK108426|CDS+3'UTR	-1.39	0.06	-1.86	-2.05	-2.35	-2.49	LOC_Os07g37454			organic cation transporter 3, putative, expressed
Os02g0684100|COMBINER_EST|Os02g0684100|8	-2.61	-2.86	-1.92	-2.44	-3.5	-3.97	LOC_Os02g45890		GO:0016740 ; GO:0008146	flavonol 4-sulfotransferase, putative, expressed
Os05g0162000|mRNA|AK102154|CDS+3'UTR	-1.8	-0.88	-0.72	-1.08	-2.58	-2.14	LOC_Os05g06970	PEROXID-RXN	GO:0009719 ; GO:0005737 ; GO:0046872 ; GO:0009719 ; GO:0005737 ; GO:0016787 ; GO:0009719 ; GO:0005737 ; GO:0016740 ; GO:0009719 ; GO:0005737 ; GO:0004601 ; GO:0009719 ; GO:0005737 ; GO:0003824 ; GO:0009719 ; GO:0005737 ; GO:0003674 ; GO:0009719 ; GO:0005634 ; GO:0046872 ; GO:0009719 ; GO:0005634 ; GO:0016787 ; GO:0009719 ; GO:0005634 ; GO:0016740 ; GO:0009719 ; GO:0005634 ; GO:0004601 ; GO:000971…	peroxidase 1 precursor, putative, expressed
Os01g0127000|mRNA|AK105526|CDS+3'UTR	-1.62	-2.44	-2.07	-2.68	-3.14	-3.42	LOC_Os01g03630		GO:0016491 ; GO:0005507 ; GO:0005488	spore coat protein, putative, expressed
Os03g0368600|COMBINER_EST|Os03g0368600|8	-1.86	-1.8	-1.47	-2.07	-2.85	-2.92	LOC_Os03g25320	PEROXID-RXN	GO:0009719 ; GO:0005737 ; GO:0046872 ; GO:0009719 ; GO:0005737 ; GO:0016787 ; GO:0009719 ; GO:0005737 ; GO:0016740 ; GO:0009719 ; GO:0005737 ; GO:0004601 ; GO:0009719 ; GO:0005737 ; GO:0003824 ; GO:0009719 ; GO:0005737 ; GO:0003674 ; GO:0009719 ; GO:0005634 ; GO:0046872 ; GO:0009719 ; GO:0005634 ; GO:0016787 ; GO:0009719 ; GO:0005634 ; GO:0016740 ; GO:0009719 ; GO:0005634 ; GO:0004601 ; GO:000971…	peroxidase 47 precursor, putative
Os05g0162000|mRNA|AK067416|CDS+3'UTR	-1.81	-0.84	-0.79	-1.16	-2.64	-2.22	LOC_Os05g06970	PEROXID-RXN	GO:0009719 ; GO:0005737 ; GO:0046872 ; GO:0009719 ; GO:0005737 ; GO:0016787 ; GO:0009719 ; GO:0005737 ; GO:0016740 ; GO:0009719 ; GO:0005737 ; GO:0004601 ; GO:0009719 ; GO:0005737 ; GO:0003824 ; GO:0009719 ; GO:0005737 ; GO:0003674 ; GO:0009719 ; GO:0005634 ; GO:0046872 ; GO:0009719 ; GO:0005634 ; GO:0016787 ; GO:0009719 ; GO:0005634 ; GO:0016740 ; GO:0009719 ; GO:0005634 ; GO:0004601 ; GO:000971…	peroxidase 1 precursor, putative, expressed
Os11g0687000|COMBINER_EST|Os11g0687000|8	-1.35	-1.72	-1.08	-3.13	-2.61	-2.1	LOC_Os11g45980		GO:0008150 ; GO:0005524 ; GO:0006952 ; GO:0005524 ; GO:0006915 ; GO:0005524	NB-ARC domain containing protein, expressed
Os02g0582900|mRNA|AK109082|CDS+3'UTR	-1.2	0.08	0.1	-0.8	-2.78	-3.21	LOC_Os02g37190		GO:0050826 ; GO:0050825 ; GO:0042309 ; GO:0050825	expressed protein
Os02g0573500|mRNA|AK121678|CDS+3'UTR	-1.54	-1.29	-1.41	-2.11	-2.03	-2.46	LOC_Os02g36414		GO:0009607 ; GO:0016021 ; GO:0005351 ; GO:0009607 ; GO:0016021 ; GO:0005215 ; GO:0009607 ; GO:0016020 ; GO:0005351 ; GO:0009607 ; GO:0016020 ; GO:0005215 ; GO:0009607 ; GO:0005634 ; GO:0005351 ; GO:0009607 ; GO:0005634 ; GO:0005215 ; GO:0008643 ; GO:0016021 ; GO:0005351 ; GO:0008643 ; GO:0016021 ; GO:0005215 ; GO:0008643 ; GO:0016020 ; GO:0005351 ; GO:0008643 ; GO:0016020 ; GO:0005215 ; GO:000864…	sugar transport protein 5, putative, expressed
Os03g0388600|COMBINER|CI556354|x	-3.76	-2.26	-0.12	-0.24	-3.18	-4.3	LOC_Os03g27090		GO:0009908 ; GO:0005737 ; GO:0016301 ; GO:0009908 ; GO:0005737 ; GO:0003700 ; GO:0009908 ; GO:0005737 ; GO:0003677 ; GO:0009908 ; GO:0005634 ; GO:0016301 ; GO:0009908 ; GO:0005634 ; GO:0003700 ; GO:0009908 ; GO:0005634 ; GO:0003677 ; GO:0009719 ; GO:0005737 ; GO:0003677 ; GO:0009719 ; GO:0005737 ; GO:0016301 ; GO:0009719 ; GO:0005737 ; GO:0003700 ; GO:0009719 ; GO:0005634 ; GO:0016301 ; GO:000971…	transcription factor MYB101, putative, expressed
Os07g0645300|mRNA|AK108931|CDS+3'UTR	-1.84	-0.54	-0.76	-0.15	-2.93	-3.49	LOC_Os07g45080			expressed protein
Os12g0482500|mRNA|AK120590|CDS+3'UTR	-2.17	-1.31	-0.5	-1.71	-2.62	-3.5	LOC_Os12g29740		GO:0006813 ; GO:0008076 ; GO:0005249	expressed protein
Os06g0107800|mRNA|AK062921|CDS+3'UTR	-0.76	0.71	-0.4	-0.23	-2.31	-3.33	LOC_Os06g01860			expressed protein
Os01g0347600|COMBINER_EST|CI552130|0	-2.28	-1.99	-1.79	-2.4	-3.14	-4.52	LOC_Os01g24560		GO:0019538 ; GO:0016020 ; GO:0016787 ; GO:0019538 ; GO:0016020 ; GO:0008234 ; GO:0019538 ; GO:0016020 ; GO:0004197 ; GO:0009987 ; GO:0016020 ; GO:0016787 ; GO:0009987 ; GO:0016020 ; GO:0008234 ; GO:0009987 ; GO:0016020 ; GO:0004197 ; GO:0009628 ; GO:0016020 ; GO:0016787 ; GO:0009628 ; GO:0016020 ; GO:0008234 ; GO:0009628 ; GO:0016020 ; GO:0004197 ; GO:0007275 ; GO:0016020 ; GO:0016787 ; GO:000727…	bromelain precursor, putative, expressed

## Sheet:   Common_Early_Cold_OS_Down
Gene	C1H_FC	C5H_FC	HS10_FC	HS30_FC	OS1H_FC	OS4H_FC	Gramene Gene ID	Gramene Pathway	Gramene GO	Description
Os08g0108700|COMBINER_EST|Os08g0108700|8	-2.79	-0.14	1.95	0.06	-2.93	-3.03	LOC_Os08g01710			expressed protein
Os07g0638600|COMBINER_EST|Os07g0638600|8	-3.05	-1.77	-2.38	-3.12	-3.59	-3.82	LOC_Os07g44460	PEROXID-RXN	GO:0006979 ; GO:0046872 ; GO:0006979 ; GO:0004601	peroxidase 66 precursor, putative
Os04g0472200|mRNA|AK110545|CDS+3'UTR	-3.48	-1.51	-1.03	0.46	-4.18	-4.17	LOC_Os04g39600		GO:0007155 ; GO:0016020 ; GO:0045735 ; GO:0007155 ; GO:0016020 ; GO:0003674 ; GO:0007155 ; GO:0005618 ; GO:0045735 ; GO:0007155 ; GO:0005618 ; GO:0003674	fasciclin-like arabinogalactan protein 7 precursor, putative, expressed
osa-miR398a|Os10|5'seq	-2.01	-0.43	-0.96	-1.35	-2.04	-0.32
Os12g0282000|mRNA|AK103636|CDS+3'UTR	-4.94	-3.01	-2.91	-4.13	-4.2	-3.64	LOC_Os12g18410			expressed protein
Os07g0588400|COMBINER_EST|Os07g0588400|8	-4.18	-2.24	1.25	-0.65	-4.04	-3.87	LOC_Os07g39940		GO:0045449 ; GO:0005634 ; GO:0030528	DNA binding protein, putative
Os10g0193100|COMBINER_EST|Os10g0193100|8	-2.66	-1.99	-1.76	-2.98	-3.06	-4.01	LOC_Os10g11730			protease inhibitor/seed storage/LTP family protein, expressed
Os10g0415100|mRNA|AK119782|CDS+3'UTR	-2.64	-1.2	-0.93	-1.31	-2.35	-4.04	LOC_Os10g27980		GO:0009607 ; GO:0016020 ; GO:0005215 ; GO:0006810 ; GO:0016020 ; GO:0005215	betaine/proline transporter, putative, expressed
Os04g0481700|mRNA|AK107554|CDS+3'UTR	-2.26	-1.7	0.45	-1.7	-2.35	-4.86	LOC_Os04g40570	NUCLEOSIDE-TRIPHOSPHATASE-RXN	GO:0040007 ; GO:0016021 ; GO:0042626 ; GO:0040007 ; GO:0016021 ; GO:0017111 ; GO:0040007 ; GO:0016021 ; GO:0016887 ; GO:0040007 ; GO:0016021 ; GO:0016787 ; GO:0040007 ; GO:0016021 ; GO:0005524 ; GO:0040007 ; GO:0016021 ; GO:0005215 ; GO:0040007 ; GO:0016021 ; GO:0004849 ; GO:0040007 ; GO:0016021 ; GO:0003735 ; GO:0040007 ; GO:0016021 ; GO:0000166 ; GO:0040007 ; GO:0005840 ; GO:0042626 ; GO:004000…	multidrug resistance protein 13, putative, expressed
Os09g0344500|mRNA|AK072740|CDS+3'UTR	-2.85	-2.77	-1.65	-2.12	-2.07	0.46	LOC_Os09g17560	PROTEIN-KINASE-RXN	GO:0019748 ; GO:0005829 ; GO:0016740 ; GO:0019748 ; GO:0005829 ; GO:0008171 ; GO:0019748 ; GO:0005829 ; GO:0005524 ; GO:0019748 ; GO:0005829 ; GO:0004672 ; GO:0019748 ; GO:0005737 ; GO:0016740 ; GO:0019748 ; GO:0005737 ; GO:0008171 ; GO:0019748 ; GO:0005737 ; GO:0005524 ; GO:0019748 ; GO:0005737 ; GO:0004672 ; GO:0019748 ; GO:0005634 ; GO:0016740 ; GO:0019748 ; GO:0005634 ; GO:0008171 ; GO:001974…	O-methyltransferase ZRP4, putative, expressed
Os01g0915900|COMBINER|CI543502|x	-2.2	-1.27	-0.56	-1	-2.58	-3.65	LOC_Os01g68720		GO:0016787 ; GO:0005488 ; GO:0003723 ; GO:0000166	heterogeneous nuclear ribonucleoprotein A1, putative, expressed
Os05g0417700|COMBINER_EST|CI458310|0	-2.41	-3.01	1.63	2.34	-3.12	-1.63	LOC_Os05g34510			expressed protein

## Sheet:   Common_Up_Cold
Gene	C1H_FC	C5H_FC	HS10_FC	HS30_FC	OS1H_FC	OS4H_FC	Gramene Gene ID	Gramene Pathway	Gramene GO	Description
Os03g0820200|COMBINER|CI206634|6	2.07	4.51	5.19	3.31	4.97	3.07
Os12g0283400|mRNA|AK110798|CDS+3'UTR	2.46	3.48	1.33	1.81	3.12	2.86	LOC_Os12g18560	PECTINESTERASE-RXN ; RXN-2102	GO:0006813 ; GO:0008076 ; GO:0045735 ; GO:0006813 ; GO:0008076 ; GO:0030599 ; GO:0006813 ; GO:0008076 ; GO:0030234 ; GO:0006813 ; GO:0008076 ; GO:0005249 ; GO:0006813 ; GO:0008076 ; GO:0004857	c/VIF2, putative, expressed
Os02g0193200|COMBINER_EST|CI549185|0	2.72	3.81	0.67	0.8	2.12	0.18	LOC_Os02g09980		GO:0006412 ; GO:0005840 ; GO:0003735 ; GO:0006412 ; GO:0005730 ; GO:0003735 ; GO:0006412 ; GO:0005634 ; GO:0003735 ; GO:0006412 ; GO:0005622 ; GO:0003735	TMV response-related gene product, putative, expressed
Os08g0482600|mRNA|AK063639|CDS+3'UTR	2.01	2.99	1.95	2.92	2.98	1.55	LOC_Os08g37660		GO:0006118 ; GO:0009055 ; GO:0006118 ; GO:0005507	blue copper protein precursor, putative, expressed
Os06g0248500|COMBINER_EST|Os06g0248500|8	2.07	3.66	1.78	2.68	2.43	1.45	LOC_Os06g13870	UBIQUITIN--PROTEIN-LIGASE-RXN	GO:0016567 ; GO:0000151 ; GO:0004842	immediate-early fungal elicitor protein CMPG1, putative, expressed
Os08g0559800|COMBINER|CI459774|6	2.49	5.21	-0.06	-1.2	0.19	0.56	LOC_Os08g44550			expressed protein
Os01g0826400|mRNA|AK107199|CDS+3'UTR	2.16	3.54	0.96	1.73	2.72	2.49	LOC_Os01g61080		GO:0045449 ; GO:0005634 ; GO:0043565 ; GO:0045449 ; GO:0005634 ; GO:0030528 ; GO:0045449 ; GO:0005634 ; GO:0008296 ; GO:0045449 ; GO:0005634 ; GO:0003700 ; GO:0045449 ; GO:0005634 ; GO:0003684 ; GO:0006350 ; GO:0005634 ; GO:0043565 ; GO:0006350 ; GO:0005634 ; GO:0030528 ; GO:0006350 ; GO:0005634 ; GO:0008296 ; GO:0006350 ; GO:0005634 ; GO:0003700 ; GO:0006350 ; GO:0005634 ; GO:0003684 ; GO:000628…	OsWRKY24 - Superfamily of rice TFs having WRKY and zinc finger domains, expressed
Os01g0826400|mRNA|AY341849|CDS+3'UTR	2.11	3.53	0.94	1.7	2.67	2.51	LOC_Os01g61080		GO:0045449 ; GO:0005634 ; GO:0043565 ; GO:0045449 ; GO:0005634 ; GO:0030528 ; GO:0045449 ; GO:0005634 ; GO:0008296 ; GO:0045449 ; GO:0005634 ; GO:0003700 ; GO:0045449 ; GO:0005634 ; GO:0003684 ; GO:0006350 ; GO:0005634 ; GO:0043565 ; GO:0006350 ; GO:0005634 ; GO:0030528 ; GO:0006350 ; GO:0005634 ; GO:0008296 ; GO:0006350 ; GO:0005634 ; GO:0003700 ; GO:0006350 ; GO:0005634 ; GO:0003684 ; GO:000628…	OsWRKY24 - Superfamily of rice TFs having WRKY and zinc finger domains, expressed
Os02g0561000|COMBINER|CI563011|x	2.22	3.42	2.28	2.08	2.1	1.54
Os05g0162800|COMBINER|CI419838|x	3.08	3.03	3.18	3.25	2.77	0.19	LOC_Os05g07010		GO:0009719 ; GO:0005634 ; GO:0003700 ; GO:0009719 ; GO:0005634 ; GO:0003677 ; GO:0009628 ; GO:0005634 ; GO:0003700 ; GO:0009628 ; GO:0005634 ; GO:0003677 ; GO:0008150 ; GO:0005634 ; GO:0003700 ; GO:0008150 ; GO:0005634 ; GO:0003677 ; GO:0006950 ; GO:0005634 ; GO:0003700 ; GO:0006950 ; GO:0005634 ; GO:0003677 ; GO:0006350 ; GO:0005634 ; GO:0003700 ; GO:0006350 ; GO:0005634 ; GO:0003677	myb-like DNA-binding domain containing protein, expressed
osa-miR399j|Os04|3'seq	2.43	3.36	2.51	1.92	1.33	1.21
Os01g0699600|mRNA|AK105196|5'UTR+CDS	2.17	2.74	1.63	1.17	2.66	1.03	LOC_Os01g50420	PROTEIN-KINASE-RXN	GO:0016043 ; GO:0005730 ; GO:0004672 ; GO:0016043 ; GO:0005622 ; GO:0005524 ; GO:0016043 ; GO:0005856 ; GO:0016787 ; GO:0016043 ; GO:0005856 ; GO:0016301 ; GO:0016043 ; GO:0005856 ; GO:0005524 ; GO:0016043 ; GO:0005856 ; GO:0005515 ; GO:0016043 ; GO:0005856 ; GO:0005488 ; GO:0016043 ; GO:0005856 ; GO:0004871 ; GO:0016043 ; GO:0005856 ; GO:0004713 ; GO:0016043 ; GO:0005856 ; GO:0004674 ; GO:001604…	mitogen-activated protein kinase kinase kinase 2, putative, expressed
Os06g0717700|mRNA|AK111417|CDS+3'UTR	2.72	2.48	1.33	0.5	0.4	1.35
Os01g0781700|COMBINER_EST|CI374530|6	2.41	2.79	3.07	3.05	3.24	0.33
Os01g0826400|mRNA|AY676925|CDS	2.23	3.58	1.04	1.75	2.72	2.55	LOC_Os01g61080		GO:0045449 ; GO:0005634 ; GO:0043565 ; GO:0045449 ; GO:0005634 ; GO:0030528 ; GO:0045449 ; GO:0005634 ; GO:0008296 ; GO:0045449 ; GO:0005634 ; GO:0003700 ; GO:0045449 ; GO:0005634 ; GO:0003684 ; GO:0006350 ; GO:0005634 ; GO:0043565 ; GO:0006350 ; GO:0005634 ; GO:0030528 ; GO:0006350 ; GO:0005634 ; GO:0008296 ; GO:0006350 ; GO:0005634 ; GO:0003700 ; GO:0006350 ; GO:0005634 ; GO:0003684 ; GO:000628…	OsWRKY24 - Superfamily of rice TFs having WRKY and zinc finger domains, expressed
Os02g0561400|COMBINER|CI563011|x	2.15	3.27	2.24	2.09	1.99	-0.25
Os01g0871800|mRNA|AK120109|CDS+3'UTR	2.61	2.12	-0.89	-1.1	-1.72	-1.31	LOC_Os01g65130		GO:0009607 ; GO:0016020 ; GO:0005215 ; GO:0006810 ; GO:0016020 ; GO:0005215	oligopeptide transporter, putative, expressed
Os01g0757200|mRNA|AK060714|CDS+3'UTR	2	3.17	1.19	2.26	2.74	1.46	LOC_Os01g55240	1.21.3.1-RXN ; GIBBERELLIN-2-BETA-DIOXYGENASE-RXN	GO:0019748 ; GO:0005737 ; GO:0016740 ; GO:0019748 ; GO:0005737 ; GO:0016491 ; GO:0019748 ; GO:0005737 ; GO:0005506 ; GO:0019748 ; GO:0005737 ; GO:0003840 ; GO:0019748 ; GO:0005737 ; GO:0003824 ; GO:0009991 ; GO:0005737 ; GO:0016740 ; GO:0009991 ; GO:0005737 ; GO:0016491 ; GO:0009991 ; GO:0005737 ; GO:0005506 ; GO:0009991 ; GO:0005737 ; GO:0003840 ; GO:0009991 ; GO:0005737 ; GO:0003824 ; GO:000998…	gibberellin 2-beta-dioxygenase, putative, expressed
Os02g0560200|COMBINER|CI563011|x	2.17	3.39	2.34	1.62	2.13	1.65
Os05g0405400|mRNA|AK108019|UTR	2.57	3.98	1.68	0.86	1.73	0.67	LOC_Os05g33580		GO:0050826 ; GO:0050825 ; GO:0042309 ; GO:0050825	expressed protein
Os02g0560600|COMBINER|CI563011|x	2.15	3.33	2.37	1.99	2.03	1.54
Os02g0561800|COMBINER|CI563011|x	2.11	3.32	2.25	1.97	1.98	1.56
Os01g0652100|mRNA|AK073036|CDS+3'UTR	2.24	2.43	1.21	0.57	0.28	0.95	LOC_Os01g46350			expressed protein
Os08g0443800|mRNA|AK110630|CDS+3'UTR	3.4	4.32	1.65	2.67	1.98	0.28	LOC_Os08g34460		GO:0016021 ;	senescence-associated protein DH, putative, expressed
Os11g0234300|mRNA|AK108764|UTR	2	2.28	1.09	0.29	0.61	0.67
Os08g0404500|mRNA|AK108951|CDS+3'UTR	2.14	3.94	0.4	1.47	0.72	0.66	LOC_Os08g31250		GO:0007242 ; GO:0008270	protein binding protein, putative, expressed
Os08g0404500|mRNA|AK103556|CDS+3'UTR	2.19	3.98	0.48	1.52	0.61	0.79	LOC_Os08g31250		GO:0007242 ; GO:0008270	protein binding protein, putative, expressed
Os05g0474800|mRNA|AK119867|CDS+3'UTR	3.64	5.13	1	1.73	2.81	1.83	LOC_Os05g39720		GO:0045449 ; GO:0005634 ; GO:0043565 ; GO:0045449 ; GO:0005634 ; GO:0030528 ; GO:0045449 ; GO:0005634 ; GO:0003700 ; GO:0006350 ; GO:0005634 ; GO:0043565 ; GO:0006350 ; GO:0005634 ; GO:0030528 ; GO:0006350 ; GO:0005634 ; GO:0003700	OsWRKY70 - Superfamily of rice TFs having WRKY and zinc finger domains, expressed
Os01g0584900|mRNA|AY341846|CDS+3'UTR	2.15	3.42	1.99	1.24	2.29	0.81	LOC_Os01g40260		GO:0045449 ; GO:0005634 ; GO:0043565 ; GO:0045449 ; GO:0005634 ; GO:0030528 ; GO:0045449 ; GO:0005634 ; GO:0003700 ; GO:0006350 ; GO:0005634 ; GO:0043565 ; GO:0006350 ; GO:0005634 ; GO:0030528 ; GO:0006350 ; GO:0005634 ; GO:0003700	OsWRKY77 - Superfamily of rice TFs having WRKY and zinc finger domains, expressed
Os07g0674800|mRNA|AY297447|CDS+3'UTR	3.4	3.82	1.34	1.39	2.25	1.85	LOC_Os07g47790		GO:0006355 ; GO:0005634 ; GO:0003700	ERF-like protein, putative, expressed
Os09g0341500|mRNA|AK073913|CDS+3'UTR	3.46	5.03	2.38	3.29	3.64	2.96	LOC_Os09g17146			expressed protein
Os09g0499400|mRNA|AK101111|CDS+3'UTR	2.03	2.22	0.4	2.38	1.46	1.37	LOC_Os09g32360			expressed protein
Os03g0335200|mRNA|AK105244|CDS+3'UTR	3.35	3.84	1.67	2.18	1.95	0.9	LOC_Os03g21710		GO:0045449 ; GO:0005730 ; GO:0043565 ; GO:0045449 ; GO:0005730 ; GO:0003700 ; GO:0045449 ; GO:0005634 ; GO:0043565 ; GO:0045449 ; GO:0005634 ; GO:0003700 ; GO:0006350 ; GO:0005730 ; GO:0043565 ; GO:0006350 ; GO:0005730 ; GO:0003700 ; GO:0006350 ; GO:0005634 ; GO:0043565 ; GO:0006350 ; GO:0005634 ; GO:0003700	WRKY DNA binding domain containing protein, expressed
Os01g0373700|mRNA|AK107857|CDS+3'UTR	2.07	4.2	1.1	1.46	2.35	1.82
Os01g0699500|mRNA|AK071585|5'UTR+CDS	2.24	2.57	2.37	1.67	3.12	0.68	LOC_Os01g50410	PROTEIN-KINASE-RXN	GO:0016043 ; GO:0005730 ; GO:0004672 ; GO:0016043 ; GO:0005622 ; GO:0005524 ; GO:0016043 ; GO:0016020 ; GO:0030246 ; GO:0016043 ; GO:0016020 ; GO:0016787 ; GO:0016043 ; GO:0016020 ; GO:0016301 ; GO:0016043 ; GO:0016020 ; GO:0005524 ; GO:0016043 ; GO:0016020 ; GO:0005488 ; GO:0016043 ; GO:0016020 ; GO:0004871 ; GO:0016043 ; GO:0016020 ; GO:0004713 ; GO:0016043 ; GO:0016020 ; GO:0004674 ; GO:001604…	mitogen-activated protein kinase kinase kinase 1, putative, expressed
Os08g0473800|mRNA|AK064124|CDS+3'UTR	4.52	8.07	6.38	4.83	3.06	0.08
Os12g0141000|COMBINER_EST|CI409796|0	3.23	3.53	1.15	1.41	2.3	1.89	LOC_Os12g04690			expressed protein
Os01g0584900|mRNA|AK108522|CDS+3'UTR	2.5	3.9	2.54	1.96	2.51	0.65	LOC_Os01g40260		GO:0045449 ; GO:0005634 ; GO:0043565 ; GO:0045449 ; GO:0005634 ; GO:0030528 ; GO:0045449 ; GO:0005634 ; GO:0003700 ; GO:0006350 ; GO:0005634 ; GO:0043565 ; GO:0006350 ; GO:0005634 ; GO:0030528 ; GO:0006350 ; GO:0005634 ; GO:0003700	OsWRKY77 - Superfamily of rice TFs having WRKY and zinc finger domains, expressed
Os02g0559800|mRNA|AB045120|CDS+3'UTR	2.32	3.71	2.7	2.47	2.28	1.76	LOC_Os02g35329 ; LOC_Os02g35347 ; LOC_Os02g35365 ; LOC_Os02g35383 ; LOC_Os02g35401 ; LOC_Os02g35429	UBIQUITIN--PROTEIN-LIGASE-RXN	GO:0009719 ; GO:0016021 ; GO:0016740 ; GO:0009719 ; GO:0016021 ; GO:0008270 ; GO:0009719 ; GO:0016021 ; GO:0005515 ; GO:0009719 ; GO:0016021 ; GO:0005488 ; GO:0009719 ; GO:0016021 ; GO:0004957 ; GO:0009719 ; GO:0016021 ; GO:0003824 ; GO:0009719 ; GO:0016021 ; GO:0003674 ; GO:0009719 ; GO:0016020 ; GO:0016740 ; GO:0009719 ; GO:0016020 ; GO:0008270 ; GO:0009719 ; GO:0016020 ; GO:0005515 ; GO:000971…	zinc finger, C3HC4 type family protein, expressed ; zinc finger, C3HC4 type family protein
Os02g0630300|mRNA|AK108598|CDS+3'UTR	3.63	4.94	4.46	4.93	4.38	0.14	LOC_Os02g41954	1.21.3.1-RXN ; GIBBERELLIN-2-BETA-DIOXYGENASE-RXN	GO:0050826 ; GO:0005737 ; GO:0050825 ; GO:0050826 ; GO:0005737 ; GO:0016740 ; GO:0050826 ; GO:0005737 ; GO:0016491 ; GO:0050826 ; GO:0005737 ; GO:0005506 ; GO:0050826 ; GO:0005737 ; GO:0004879 ; GO:0050826 ; GO:0005737 ; GO:0003824 ; GO:0050826 ; GO:0005737 ; GO:0003677 ; GO:0050826 ; GO:0005634 ; GO:0050825 ; GO:0050826 ; GO:0005634 ; GO:0016740 ; GO:0050826 ; GO:0005634 ; GO:0016491 ; GO:005082…	gibberellin 2-beta-dioxygenase 7, putative, expressed
Os03g0816700|mRNA|AK107781|CDS+3'UTR	2.7	4.35	1.59	3.68	4.13	2.9	LOC_Os03g60210			expressed protein
Os01g0637800|COMBINER_EST|CI105260|6	2.04	3.26	2.6	2.44	3.26	0.57	LOC_Os01g45090		GO:0009908 ; GO:0005737 ; GO:0016301 ; GO:0009908 ; GO:0005737 ; GO:0003700 ; GO:0009908 ; GO:0005737 ; GO:0003677 ; GO:0009908 ; GO:0005634 ; GO:0016301 ; GO:0009908 ; GO:0005634 ; GO:0003700 ; GO:0009908 ; GO:0005634 ; GO:0003677 ; GO:0009719 ; GO:0005737 ; GO:0016301 ; GO:0009719 ; GO:0005737 ; GO:0003700 ; GO:0009719 ; GO:0005737 ; GO:0003677 ; GO:0009719 ; GO:0005634 ; GO:0016301 ; GO:000971…	transcription factor MYB21, putative, expressed
Os05g0545300|mRNA|AK109702|5'UTR+CDS	3.42	4.37	3.34	2.24	4.07	1.31	LOC_Os05g46750	PROTEIN-KINASE-RXN	GO:0016043 ; GO:0005856 ; GO:0005524 ; GO:0016043 ; GO:0005856 ; GO:0030246 ; GO:0016043 ; GO:0005856 ; GO:0016787 ; GO:0016043 ; GO:0005856 ; GO:0016301 ; GO:0016043 ; GO:0005856 ; GO:0005515 ; GO:0016043 ; GO:0005856 ; GO:0005488 ; GO:0016043 ; GO:0005856 ; GO:0004871 ; GO:0016043 ; GO:0005856 ; GO:0004713 ; GO:0016043 ; GO:0005856 ; GO:0004674 ; GO:0016043 ; GO:0005856 ; GO:0004672 ; GO:001604…	MAPKKK16, putative, expressed
Os09g0341600|mRNA|AK071689|CDS+3'UTR	2.97	4.42	0.93	1.36	4.72	3.23	LOC_Os09g17152			F-box domain containing protein, expressed
Os05g0516700|mRNA|AK109131|CDS+3'UTR	2.46	3.08	2.99	2.03	2.6	0.47	LOC_Os05g44060			expressed protein
Os06g0277000|COMBINER|CI405972|6	2.17	2.76	0.34	0.83	1	1.17
Os05g0162800|COMBINER|CI419838|6	3.13	3.21	2.95	2.59	3.06	0.23	LOC_Os05g07010		GO:0009719 ; GO:0005634 ; GO:0003700 ; GO:0009719 ; GO:0005634 ; GO:0003677 ; GO:0009628 ; GO:0005634 ; GO:0003700 ; GO:0009628 ; GO:0005634 ; GO:0003677 ; GO:0008150 ; GO:0005634 ; GO:0003700 ; GO:0008150 ; GO:0005634 ; GO:0003677 ; GO:0006950 ; GO:0005634 ; GO:0003700 ; GO:0006950 ; GO:0005634 ; GO:0003677 ; GO:0006350 ; GO:0005634 ; GO:0003700 ; GO:0006350 ; GO:0005634 ; GO:0003677	myb-like DNA-binding domain containing protein, expressed
Os03g0820400|mRNA|AY305864|CDS+3'UTR	3.27	4.45	3.47	2.56	3.89	2.13	LOC_Os03g60570		GO:0009719 ; GO:0005622 ; GO:0008270 ; GO:0009719 ; GO:0005622 ; GO:0005488 ; GO:0009719 ; GO:0005622 ; GO:0003700 ; GO:0009719 ; GO:0005622 ; GO:0003676 ; GO:0006350 ; GO:0005622 ; GO:0008270 ; GO:0006350 ; GO:0005622 ; GO:0005488 ; GO:0006350 ; GO:0005622 ; GO:0003700 ; GO:0006350 ; GO:0005622 ; GO:0003676	zinc finger DNA-binding protein, putative, expressed
Os02g0815100|mRNA|AK108780|CDS+3'UTR	2.03	2.29	0.88	0.69	2.2	0.21	LOC_Os02g57000			C2 domain containing protein, expressed
Os03g0820400|mRNA|AY286473|CDS+3'UTR	3.27	4.31	3.34	2.49	3.78	2.34	LOC_Os03g60570		GO:0009719 ; GO:0005622 ; GO:0008270 ; GO:0009719 ; GO:0005622 ; GO:0005488 ; GO:0009719 ; GO:0005622 ; GO:0003700 ; GO:0009719 ; GO:0005622 ; GO:0003676 ; GO:0006350 ; GO:0005622 ; GO:0008270 ; GO:0006350 ; GO:0005622 ; GO:0005488 ; GO:0006350 ; GO:0005622 ; GO:0003700 ; GO:0006350 ; GO:0005622 ; GO:0003676	zinc finger DNA-binding protein, putative, expressed
Os09g0559900|mRNA|AK111842|CDS+3'UTR	3.12	3.75	1.56	1.64	1.28	1.78	LOC_Os09g38700	PROTEIN-KINASE-RXN ; PROTEIN-TYROSINE-KINASE-RXN	GO:0006468 ; GO:0005524 ; GO:0006468 ; GO:0005515 ; GO:0006468 ; GO:0004713 ; GO:0006468 ; GO:0004674 ; GO:0006468 ; GO:0004672	leucine-rich repeat transmembrane protein kinase 1, putative, expressed
Os08g0139700|COMBINER_EST|CI435816|6	3.57	2.41	-0.19	-1.37	3.22	-0.74	LOC_Os08g04500		GO:0008152 ; GO:0016829 ; GO:0008152 ; GO:0000287	terpene synthase 6, putative, expressed
Os10g0137000|mRNA|AK119430|CDS+3'UTR	2	2.63	0.91	0.68	0.65	0.36	LOC_Os10g04780			F-box domain containing protein, expressed
Os02g0720400|COMBINER_EST|Os02g0720400|8	2.8	5.43	0.69	3.15	5.24	0.87	LOC_Os02g48850			plant-specific domain TIGR01615 family protein
Os03g0820400|mRNA|AK119690|CDS+3'UTR	3.32	4.47	3.53	2.6	3.9	2.15	LOC_Os03g60570		GO:0009719 ; GO:0005622 ; GO:0008270 ; GO:0009719 ; GO:0005622 ; GO:0005488 ; GO:0009719 ; GO:0005622 ; GO:0003700 ; GO:0009719 ; GO:0005622 ; GO:0003676 ; GO:0006350 ; GO:0005622 ; GO:0008270 ; GO:0006350 ; GO:0005622 ; GO:0005488 ; GO:0006350 ; GO:0005622 ; GO:0003700 ; GO:0006350 ; GO:0005622 ; GO:0003676	zinc finger DNA-binding protein, putative, expressed
Os03g0133000|mRNA|AK107090|CDS+3'UTR	2.58	2.7	0.85	2.25	0.98	0.71	LOC_Os03g04070		GO:0045449 ; GO:0003700 ; GO:0045449 ; GO:0003677 ; GO:0007275 ; GO:0003700 ; GO:0007275 ; GO:0003677 ; GO:0006350 ; GO:0003700 ; GO:0006350 ; GO:0003677	NAC domain-containing protein 68, putative, expressed
Os04g0301500|mRNA|AB040744|CDS+3'UTR	3.13	3.86	5.45	3.86	4.14	1.01	LOC_Os04g23550		GO:0045449 ; GO:0005634 ; GO:0030528 ; GO:0045449 ; GO:0005634 ; GO:0003700 ; GO:0045449 ; GO:0005634 ; GO:0003677 ; GO:0006350 ; GO:0005634 ; GO:0030528 ; GO:0006350 ; GO:0005634 ; GO:0003700 ; GO:0006350 ; GO:0005634 ; GO:0003677	DNA binding like, putative, expressed
Os08g0374600|mRNA|AK072505|CDS+3'UTR	2.66	4.47	2.47	3.98	4.24	2.41	LOC_Os08g28710	PROTEIN-KINASE-RXN	GO:0006468 ; GO:0005524 ; GO:0006468 ; GO:0004713 ; GO:0006468 ; GO:0004674 ; GO:0006468 ; GO:0004672	receptor protein kinase CRINKLY4 precursor, putative, expressed
Os01g0757200|mRNA|AK101713|CDS+3'UTR	3.04	4.79	-0.22	1.44	2.76	1.6	LOC_Os01g55240	1.21.3.1-RXN ; GIBBERELLIN-2-BETA-DIOXYGENASE-RXN	GO:0019748 ; GO:0005737 ; GO:0016740 ; GO:0019748 ; GO:0005737 ; GO:0016491 ; GO:0019748 ; GO:0005737 ; GO:0005506 ; GO:0019748 ; GO:0005737 ; GO:0003840 ; GO:0019748 ; GO:0005737 ; GO:0003824 ; GO:0009991 ; GO:0005737 ; GO:0016740 ; GO:0009991 ; GO:0005737 ; GO:0016491 ; GO:0009991 ; GO:0005737 ; GO:0005506 ; GO:0009991 ; GO:0005737 ; GO:0003840 ; GO:0009991 ; GO:0005737 ; GO:0003824 ; GO:000998…	gibberellin 2-beta-dioxygenase, putative, expressed
Os02g0818900|mRNA|AK107997|CDS+3'UTR	2.39	3	1.45	2.14	2.3	1.26	LOC_Os02g57350		GO:0030001 ; GO:0046872	expressed protein
Os02g0510000|mRNA|AK099429|CDS+3'UTR	2.01	2.55	3.62	2.11	1.85	1.93	LOC_Os02g30620		GO:0050826 ; GO:0016020 ; GO:0051082 ; GO:0050826 ; GO:0016020 ; GO:0050825 ; GO:0050826 ; GO:0016020 ; GO:0031072 ; GO:0050826 ; GO:0009579 ; GO:0051082 ; GO:0050826 ; GO:0009579 ; GO:0050825 ; GO:0050826 ; GO:0009579 ; GO:0031072 ; GO:0050826 ; GO:0009536 ; GO:0051082 ; GO:0050826 ; GO:0009536 ; GO:0050825 ; GO:0050826 ; GO:0009536 ; GO:0031072 ; GO:0042309 ; GO:0009536 ; GO:0050825 ; GO:004230…	dnaJ domain containing protein, expressed
Os02g0618400|mRNA|AK099283|CDS+3'UTR	3.39	3.56	1.96	3.14	2.65	1.57	LOC_Os02g40530		GO:0009908 ; GO:0005737 ; GO:0016301 ; GO:0009908 ; GO:0005737 ; GO:0003700 ; GO:0009908 ; GO:0005737 ; GO:0003677 ; GO:0009908 ; GO:0005634 ; GO:0016301 ; GO:0009908 ; GO:0005634 ; GO:0003700 ; GO:0009908 ; GO:0005634 ; GO:0003677 ; GO:0009719 ; GO:0005737 ; GO:0003677 ; GO:0009719 ; GO:0005737 ; GO:0016301 ; GO:0009719 ; GO:0005737 ; GO:0003700 ; GO:0009719 ; GO:0005634 ; GO:0016301 ; GO:000971…	MYB305, putative, expressed
Os05g0380900|mRNA|AK099962|CDS+3'UTR	2.15	2.12	2.49	1.49	1.86	0.78	LOC_Os05g31620		GO:0009719 ; GO:0009288 ; GO:0016301 ; GO:0009719 ; GO:0009288 ; GO:0005515 ; GO:0009719 ; GO:0009288 ; GO:0005509 ; GO:0009719 ; GO:0009288 ; GO:0005488 ; GO:0009719 ; GO:0005773 ; GO:0016301 ; GO:0009719 ; GO:0005773 ; GO:0005515 ; GO:0009719 ; GO:0005773 ; GO:0005509 ; GO:0009719 ; GO:0005773 ; GO:0005488 ; GO:0009719 ; GO:0005737 ; GO:0005488 ; GO:0009719 ; GO:0005737 ; GO:0016301 ; GO:000971…	polcalcin Jun o 2, putative, expressed
Os12g0233200|COMBINER_EST|Os12g0233200|8	2.12	3.04	0.97	1.07	0.24	0.3	LOC_Os12g13110		GO:0008152 ; GO:0005739 ; GO:0016740 ; GO:0008152 ; GO:0005739 ; GO:0003824 ; GO:0008152 ; GO:0005739 ; GO:0003674 ; GO:0008152 ; GO:0005737 ; GO:0016740 ; GO:0008152 ; GO:0005737 ; GO:0003824 ; GO:0008152 ; GO:0005737 ; GO:0003674 ; GO:0008152 ; GO:0005634 ; GO:0016740 ; GO:0008152 ; GO:0005634 ; GO:0003824 ; GO:0008152 ; GO:0005634 ; GO:0003674	methyltransferase small domain, putative, expressed
Os02g0624300|mRNA|AK112056|CDS+3'UTR	2.46	3.31	1.78	1.84	1.98	1.06	LOC_Os02g41510		GO:0009908 ; GO:0005737 ; GO:0016301 ; GO:0009908 ; GO:0005737 ; GO:0003700 ; GO:0009908 ; GO:0005737 ; GO:0003677 ; GO:0009908 ; GO:0005634 ; GO:0016301 ; GO:0009908 ; GO:0005634 ; GO:0003700 ; GO:0009908 ; GO:0005634 ; GO:0003677 ; GO:0009719 ; GO:0005737 ; GO:0003677 ; GO:0009719 ; GO:0005737 ; GO:0016301 ; GO:0009719 ; GO:0005737 ; GO:0003700 ; GO:0009719 ; GO:0005634 ; GO:0016301 ; GO:000971…	myb-related protein Myb4, putative, expressed
Os04g0527400|mRNA|AK101489|CDS+3'UTR	2.09	3.28	1.93	2.1	3.6	1.62	LOC_Os04g44530			expressed protein
Os02g0560200|COMBINER|CI262881|6	2.09	3.33	2.2	2.13	1.75	1.87
Os03g0654600|COMBINER_EST|CB669634|7	2.14	4.85	1.08	0.65	1.21	0.11	LOC_Os03g45194		GO:0008152 ; GO:0016021 ; GO:0016491 ; GO:0008152 ; GO:0016021 ; GO:0003824 ; GO:0008152 ; GO:0016021 ; GO:0001619 ; GO:0007186 ; GO:0016021 ; GO:0016491 ; GO:0007186 ; GO:0016021 ; GO:0003824 ; GO:0007186 ; GO:0016021 ; GO:0001619	short-chain dehydrogenase/reductase SDR, putative, expressed
Os12g0552400|mRNA|AK070150|CDS+3'UTR	2.55	3.44	2.22	1.03	1.03	1.35	LOC_Os12g36630		GO:0006950 ;	fiber protein Fb19, putative, expressed
Os04g0543900|mRNA|AK065301|CDS+3'UTR	3.5	3.54	1.32	2.08	2.07	0.1	LOC_Os04g45970		GO:0006520 ; GO:0005739 ; GO:0016491 ; GO:0006520 ; GO:0005739 ; GO:0003824	glutamate dehydrogenase 2, putative, expressed
Os08g0560700|mRNA|AK121445|CDS+3'UTR	2.09	2.81	0.88	1.25	0.97	0.86	LOC_Os08g44660		GO:0005509	EF hand family protein, expressed
Os03g0325900|COMBINER_EST|Os03g0325900|8	2.14	3.83	2.67	3.12	3.22	2.96	LOC_Os03g20940			conserved hypothetical protein
Os05g0380900|mRNA|AK067214|CDS+3'UTR	2.11	2.12	2.47	1.49	1.86	0.75	LOC_Os05g31620		GO:0009719 ; GO:0009288 ; GO:0016301 ; GO:0009719 ; GO:0009288 ; GO:0005515 ; GO:0009719 ; GO:0009288 ; GO:0005509 ; GO:0009719 ; GO:0009288 ; GO:0005488 ; GO:0009719 ; GO:0005773 ; GO:0016301 ; GO:0009719 ; GO:0005773 ; GO:0005515 ; GO:0009719 ; GO:0005773 ; GO:0005509 ; GO:0009719 ; GO:0005773 ; GO:0005488 ; GO:0009719 ; GO:0005737 ; GO:0005488 ; GO:0009719 ; GO:0005737 ; GO:0016301 ; GO:000971…	polcalcin Jun o 2, putative, expressed
Os11g0668200|COMBINER|CI424579|x	2.48	3.14	4.09	3.94	3	2.3	LOC_Os11g44600		GO:0005515	calmodulin binding protein, putative, expressed
Os02g0561000|COMBINER|CI262881|6	2.08	3.29	2.12	2.13	1.72	1.69
Os01g0134700|mRNA|AK111442|CDS+3'UTR	2.01	2.47	0.34	2.16	0.46	0.15	LOC_Os01g04280		GO:0005515	calmodulin binding protein, putative, expressed
Os01g0882100|COMBINER_EST|CI472252|6	2.51	4.13	-0.16	0.22	3.23	0.74	LOC_Os01g65950		GO:0016787 ; GO:0003824	thioesterase superfamily member 2, putative, expressed
Os02g0251900|mRNA|AK109286|CDS+3'UTR	4.12	4.77	3.83	3.08	2.68	1.86	LOC_Os02g15290			VQ motif family protein, expressed
Os06g0673800|mRNA|AK066054|CDS+3'UTR	2.44	4.12	0.6	1.39	1.15	1.63	LOC_Os06g46140			expressed protein
Os03g0741200|COMBINER_EST|BU673046|7	2.61	2.73	2.97	2.55	2.4	2.17
Os02g0560600|COMBINER|CI262881|6	2.11	3.38	2.21	2.19	1.76	1.84
Os06g0251700|mRNA|AK066534|CDS+3'UTR	2.48	2.99	0.53	0.41	0.87	0.13	LOC_Os06g14080			ATMAP70-4, putative, expressed
Os01g0863300|mRNA|AK111571|CDS+3'UTR	2.46	3.8	4.18	3.7	4.15	1.48	LOC_Os01g64360		GO:0009719 ; GO:0005634 ; GO:0003700 ; GO:0009719 ; GO:0005634 ; GO:0003677 ; GO:0009719 ; GO:0005634 ; GO:0003676 ; GO:0009628 ; GO:0005634 ; GO:0003700 ; GO:0009628 ; GO:0005634 ; GO:0003677 ; GO:0009628 ; GO:0005634 ; GO:0003676 ; GO:0008150 ; GO:0005634 ; GO:0003700 ; GO:0008150 ; GO:0005634 ; GO:0003677 ; GO:0008150 ; GO:0005634 ; GO:0003676 ; GO:0006950 ; GO:0005634 ; GO:0003700 ; GO:000695…	DNA binding protein, putative, expressed
Os01g0864500|mRNA|AK068115|CDS+3'UTR	2.49	3.32	1.3	2.33	2.21	0.67	LOC_Os01g64470			YLS9, putative, expressed
Os02g0561400|COMBINER|CI262881|6	2.11	3.27	2.05	2.08	1.66	1.68
Os02g0743700|mRNA|AK070302|CDS+3'UTR	2.21	3.02	1.64	0.79	-0.06	0.14	LOC_Os02g50990	UBIQUITIN--PROTEIN-LIGASE-RXN	GO:0009719 ; GO:0016020 ; GO:0016787 ; GO:0009719 ; GO:0016020 ; GO:0008270 ; GO:0009719 ; GO:0016020 ; GO:0005515 ; GO:0009719 ; GO:0016020 ; GO:0005488 ; GO:0009719 ; GO:0016020 ; GO:0005247 ; GO:0009719 ; GO:0016020 ; GO:0003824 ; GO:0009719 ; GO:0016020 ; GO:0003674 ; GO:0009719 ; GO:0016787 ; GO:0009719 ; GO:0008270 ; GO:0009719 ; GO:0005515 ; GO:0009719 ; GO:0005488 ; GO:0009719 ; GO:000382…	RING-H2 finger protein ATL1Q, putative, expressed
Os10g0391400|mRNA|AK107854|CDS+3'UTR	3.69	4.18	3.81	3.44	3.83	1.47	LOC_Os10g25230		GO:0050826 ; GO:0050825 ; GO:0042309 ; GO:0050825	ZIM motif family protein, expressed
Os02g0561900|COMBINER|CI262881|6	2.13	3.38	2.21	2.11	1.82	1.85	LOC_Os02g35440	UBIQUITIN--PROTEIN-LIGASE-RXN	GO:0009719 ; GO:0016020 ; GO:0016740 ; GO:0009719 ; GO:0016020 ; GO:0008270 ; GO:0009719 ; GO:0016020 ; GO:0005515 ; GO:0009719 ; GO:0016020 ; GO:0005488 ; GO:0009719 ; GO:0016020 ; GO:0003824 ; GO:0009719 ; GO:0016020 ; GO:0003674 ; GO:0009607 ; GO:0016020 ; GO:0016740 ; GO:0009607 ; GO:0016020 ; GO:0008270 ; GO:0009607 ; GO:0016020 ; GO:0005515 ; GO:0009607 ; GO:0016020 ; GO:0005488 ; GO:000960…	RING-H2 finger protein ATL4O precursor, putative
Os04g0280600|COMBINER|CI145782|6	2.52	2.62	1.6	1.9	2.55	0.7	LOC_Os04g21160		GO:0006629 ; GO:0003824	gastric triacylglycerol lipase precursor, putative
Os02g0665300|mRNA|AK072929|CDS+3'UTR	3.2	2.25	0.52	2.34	2.31	0.73	LOC_Os02g44590		GO:0043086 ; GO:0005737 ; GO:0042802 ; GO:0043086 ; GO:0005737 ; GO:0016787 ; GO:0043086 ; GO:0005737 ; GO:0004289 ; GO:0043086 ; GO:0005634 ; GO:0042802 ; GO:0043086 ; GO:0005634 ; GO:0016787 ; GO:0043086 ; GO:0005634 ; GO:0004289 ; GO:0043086 ; GO:0005618 ; GO:0042802 ; GO:0043086 ; GO:0005618 ; GO:0016787 ; GO:0043086 ; GO:0005618 ; GO:0004289 ; GO:0019538 ; GO:0005737 ; GO:0042802 ; GO:001953…	subtilisin-like protease precursor, putative, expressed
Os03g0238200|COMBINER|CI405972|6	2.03	2.37	0.3	1.74	0.84	0.47
Os01g0783700|mRNA|AK109278|CDS+3'UTR	2.02	2.74	2.7	3.41	2.87	1.26	LOC_Os01g57470		GO:0005509 ; GO:0005488	caltractin, putative, expressed
Os04g0618400|mRNA|AK108024|CDS+3'UTR	3.54	5.35	3.89	4.82	3.7	3.43	LOC_Os04g52750			expressed protein
Os02g0618400|mRNA|AK111807|CDS+3'UTR	3.6	3.56	2.25	3.36	2.74	1.82	LOC_Os02g40530		GO:0009908 ; GO:0005737 ; GO:0016301 ; GO:0009908 ; GO:0005737 ; GO:0003700 ; GO:0009908 ; GO:0005737 ; GO:0003677 ; GO:0009908 ; GO:0005634 ; GO:0016301 ; GO:0009908 ; GO:0005634 ; GO:0003700 ; GO:0009908 ; GO:0005634 ; GO:0003677 ; GO:0009719 ; GO:0005737 ; GO:0003677 ; GO:0009719 ; GO:0005737 ; GO:0016301 ; GO:0009719 ; GO:0005737 ; GO:0003700 ; GO:0009719 ; GO:0005634 ; GO:0016301 ; GO:000971…	MYB305, putative, expressed
Os05g0530400|mRNA|AB050096|CDS+3'UTR	2.07	3.12	2.43	1.47	1.4	0.92	LOC_Os05g45410		GO:0006355 ; GO:0005634 ; GO:0043565 ; GO:0006355 ; GO:0005634 ; GO:0003700 ; GO:0006355 ; GO:0005634 ; GO:0003677 ; GO:0006350 ; GO:0005634 ; GO:0043565 ; GO:0006350 ; GO:0005634 ; GO:0003700 ; GO:0006350 ; GO:0005634 ; GO:0003677	heat shock factor, putative, expressed
Os02g0639300|mRNA|AK101596|CDS+3'UTR	3.83	2.28	2.38	2.38	2.69	2.13	LOC_Os02g42640			CBS domain containing protein, expressed
Os03g0236200|mRNA|AY187941|CDS+3'UTR	2.18	3.56	2.18	2.34	2.93	1.48	LOC_Os03g13300	GLUTDECARBOX-RXN	GO:0019752 ; GO:0030170 ; GO:0019752 ; GO:0016831 ; GO:0019752 ; GO:0005515 ; GO:0019752 ; GO:0004351 ; GO:0019752 ; GO:0003824 ; GO:0006536 ; GO:0030170 ; GO:0006536 ; GO:0016831 ; GO:0006536 ; GO:0005515 ; GO:0006536 ; GO:0004351 ; GO:0006536 ; GO:0003824 ; GO:0006519 ; GO:0030170 ; GO:0006519 ; GO:0016831 ; GO:0006519 ; GO:0005515 ; GO:0006519 ; GO:0004351 ; GO:0006519 ; GO:0003824	glutamate decarboxylase, putative, expressed
Os01g0884200|mRNA|AK064579|UTR	2.23	3.02	-0.22	0.69	1.92	0.19
Os12g0150200|mRNA|AK064287|CDS+3'UTR	3.89	4.32	4.07	3.92	4.27	1.35	LOC_Os12g05440		GO:0019748 ; GO:0005739 ; GO:0020037 ; GO:0019748 ; GO:0005739 ; GO:0019825 ; GO:0019748 ; GO:0005739 ; GO:0005506 ; GO:0019748 ; GO:0005739 ; GO:0004497 ; GO:0019748 ; GO:0005739 ; GO:0003824 ; GO:0009987 ; GO:0005739 ; GO:0020037 ; GO:0009987 ; GO:0005739 ; GO:0019825 ; GO:0009987 ; GO:0005739 ; GO:0005506 ; GO:0009987 ; GO:0005739 ; GO:0004497 ; GO:0009987 ; GO:0005739 ; GO:0003824 ; GO:000971…	cytochrome P450 94A1, putative, expressed
Os12g0181600|mRNA|AK061470|CDS+3'UTR	2.03	2.25	1.12	1.83	1.69	0.45	LOC_Os12g08130		GO:0009607 ; GO:0016020 ; GO:0005215 ; GO:0006810 ; GO:0016020 ; GO:0005215	amino acid transporter, putative, expressed
Os03g0712400|mRNA|AK106604|CDS+3'UTR	2.02	2.17	0.36	0.12	0.28	0.35	LOC_Os03g50450	PEROXID-RXN ; PROTEIN-KINASE-RXN ; PROTEIN-TYROSINE-KINASE-RXN	GO:0030154 ; GO:0016020 ; GO:0016301 ; GO:0030154 ; GO:0016020 ; GO:0005524 ; GO:0030154 ; GO:0016020 ; GO:0005515 ; GO:0030154 ; GO:0016020 ; GO:0004713 ; GO:0030154 ; GO:0016020 ; GO:0004674 ; GO:0030154 ; GO:0016020 ; GO:0004672 ; GO:0030154 ; GO:0016020 ; GO:0004601 ; GO:0030154 ; GO:0016020 ; GO:0000166 ; GO:0030154 ; GO:0005739 ; GO:0016301 ; GO:0030154 ; GO:0005739 ; GO:0005524 ; GO:003015…	atypical receptor-like kinase MARK, putative, expressed
Os09g0457900|mRNA|AK067195|CDS+3'UTR	4.74	5.59	2.73	3.14	3.65	1.7	LOC_Os09g28440		GO:0009719 ; GO:0005737 ; GO:0030528 ; GO:0009719 ; GO:0005737 ; GO:0003700 ; GO:0009719 ; GO:0005737 ; GO:0003677 ; GO:0009719 ; GO:0005730 ; GO:0030528 ; GO:0009719 ; GO:0005730 ; GO:0003700 ; GO:0009719 ; GO:0005730 ; GO:0003677 ; GO:0009719 ; GO:0005635 ; GO:0030528 ; GO:0009719 ; GO:0005635 ; GO:0003700 ; GO:0009719 ; GO:0005635 ; GO:0003677 ; GO:0009719 ; GO:0005634 ; GO:0030528 ; GO:000971…	AP2 domain containing protein, expressed
Os05g0449200|mRNA|AK107567|CDS+3'UTR	2.6	4.03	-1.31	0.51	1.86	-0.24	LOC_Os05g37660		GO:0016740	AER, putative, expressed
Os03g0741100|mRNA|AK071734|CDS+3'UTR	2.75	3.88	3.5	3.67	3.25	1.74	LOC_Os03g53020		GO:0045449 ; GO:0005634 ; GO:0030528 ; GO:0045449 ; GO:0005634 ; GO:0003700 ; GO:0045449 ; GO:0005634 ; GO:0003677 ; GO:0006350 ; GO:0005634 ; GO:0030528 ; GO:0006350 ; GO:0005634 ; GO:0003700 ; GO:0006350 ; GO:0005634 ; GO:0003677	helix-loop-helix DNA-binding domain containing protein, expressed
osa-miR171h|Os04|5'seq	2.06	3.87	0.77	0.58	0.24	1.95
Os02g0181300|mRNA|AK058773|CDS+3'UTR	2.23	3.05	1.73	2.05	2.39	1.2	LOC_Os02g08440		GO:0045449 ; GO:0015629 ; GO:0043565 ; GO:0045449 ; GO:0015629 ; GO:0030528 ; GO:0045449 ; GO:0015629 ; GO:0005198 ; GO:0045449 ; GO:0015629 ; GO:0003700 ; GO:0045449 ; GO:0005634 ; GO:0043565 ; GO:0045449 ; GO:0005634 ; GO:0030528 ; GO:0045449 ; GO:0005634 ; GO:0005198 ; GO:0045449 ; GO:0005634 ; GO:0003700 ; GO:0007155 ; GO:0015629 ; GO:0043565 ; GO:0007155 ; GO:0015629 ; GO:0030528 ; GO:000715…	OsWRKY71 - Superfamily of rice TFs having WRKY and zinc finger domains, expressed
Os02g0720900|mRNA|AK121603|CDS+3'UTR	2.13	2.02	-0.24	0.53	-0.01	0.3	LOC_Os02g48900	3.4.23.1-RXN	GO:0019538 ; GO:0016020 ; GO:0016787 ; GO:0019538 ; GO:0016020 ; GO:0004194 ; GO:0019538 ; GO:0016020 ; GO:0004190 ; GO:0019538 ; GO:0016020 ; GO:0003677 ; GO:0019538 ; GO:0005618 ; GO:0016787 ; GO:0019538 ; GO:0005618 ; GO:0004194 ; GO:0019538 ; GO:0005618 ; GO:0004190 ; GO:0019538 ; GO:0005618 ; GO:0003677 ; GO:0009987 ; GO:0016020 ; GO:0016787 ; GO:0009987 ; GO:0016020 ; GO:0004194 ; GO:000998…	aspartic proteinase nepenthesin-1 precursor, putative, expressed
Os05g0449200|mRNA|AK072009|CDS+3'UTR	2.49	3.94	-1.39	0.4	1.68	-0.26	LOC_Os05g37660		GO:0016740	AER, putative, expressed
Os12g0443000|COMBINER_EST|Os12g0443000|8	2.06	2.29	2.59	2.16	3.48	0.67	LOC_Os12g25660		GO:0006118 ; GO:0005739 ; GO:0020037 ; GO:0006118 ; GO:0005739 ; GO:0019825 ; GO:0006118 ; GO:0005739 ; GO:0005506 ; GO:0006118 ; GO:0005739 ; GO:0004497	cytochrome P450 94A2, putative, expressed
Os03g0211800|COMBINER_EST|CI530125|6	4.78	5.39	0.82	0.62	2.16	0.83	LOC_Os03g11330		GO:0016051 ; GO:0016758 ; GO:0016051 ; GO:0016740 ; GO:0009987 ; GO:0016758 ; GO:0009987 ; GO:0016740 ; GO:0009058 ; GO:0016758 ; GO:0009058 ; GO:0016740 ; GO:0005975 ; GO:0016758 ; GO:0005975 ; GO:0016740	transferase, transferring glycosyl groups, putative, expressed
Os05g0530400|mRNA|AB050098|CDS+3'UTR	2.18	3.18	2.57	1.61	1.5	0.92	LOC_Os05g45410		GO:0006355 ; GO:0005634 ; GO:0043565 ; GO:0006355 ; GO:0005634 ; GO:0003700 ; GO:0006355 ; GO:0005634 ; GO:0003677 ; GO:0006350 ; GO:0005634 ; GO:0043565 ; GO:0006350 ; GO:0005634 ; GO:0003700 ; GO:0006350 ; GO:0005634 ; GO:0003677	heat shock factor, putative, expressed
Os03g0183500|mRNA|AK063042|CDS+3'UTR	4.24	3.7	4.51	5.04	3.75	1.56	LOC_Os03g08520			expressed protein
Os03g0640000|COMBINER_EST|Os03g0640000|8	2.4	3.34	0.32	-0.14	2.5	1.13	LOC_Os03g43880		GO:0006629 ; GO:0005634 ; GO:0004879 ; GO:0006629 ; GO:0005634 ; GO:0003677 ; GO:0006629 ; GO:0005634 ; GO:0003674 ; GO:0006355 ; GO:0005634 ; GO:0004879 ; GO:0006355 ; GO:0005634 ; GO:0003677 ; GO:0006355 ; GO:0005634 ; GO:0003674	patatin-like protein, putative, expressed
Os05g0147800|mRNA|AK106485|CDS+3'UTR	2.16	2.74	2.15	0.92	0.16	-0.06	LOC_Os05g05510			expressed protein
Os03g0172200|mRNA|AK069130|CDS+3'UTR	2.51	2.8	1.89	0.86	0.36	1.49	LOC_Os03g07600		GO:0003674	calcium-binding protein 39, putative, expressed
Os10g0473900|COMBINER_EST|CI194575|6	2.09	2.06	0.63	1.24	1.66	1.58
Os06g0135900|mRNA|AK100230|CDS+3'UTR	2.4	3.28	0.88	0.92	0.3	0.09	LOC_Os06g04450		GO:0016192 ; GO:0006904 ;	SNARE-interacting protein KEULE, putative, expressed
Os04g0488700|mRNA|AK067266|CDS+3'UTR	2.16	2.86	1.02	1.07	1.21	0.92	LOC_Os04g41160	PROTEIN-KINASE-RXN	GO:0050826 ; GO:0005856 ; GO:0004672 ; GO:0050826 ; GO:0005856 ; GO:0000166 ; GO:0050826 ; GO:0005634 ; GO:0050825 ; GO:0050826 ; GO:0005622 ; GO:0050825 ; GO:0050826 ; GO:0005856 ; GO:0050825 ; GO:0050826 ; GO:0005856 ; GO:0016787 ; GO:0050826 ; GO:0005856 ; GO:0016301 ; GO:0050826 ; GO:0005856 ; GO:0005524 ; GO:0050826 ; GO:0005856 ; GO:0005488 ; GO:0050826 ; GO:0005856 ; GO:0004713 ; GO:005082…	protein kinase KIPK, putative, expressed
Os08g0232700|mRNA|AK100248|CDS+3'UTR	2.38	2.37	-0.31	0.87	-0.34	-1.11	LOC_Os08g13570		GO:0006887 ; GO:0000145 ;	exo70 exocyst complex subunit family protein, expressed
Os03g0396900|mRNA|AK103513|CDS+3'UTR	2.52	3.14	1.89	1.29	0.66	0.88	LOC_Os03g27930			expressed protein
Os02g0160300|mRNA|AK120181|CDS+3'UTR	2.29	2.48	0.4	0.62	-0.13	0.56
Os01g0858700|mRNA|AK119765|CDS+3'UTR	2.22	2.57	0.32	0.66	0.31	1.26	LOC_Os01g63950			expressed protein
Os01g0952900|mRNA|AK104991|CDS+3'UTR	4.51	5.43	4.83	4.58	5.01	3.09	LOC_Os01g72360			expressed protein
Os05g0369900|mRNA|AK064110|CDS+3'UTR	2.3	2.84	0.66	1.38	1	0.43	LOC_Os05g30700			expressed protein
Os01g0761300|mRNA|AK109619|CDS+3'UTR	2.41	2.39	0.47	1.39	2.48	0.87	LOC_Os01g55590		GO:0019748 ; GO:0005777 ; GO:0016740 ; GO:0019748 ; GO:0005777 ; GO:0003824 ; GO:0019748 ; GO:0005777 ; GO:0000166 ; GO:0009987 ; GO:0005777 ; GO:0016740 ; GO:0009987 ; GO:0005777 ; GO:0003824 ; GO:0009987 ; GO:0005777 ; GO:0000166 ; GO:0009628 ; GO:0005777 ; GO:0016740 ; GO:0009628 ; GO:0005777 ; GO:0003824 ; GO:0009628 ; GO:0005777 ; GO:0000166 ; GO:0009607 ; GO:0005777 ; GO:0016740 ; GO:000960…	long-chain-fatty-acid-CoA ligase-like protein, putative, expressed
Os08g0448100|mRNA|AK108891|CDS+3'UTR	2.02	2.79	0.34	2.16	1.41	1.07	LOC_Os08g34800			expressed protein
Os04g0585000|mRNA|AK106934|CDS+3'UTR	2.48	3.15	1.84	1.67	2.43	-0.03	LOC_Os04g49550		GO:0005515 ; GO:0005488	RING-H2 finger protein ATL2A, putative, expressed
Os03g0727600|mRNA|M96672|CDS+3'UTR	3.03	3.08	1.27	1.22	1.94	0.88	LOC_Os03g51740	4.4.1.14-RXN ; HISTAMINOTRANS-RXN	GO:0009987 ; GO:0005739 ; GO:0030170 ; GO:0009987 ; GO:0005739 ; GO:0016847 ; GO:0009987 ; GO:0005739 ; GO:0016769 ; GO:0009987 ; GO:0005739 ; GO:0016740 ; GO:0009987 ; GO:0005739 ; GO:0004618 ; GO:0009987 ; GO:0005739 ; GO:0003824 ; GO:0009719 ; GO:0005739 ; GO:0030170 ; GO:0009719 ; GO:0005739 ; GO:0016847 ; GO:0009719 ; GO:0005739 ; GO:0016769 ; GO:0009719 ; GO:0005739 ; GO:0016740 ; GO:000971…	1-aminocyclopropane-1-carboxylate synthase 1, putative, expressed
Os11g0661800|mRNA|AK107024|CDS+3'UTR	2.05	2.54	1.94	1.25	1.95	-0.39	LOC_Os11g43990			expressed protein
Os01g0972000|mRNA|AK106003|CDS+3'UTR	2.31	2.77	0.04	0.83	1.21	0.33	LOC_Os01g74040	UBIQUITIN--PROTEIN-LIGASE-RXN	GO:0008270 ; GO:0005515 ; GO:0005488 ; GO:0003824	RHC2A, putative, expressed
Os01g0132400|mRNA|AK106795|CDS+3'UTR	2.58	2.37	4.18	2.85	2.15	3.12	LOC_Os01g04090		GO:0050826 ; GO:0005634 ; GO:0050825 ; GO:0050826 ; GO:0005634 ; GO:0004879 ; GO:0050826 ; GO:0005634 ; GO:0003677 ; GO:0042309 ; GO:0005634 ; GO:0050825 ; GO:0042309 ; GO:0005634 ; GO:0004879 ; GO:0042309 ; GO:0005634 ; GO:0003677 ; GO:0006355 ; GO:0005634 ; GO:0050825 ; GO:0006355 ; GO:0005634 ; GO:0004879 ; GO:0006355 ; GO:0005634 ; GO:0003677	expressed protein
Os03g0288700|mRNA|AK110718|CDS+3'UTR	2.72	4.77	0.82	0.62	0.09	0	LOC_Os03g17940			dolichyldiphosphatase 1, putative, expressed
Os07g0680600|mRNA|AK059307|CDS+3'UTR	2.51	2.73	2.09	1.96	1.34	1.51	LOC_Os07g48280			expressed protein
Os01g0199700|COMBINER_EST|Os01g0199700|8	2.54	3.03	0.28	0.46	0.84	0.43	LOC_Os01g10260			expressed protein
Os01g0665200|mRNA|AJ512643|CDS+3'UTR	2.72	3.28	1.05	0.74	0.37	0.44	LOC_Os01g47530	PROTEIN-KINASE-RXN	GO:0016043 ; GO:0005730 ; GO:0004672 ; GO:0016043 ; GO:0005622 ; GO:0005524 ; GO:0016043 ; GO:0005856 ; GO:0016787 ; GO:0016043 ; GO:0005856 ; GO:0016301 ; GO:0016043 ; GO:0005856 ; GO:0005524 ; GO:0016043 ; GO:0005856 ; GO:0005488 ; GO:0016043 ; GO:0005856 ; GO:0004871 ; GO:0016043 ; GO:0005856 ; GO:0004713 ; GO:0016043 ; GO:0005856 ; GO:0004707 ; GO:0016043 ; GO:0005856 ; GO:0004674 ; GO:001604…	OsMPK20-4 - putative MAPK based on amino acid sequence homology, expressed
Os06g0252800|mRNA|AK070507|CDS+3'UTR	2.37	2.94	1.66	0.69	1.35	2.05	LOC_Os06g14220		GO:0008146	flavonol 4-sulfotransferase, putative, expressed
Os06g0151800|mRNA|AK109679|CDS+3'UTR	2.43	3.22	2.06	0.15	-0.01	1.29
Os03g0300500|mRNA|AK070513|CDS+3'UTR	2.71	4.68	1.09	0.62	0.06	0.45	LOC_Os03g18860	PECTINESTERASE-RXN ; RXN-2102	GO:0042545 ; GO:0005737 ; GO:0030599 ; GO:0042545 ; GO:0005737 ; GO:0030234 ; GO:0042545 ; GO:0005737 ; GO:0016787 ; GO:0042545 ; GO:0005737 ; GO:0004857 ; GO:0042545 ; GO:0005618 ; GO:0030599 ; GO:0042545 ; GO:0005618 ; GO:0030234 ; GO:0042545 ; GO:0005618 ; GO:0016787 ; GO:0042545 ; GO:0005618 ; GO:0004857 ; GO:0016043 ; GO:0005737 ; GO:0030599 ; GO:0016043 ; GO:0005737 ; GO:0030234 ; GO:001604…	pectinesterase U1 precursor, putative, expressed
Os06g0661700|mRNA|AK066945|CDS+3'UTR	2.27	2.51	1.47	0.78	0.42	0.66	LOC_Os06g45080		GO:0032313 ; GO:0005622 ; GO:0005097	expressed protein
Os11g0151400|mRNA|AK106404|CDS+3'UTR	3.38	4.84	3.51	3.64	3.21	0.09	LOC_Os11g05380		GO:0019748 ; GO:0005739 ; GO:0020037 ; GO:0019748 ; GO:0005739 ; GO:0019825 ; GO:0019748 ; GO:0005739 ; GO:0005506 ; GO:0019748 ; GO:0005739 ; GO:0004497 ; GO:0019748 ; GO:0005739 ; GO:0003824 ; GO:0009719 ; GO:0005739 ; GO:0020037 ; GO:0009719 ; GO:0005739 ; GO:0019825 ; GO:0009719 ; GO:0005739 ; GO:0005506 ; GO:0009719 ; GO:0005739 ; GO:0004497 ; GO:0009719 ; GO:0005739 ; GO:0003824 ; GO:000962…	cytochrome P450 94A2, putative, expressed
Os02g0756800|mRNA|AK063605|CDS+3'UTR	2.91	3.12	0.79	2.03	0.84	0.19	LOC_Os02g52010		GO:0005618 ;	phi-1-like phosphate-induced protein, putative, expressed
Os08g0445700|mRNA|AK109708|CDS+3'UTR	3.5	3.66	1.81	2.75	2.02	1.4	LOC_Os08g34580	TREHALOSE6PSYN-RXN ; TREHALOSEPHOSPHA-RXN	GO:0008152 ; GO:0003824 ; GO:0005992 ; GO:0003824	trehalose-6-phosphate synthase, putative, expressed
Os01g0862800|mRNA|AK071274|CDS+3'UTR	2.86	4.13	-0.43	2.67	1.11	0.22	LOC_Os01g64310		GO:0045449 ; GO:0005840 ; GO:0003735 ; GO:0045449 ; GO:0005840 ; GO:0003700 ; GO:0045449 ; GO:0005840 ; GO:0003677 ; GO:0045449 ; GO:0005622 ; GO:0003735 ; GO:0045449 ; GO:0005622 ; GO:0003700 ; GO:0045449 ; GO:0005622 ; GO:0003677 ; GO:0007275 ; GO:0005840 ; GO:0003735 ; GO:0007275 ; GO:0005840 ; GO:0003700 ; GO:0007275 ; GO:0005840 ; GO:0003677 ; GO:0007275 ; GO:0005622 ; GO:0003735 ; GO:000727…	NAC domain-containing protein 90, putative, expressed
Os07g0111100|COMBINER_EST|Os07g0111100|8	2.43	2.16	2.05	2.03	2.4	2.22	LOC_Os07g02030		GO:0030976	thiamine pyrophosphate enzyme, N-terminal TPP binding domain containing protein, expressed
Os04g0595700|COMBINER|CI249745|6	2.13	2.05	1.06	1.85	0.65	0.85	LOC_Os04g50880	PHOSPHORIBULOKINASE-RXN ; URACIL-PRIBOSYLTRANS-RXN	GO:0050826 ; GO:0050825 ; GO:0050826 ; GO:0017111 ; GO:0050826 ; GO:0016740 ; GO:0050826 ; GO:0016301 ; GO:0050826 ; GO:0008974 ; GO:0050826 ; GO:0005524 ; GO:0050826 ; GO:0004849 ; GO:0050826 ; GO:0000166 ; GO:0042309 ; GO:0000166 ; GO:0042309 ; GO:0050825 ; GO:0042309 ; GO:0017111 ; GO:0042309 ; GO:0016740 ; GO:0042309 ; GO:0016301 ; GO:0042309 ; GO:0008974 ; GO:0042309 ; GO:0005524 ; GO:004230…	phosphoribulokinase, chloroplast precursor, putative, expressed
Os11g0129800|COMBINER_EST|CI393886|6	2.02	2.42	0.85	1.02	1.31	1.76	LOC_Os11g03550			expressed protein
Os04g0617900|mRNA|AK109057|CDS+3'UTR	2.49	2.67	0.59	2.49	0.79	1.31	LOC_Os04g52720		GO:0009628 ; GO:0048046 ; GO:0046872 ; GO:0009628 ; GO:0048046 ; GO:0045735 ; GO:0009628 ; GO:0048046 ; GO:0030145 ; GO:0009628 ; GO:0005618 ; GO:0046872 ; GO:0009628 ; GO:0005618 ; GO:0045735 ; GO:0009628 ; GO:0005618 ; GO:0030145 ; GO:0009628 ; GO:0005575 ; GO:0046872 ; GO:0009628 ; GO:0005575 ; GO:0045735 ; GO:0009628 ; GO:0005575 ; GO:0030145 ; GO:0006950 ; GO:0048046 ; GO:0046872 ; GO:000695…	germin-like protein subfamily 1 member 11 precursor, putative, expressed
Os03g0807000|COMBINER|CI422591|x	2.6	3.74	2.43	1.29	0.89	1.22
Os01g0907300|mRNA|AK108617|CDS+3'UTR	2.82	3.27	1.48	1.02	1.04	0.33	LOC_Os01g67960			expressed protein
Os08g0486000|mRNA|AK108407|CDS+3'UTR	2.33	2.74	0.12	-0.08	0.28	1.48
Os04g0607500|mRNA|AK119992|CDS+3'UTR	2.66	3.47	0.82	2.99	2.9	0.54	LOC_Os04g51820		GO:0007186 ; GO:0016021 ; GO:0008324 ; GO:0007186 ; GO:0016021 ; GO:0005215 ; GO:0007186 ; GO:0016021 ; GO:0004955 ; GO:0006812 ; GO:0016021 ; GO:0008324 ; GO:0006812 ; GO:0016021 ; GO:0005215 ; GO:0006812 ; GO:0016021 ; GO:0004955 ; GO:0006810 ; GO:0016021 ; GO:0008324 ; GO:0006810 ; GO:0016021 ; GO:0005215 ; GO:0006810 ; GO:0016021 ; GO:0004955	cation transporter HKT4, putative, expressed
Os08g0135800|mRNA|AK100455|CDS+3'UTR	2.21	3.34	1.17	0.8	1.41	0.2	LOC_Os08g04170		GO:0008270 ; GO:0003676	zinc finger C-x8-C-x5-C-x3-H type family protein, expressed
Os01g0855600|mRNA|AY224522|CDS	2.05	2.55	0.13	1.04	0.74	-0.01	LOC_Os01g63690			nematode-resistance protein, putative, expressed
Os03g0156600|mRNA|AK105367|CDS+3'UTR	2.9	4.67	10.76	10.26	0.96	1.1	LOC_Os03g06080		GO:0030001 ; GO:0046872 ; GO:0030001 ; GO:0015097 ; GO:0030001 ; GO:0005488 ; GO:0019725 ; GO:0046872 ; GO:0019725 ; GO:0015097 ; GO:0019725 ; GO:0005488 ; GO:0015694 ; GO:0046872 ; GO:0015694 ; GO:0015097 ; GO:0015694 ; GO:0005488 ; GO:0009987 ; GO:0005488 ; GO:0009987 ; GO:0046872 ; GO:0009987 ; GO:0015097 ; GO:0008152 ; GO:0046872 ; GO:0008152 ; GO:0015097 ; GO:0008152 ; GO:0005488 ; GO:000727…	farnesylated protein 1, putative, expressed
Os03g0141100|mRNA|AK110816|CDS+3'UTR	2.84	3.53	0.91	0.68	0.38	0.18	LOC_Os03g04760			expressed protein
Os03g0241500|mRNA|AK058297|CDS+3'UTR	2.47	3.17	0.46	0.31	1.69	1.71
Os01g0952900|mRNA|AK069958|CDS+3'UTR	4.51	5.39	4.81	4.62	4.97	3.08	LOC_Os01g72360			expressed protein
Os04g0504800|mRNA|AK105555|CDS+3'UTR	2.57	2.83	0.79	0.76	2.6	1.75	LOC_Os04g42600		GO:0009628 ; GO:0016020 ; GO:0003723 ; GO:0009628 ; GO:0016020 ; GO:0003676 ; GO:0009628 ; GO:0009579 ; GO:0003723 ; GO:0009628 ; GO:0009579 ; GO:0003676 ; GO:0009628 ; GO:0009536 ; GO:0003723 ; GO:0009628 ; GO:0009536 ; GO:0003676 ; GO:0006950 ; GO:0016020 ; GO:0003723 ; GO:0006950 ; GO:0016020 ; GO:0003676 ; GO:0006950 ; GO:0009579 ; GO:0003723 ; GO:0006950 ; GO:0009579 ; GO:0003676 ; GO:000695…	polyadenylate-binding protein 2, putative, expressed
Os02g0681100|mRNA|AK100584|CDS+3'UTR	3.06	5.34	0.61	0.19	2.81	1.31	LOC_Os02g45700		GO:0016740	transferase, transferring glycosyl groups, putative, expressed
Os04g0604400|COMBINER_EST|Os04g0604400|8	2.6	3.42	1.41	0.91	1.7	2.01	LOC_Os04g51470		GO:0008270 ; GO:0003676	Transposable element protein, putative, MuDR
Os03g0777700|mRNA|AK105528|CDS+3'UTR	2.9	3.54	1.9	0.68	0.77	0.27	LOC_Os03g56630		GO:0008270	transposon protein, putative, unclassified, expressed
Os01g0646000|mRNA|AK108570|CDS+3'UTR	2.61	3.17	0.81	1.02	0.67	0.48	LOC_Os01g45840		GO:0008152 ; GO:0005739 ; GO:0003824 ; GO:0008152 ; GO:0005739 ; GO:0003674 ; GO:0008152 ; GO:0005737 ; GO:0003824 ; GO:0008152 ; GO:0005737 ; GO:0003674 ; GO:0008152 ; GO:0005634 ; GO:0003824 ; GO:0008152 ; GO:0005634 ; GO:0003674	CRR2, putative, expressed
Os12g0293000|mRNA|AK069712|UTR	2.74	2.57	-1.65	-0.43	0.55	-0.3
Os01g0855600|mRNA|AK099776|CDS+3'UTR	2.51	2.77	0.44	1.32	1.2	0.12	LOC_Os01g63690			nematode-resistance protein, putative, expressed
Os05g0588900|COMBINER_EST|CI278697|6	2.9	4.48	2.49	3.24	4.01	1.43	LOC_Os05g51130	NUCLEOSIDE-TRIPHOSPHATASE-RXN	GO:0019538 ; GO:0016020 ; GO:0017111 ; GO:0019538 ; GO:0016020 ; GO:0016787 ; GO:0019538 ; GO:0016020 ; GO:0005524 ; GO:0019538 ; GO:0016020 ; GO:0005515 ; GO:0019538 ; GO:0016020 ; GO:0005488 ; GO:0019538 ; GO:0016020 ; GO:0000166 ; GO:0019538 ; GO:0009579 ; GO:0017111 ; GO:0019538 ; GO:0009579 ; GO:0016787 ; GO:0019538 ; GO:0009579 ; GO:0005524 ; GO:0019538 ; GO:0009579 ; GO:0005515 ; GO:001953…	mitochondrial chaperone BCS1, putative, expressed
Os02g0527200|mRNA|AK058851|CDS+3'UTR	3.57	3.22	1.5	1.94	2.84	1	LOC_Os02g32580		GO:0003674	expressed protein
Os04g0528400|mRNA|AK107445|CDS+3'UTR	2.71	2.72	0.73	0.57	0.69	1.17	LOC_Os04g44620		GO:0001539 ; GO:0009427 ; GO:0003774	hus1-like protein, expressed
Os05g0131200|COMBINER|CI405972|6	2.25	2.8	0.03	0.26	0.89	1.1
Os07g0595700|mRNA|AK108488|CDS+3'UTR	2.22	5.87	1.18	0.98	0.34	0.22	LOC_Os07g40450		GO:0007155 ;	expressed protein
Os05g0239100|mRNA|AK105514|CDS+3'UTR	2.2	2.37	-0.24	0.25	0.94	1.64
Os02g0181300|mRNA|AY676927|CDS	2.25	3.51	1.44	2.1	2.46	1.56	LOC_Os02g08440		GO:0045449 ; GO:0015629 ; GO:0043565 ; GO:0045449 ; GO:0015629 ; GO:0030528 ; GO:0045449 ; GO:0015629 ; GO:0005198 ; GO:0045449 ; GO:0015629 ; GO:0003700 ; GO:0045449 ; GO:0005634 ; GO:0043565 ; GO:0045449 ; GO:0005634 ; GO:0030528 ; GO:0045449 ; GO:0005634 ; GO:0005198 ; GO:0045449 ; GO:0005634 ; GO:0003700 ; GO:0007155 ; GO:0015629 ; GO:0043565 ; GO:0007155 ; GO:0015629 ; GO:0030528 ; GO:000715…	OsWRKY71 - Superfamily of rice TFs having WRKY and zinc finger domains, expressed
Os03g0236200|mRNA|AK071556|CDS+3'UTR	2.24	3.64	2.12	2.23	2.99	1.53	LOC_Os03g13300	GLUTDECARBOX-RXN	GO:0019752 ; GO:0030170 ; GO:0019752 ; GO:0016831 ; GO:0019752 ; GO:0005515 ; GO:0019752 ; GO:0004351 ; GO:0019752 ; GO:0003824 ; GO:0006536 ; GO:0030170 ; GO:0006536 ; GO:0016831 ; GO:0006536 ; GO:0005515 ; GO:0006536 ; GO:0004351 ; GO:0006536 ; GO:0003824 ; GO:0006519 ; GO:0030170 ; GO:0006519 ; GO:0016831 ; GO:0006519 ; GO:0005515 ; GO:0006519 ; GO:0004351 ; GO:0006519 ; GO:0003824	glutamate decarboxylase, putative, expressed
Os10g0499500|mRNA|AK069398|CDS+3'UTR	3.18	3.93	1.01	0.12	1.03	0.39	LOC_Os10g35640		GO:0008152 ; GO:0016020 ; GO:0019825 ; GO:0008152 ; GO:0016020 ; GO:0016740 ; GO:0008152 ; GO:0016020 ; GO:0016301 ; GO:0008152 ; GO:0016020 ; GO:0003824 ; GO:0008152 ; GO:0016020 ; GO:0003674 ; GO:0008152 ; GO:0009579 ; GO:0019825 ; GO:0008152 ; GO:0009579 ; GO:0016740 ; GO:0008152 ; GO:0009579 ; GO:0016301 ; GO:0008152 ; GO:0009579 ; GO:0003824 ; GO:0008152 ; GO:0009579 ; GO:0003674 ; GO:000815…	rf1 protein, mitochondrial precursor, putative, expressed
Os01g0764900|mRNA|AK105497|CDS+3'UTR	2.87	3.11	0.43	1.15	-0.18	1.01	LOC_Os01g55950 ; LOC_Os01g55960	FORMAMIDASE-RXN ;	GO:0008152 ; GO:0016811 ; GO:0008152 ; GO:0016787 ; GO:0008152 ; GO:0005739 ; GO:0016740 ; GO:0008152 ; GO:0005739 ; GO:0003824 ; GO:0008152 ; GO:0005739 ; GO:0003674 ; GO:0008152 ; GO:0005737 ; GO:0016740 ; GO:0008152 ; GO:0005737 ; GO:0003824 ; GO:0008152 ; GO:0005737 ; GO:0003674 ; GO:0008152 ; GO:0005634 ; GO:0016740 ; GO:0008152 ; GO:0005634 ; GO:0003824 ; GO:0008152 ; GO:0005634 ; GO:0003674	acetamidase, putative, expressed ; tetratricopeptide-like helical, putative
Os07g0613300|mRNA|AK106898|CDS+3'UTR	2.09	2.26	-0.78	-0.28	0.53	0.49	LOC_Os07g42180			PAUSED, putative, expressed
Os12g0503200|mRNA|AK105377|CDS+3'UTR	2.62	2.28	4.07	2.98	1.81	2.56	LOC_Os12g31880		GO:0006412 ; GO:0008135 ; GO:0006412 ; GO:0005525 ; GO:0006412 ; GO:0003924	eukaryotic translation initiation factor 5B, putative, expressed
Os09g0546300|COMBINER_EST|Os09g0546300|8	2.17	3.13	-1.46	-0.05	-0.71	0.34	LOC_Os09g37430		GO:0009719 ; GO:0005730 ; GO:0009719 ; GO:0005634 ;	OsSAUR48 - Auxin-responsive SAUR gene family member
Os01g0389700|mRNA|AK108444|CDS+3'UTR	2.68	3.85	0.88	1.78	3.04	0.76	LOC_Os01g29330			expressed protein
Os05g0381000|COMBINER_EST|CB663832|7	2.01	2.06	1.82	1.49	1.89	0.77
Os01g0374200|COMBINER_EST|Os01g0374200|8	2.07	2.62	1.3	0.88	-0.2	-0.23	LOC_Os01g27650		GO:0008152 ; GO:0005739 ; GO:0016740 ; GO:0008152 ; GO:0005739 ; GO:0003824 ; GO:0008152 ; GO:0005739 ; GO:0003674 ; GO:0008152 ; GO:0005737 ; GO:0016740 ; GO:0008152 ; GO:0005737 ; GO:0003824 ; GO:0008152 ; GO:0005737 ; GO:0003674 ; GO:0008152 ; GO:0005634 ; GO:0016740 ; GO:0008152 ; GO:0005634 ; GO:0003824 ; GO:0008152 ; GO:0005634 ; GO:0003674	pentatricopeptide repeat protein PPR986-12, putative
Os02g0107800|COMBINER|CI260939|6	2.19	2.07	0.09	0.06	1.27	1.62	LOC_Os02g01810			expressed protein
Os01g0925000|mRNA|AK066132|CDS+3'UTR	2	2.57	-1.13	-0.34	0.51	0.31	LOC_Os01g70060		GO:0009719 ; GO:0016020 ; GO:0016787 ; GO:0009719 ; GO:0016020 ; GO:0016301 ; GO:0009719 ; GO:0016020 ; GO:0008289 ; GO:0009719 ; GO:0016020 ; GO:0005515 ; GO:0009719 ; GO:0016020 ; GO:0005198 ; GO:0009719 ; GO:0016020 ; GO:0003674 ; GO:0009719 ; GO:0016020 ; GO:0000166 ; GO:0009719 ; GO:0005618 ; GO:0016787 ; GO:0009719 ; GO:0005618 ; GO:0016301 ; GO:0009719 ; GO:0005618 ; GO:0008289 ; GO:000971…	expressed protein
Os07g0551400|mRNA|AK060720|CDS+3'UTR	2	3.13	4.76	3.87	1.65	1.26	LOC_Os07g36600		GO:0006950 ;	USP family protein, putative, expressed
Os02g0159700|mRNA|AK105848|CDS+3'UTR	2	4.65	-1.19	-2	0.28	0.54	LOC_Os02g06480		GO:0006118 ;	protein SCO1, mitochondrial precursor, putative, expressed
Os01g0566100|mRNA|AK065173|CDS+3'UTR	2.01	2.71	1.28	0.59	-0.13	-0.01	LOC_Os01g38530		GO:0006364 ;	early flowering 3, putative, expressed
Os03g0376800|mRNA|AK065781|CDS+3'UTR	2.01	3.18	0.15	0.42	0.82	0.55	LOC_Os03g25970		GO:0006139 ; GO:0003723 ; GO:0006139 ; GO:0003676	nucleic acid binding protein, putative, expressed
Os03g0712700|mRNA|AK121196|CDS+3'UTR	2.01	2.95	2.94	2.03	2.15	0.36	LOC_Os03g50480	PHOSPHOGLUCMUT-RXN	GO:0005975 ; GO:0005737 ; GO:0016868 ; GO:0005975 ; GO:0005737 ; GO:0003824	phosphoglucomutase, cytoplasmic 2, putative, expressed
Os03g0816500|mRNA|AK099739|CDS+3'UTR	2.57	2.63	0.53	0.3	1.59	0.12	LOC_Os03g60190			DNA repair protein, putative, expressed
Os11g0114100|COMBINER|CI038962|6	2.18	2.93	0.73	2.39	1.09	1.22
Os03g0401300|mRNA|AK100334|CDS+3'UTR	2.02	2.5	0.31	-0.21	0.03	-0.29	LOC_Os03g28330	RXN-4721 ; RXN-4722 ; RXN-4723 ; RXN-4724 ; RXN-4725 ; RXN-4726 ; RXN-4727 ; RXN-4728 ; RXN-4729 ; RXN-4730 ; RXN-4731 ; RXN-4732 ; RXN-4733 ; RXN-4734 ; RXN-4735 ; RXN-4736 ; RXN-4737 ; RXN-6222 ; SUCROSE-SYNTHASE-RXN	GO:0009987 ; GO:0005618 ; GO:0016740 ; GO:0009987 ; GO:0005618 ; GO:0016157 ; GO:0009058 ; GO:0005618 ; GO:0016740 ; GO:0009058 ; GO:0005618 ; GO:0016157 ; GO:0005985 ; GO:0005618 ; GO:0016740 ; GO:0005985 ; GO:0005618 ; GO:0016157 ; GO:0005975 ; GO:0005618 ; GO:0016740 ; GO:0005975 ; GO:0005618 ; GO:0016157	sucrose synthase 2, putative, expressed
Os06g0590100|COMBINER_EST|Os06g0590100|8	2.49	4.44	1.39	2.17	3	1.46	LOC_Os06g39020	RNA-DIRECTED-DNA-POLYMERASE-RXN	GO:0015074 ; GO:0015629 ; GO:0045735 ; GO:0015074 ; GO:0015629 ; GO:0008270 ; GO:0015074 ; GO:0015629 ; GO:0005198 ; GO:0015074 ; GO:0015629 ; GO:0005179 ; GO:0015074 ; GO:0015629 ; GO:0004190 ; GO:0015074 ; GO:0015629 ; GO:0004089 ; GO:0015074 ; GO:0015629 ; GO:0003964 ; GO:0015074 ; GO:0015629 ; GO:0003723 ; GO:0015074 ; GO:0015629 ; GO:0003682 ; GO:0015074 ; GO:0015629 ; GO:0003677 ; GO:001507…	retrotransposon protein, putative, unclassified
Os03g0659400|mRNA|AK111718|CDS+3'UTR	2.03	2.76	0.47	1.11	1.81	0.65	LOC_Os03g45730		GO:0008270 ; GO:0003676	zinc knuckle family protein, expressed
Os01g0513900|mRNA|AK103077|CDS+3'UTR	2.66	3.6	0.6	-0.02	1.02	0.46	LOC_Os01g33040		GO:0016043 ; GO:0005875 ; GO:0005524 ; GO:0016043 ; GO:0005875 ; GO:0005515 ; GO:0016043 ; GO:0005875 ; GO:0003777 ; GO:0016043 ; GO:0005875 ; GO:0003774 ; GO:0016043 ; GO:0005739 ; GO:0005524 ; GO:0016043 ; GO:0005739 ; GO:0005515 ; GO:0016043 ; GO:0005739 ; GO:0003777 ; GO:0016043 ; GO:0005739 ; GO:0003774 ; GO:0007018 ; GO:0005875 ; GO:0005524 ; GO:0007018 ; GO:0005875 ; GO:0005515 ; GO:000701…	kinesin heavy chain, putative, expressed
Os09g0466900|mRNA|AK122120|CDS+3'UTR	2.09	3.59	0.94	0.77	0.83	0.26	LOC_Os09g29170	PROTEIN-KINASE-RXN	GO:0016043 ; GO:0005856 ; GO:0005524 ; GO:0016043 ; GO:0005737 ; GO:0005524 ; GO:0016043 ; GO:0005856 ; GO:0016787 ; GO:0016043 ; GO:0005856 ; GO:0016301 ; GO:0016043 ; GO:0005856 ; GO:0005488 ; GO:0016043 ; GO:0005856 ; GO:0004871 ; GO:0016043 ; GO:0005856 ; GO:0004713 ; GO:0016043 ; GO:0005856 ; GO:0004674 ; GO:0016043 ; GO:0005856 ; GO:0004672 ; GO:0016043 ; GO:0005856 ; GO:0000166 ; GO:001604…	calcium-dependent protein kinase, putative, expressed
Os03g0413100|mRNA|AK061832|CDS+3'UTR	2.05	2.26	-0.31	0.77	0.59	0.56	LOC_Os03g29980		GO:0008152 ; GO:0016597	ACR4, putative, expressed
Os03g0221600|mRNA|AK067131|CDS+3'UTR	2.07	3.67	1.35	0.29	1.88	0.94
Os08g0293100|mRNA|AK071000|CDS+3'UTR	2.08	2.28	0.03	0.74	1.05	0.74	LOC_Os08g19670		GO:0006813 ; GO:0016021 ; GO:0005249	expressed protein
Os03g0659400|mRNA|AK111930|CDS+3'UTR	2.08	2.89	0.56	1.09	1.9	0.76	LOC_Os03g45730		GO:0008270 ; GO:0003676	zinc knuckle family protein, expressed
Os01g0833400|mRNA|AK072813|CDS+3'UTR	2.08	2.6	2.35	2.81	2.47	0.95	LOC_Os01g61680			expressed protein
Os03g0788700|mRNA|AK073842|CDS+3'UTR	2.21	3.19	-0.18	0.09	0.73	0.33	LOC_Os03g57490	2.3.1.97-RXN	GO:0009987 ; GO:0016491 ; GO:0009987 ; GO:0007155 ; GO:0016491 ; GO:0007155 ; GO:0006118 ; GO:0016491	fasciclin domain, putative, expressed
Os06g0479200|mRNA|AK106207|CDS+3'UTR	2.1	3.29	0.86	0.74	0.9	-0.24	LOC_Os06g28524			expressed protein
Os05g0104200|COMBINER_EST|Os05g0104200|8	2.1	2.68	-0.23	-0.42	-0.79	0.25	LOC_Os05g01370		GO:0030154 ; GO:0005618 ; GO:0030234 ; GO:0040007 ; GO:0016020 ; GO:0030234 ; GO:0040007 ; GO:0016020 ; GO:0016301 ; GO:0040007 ; GO:0016020 ; GO:0005515 ; GO:0040007 ; GO:0016020 ; GO:0005198 ; GO:0040007 ; GO:0016020 ; GO:0003674 ; GO:0040007 ; GO:0016020 ; GO:0000166 ; GO:0040007 ; GO:0005739 ; GO:0030234 ; GO:0040007 ; GO:0005739 ; GO:0016301 ; GO:0040007 ; GO:0005739 ; GO:0005515 ; GO:004000…	polygalacturonase inhibitor precursor, putative, expressed
Os04g0395100|mRNA|AK063396|CDS+3'UTR	2.14	2.1	1.69	1.55	1.52	0.97	LOC_Os04g32404		GO:0050826 ; GO:0016020 ; GO:0050825 ; GO:0050826 ; GO:0016020 ; GO:0005164 ; GO:0042309 ; GO:0016020 ; GO:0050825 ; GO:0042309 ; GO:0016020 ; GO:0005164 ; GO:0006955 ; GO:0016020 ; GO:0050825 ; GO:0006955 ; GO:0016020 ; GO:0005164	expressed protein
Os11g0544000|mRNA|AK066017|CDS+3'UTR	2.26	2.76	-0.96	0.18	0.44	0.03	LOC_Os11g34130			expressed protein
Os06g0479200|mRNA|AK072795|CDS+3'UTR	2.1	3.21	1	0.75	0.68	-0.2	LOC_Os06g28524			expressed protein
Os05g0409000|mRNA|AK065999|CDS+3'UTR	2.12	2.47	1.43	1.07	1.2	0.53	LOC_Os05g33850			UBA/TS-N domain containing protein, expressed
Os03g0182400|mRNA|AK100037|CDS+3'UTR	2.13	2.93	0.37	0.71	1.12	0.45	LOC_Os03g08430		GO:0016787	SAC domain-containing protein 3, putative, expressed
Os06g0255900|mRNA|AK073580|CDS+3'UTR	2.11	2.51	0.91	1.19	1.8	0.88	LOC_Os06g14450		GO:0006887 ; GO:0000145 ;	protein binding protein, putative, expressed
Os10g0485100|mRNA|AK101467|CDS+3'UTR	2.19	2.49	0.56	0.62	0.84	0.47	LOC_Os10g34390			expressed protein
Os04g0573200|mRNA|AK110034|CDS+3'UTR	2.8	2.82	1.4	0.99	0.64	0.59	LOC_Os04g48410	SUPEROX-DISMUT-RXN	GO:0050826 ; GO:0005840 ; GO:0050825 ; GO:0050826 ; GO:0005737 ; GO:0046872 ; GO:0050826 ; GO:0005622 ; GO:0050825 ; GO:0050826 ; GO:0009536 ; GO:0050825 ; GO:0050826 ; GO:0009536 ; GO:0046872 ; GO:0050826 ; GO:0009536 ; GO:0005215 ; GO:0050826 ; GO:0009536 ; GO:0003824 ; GO:0050826 ; GO:0009536 ; GO:0003735 ; GO:0050826 ; GO:0005840 ; GO:0046872 ; GO:0050826 ; GO:0005840 ; GO:0005215 ; GO:005082…	copper chaperone for superoxide dismutase, putative, expressed
Os07g0618700|mRNA|AK066033|CDS+3'UTR	2.13	2.27	-0.19	0	0.68	-0.02	LOC_Os07g42650			expressed protein
Os03g0241900|mRNA|AK104874|CDS+3'UTR	2.13	2.98	3.6	3.11	2.56	0.78	LOC_Os03g13840			ERD7, putative, expressed
Os08g0520900|mRNA|AB015615|CDS+3'UTR	2.15	2.45	1.14	0.71	0.57	0.91	LOC_Os08g40930	3.2.1.141-RXN ; 3.2.1.1-RXN ; 3.2.1.68-RXN ; ALPHA-AMYL-RXN ; ISOAMYL-RXN ; RXN-1823 ; RXN-1825 ; RXN-4301	GO:0005975 ; GO:0043169 ; GO:0005975 ; GO:0005509 ; GO:0005975 ; GO:0004553 ; GO:0005975 ; GO:0003824	isoamylase, putative, expressed
Os12g0136500|mRNA|AK066751|UTR	2.13	2.15	0.7	0.98	0.72	-0.55	LOC_Os12g04204			expressed protein
Os09g0279100|COMBINER_EST|CI412655|1	2.16	2.7	0.01	0.58	0.67	0.74	LOC_Os09g10720	PROTEIN-KINASE-RXN	GO:0016043 ; GO:0005856 ; GO:0005524 ; GO:0016043 ; GO:0005737 ; GO:0005524 ; GO:0016043 ; GO:0005856 ; GO:0016301 ; GO:0016043 ; GO:0005856 ; GO:0004871 ; GO:0016043 ; GO:0005856 ; GO:0004713 ; GO:0016043 ; GO:0005856 ; GO:0004674 ; GO:0016043 ; GO:0005856 ; GO:0004672 ; GO:0016043 ; GO:0005856 ; GO:0000166 ; GO:0016043 ; GO:0005737 ; GO:0016301 ; GO:0016043 ; GO:0005737 ; GO:0004871 ; GO:001604…	ATP binding protein, putative, expressed
Os07g0661400|mRNA|AK105973|CDS+3'UTR	2.16	2.63	0.71	1.41	0.87	0.39	LOC_Os07g46670		GO:0050826 ; GO:0050825 ; GO:0042309 ; GO:0050825	early response to dehydration 15-like protein, putative, expressed
Os03g0353400|mRNA|AK068753|CDS+3'UTR	2.16	2.31	0.69	-0.01	0.63	0	LOC_Os03g23010			expressed protein
Os04g0571700|mRNA|AK109680|UTR	3.06	3.07	0.95	1.01	0.01	0.19
Os11g0557400|mRNA|AK107221|CDS+3'UTR	2.33	3.28	2.06	1.68	0.91	0.64
Os08g0474000|mRNA|AK062882|CDS+3'UTR	5.29	5.22	4.09	4.52	3.56	1.67	LOC_Os08g36920		GO:0006355 ; GO:0005634 ; GO:0003700	AP2 domain containing protein, expressed
Os02g0677300|mRNA|AK060550|CDS+3'UTR	5.59	4.39	2.19	5.59	2.57	3.78	LOC_Os02g45450		GO:0009719 ; GO:0005737 ; GO:0030528 ; GO:0009719 ; GO:0005737 ; GO:0003677 ; GO:0009719 ; GO:0005737 ; GO:0003700 ; GO:0009719 ; GO:0005730 ; GO:0030528 ; GO:0009719 ; GO:0005730 ; GO:0003700 ; GO:0009719 ; GO:0005730 ; GO:0003677 ; GO:0009719 ; GO:0005635 ; GO:0030528 ; GO:0009719 ; GO:0005635 ; GO:0003700 ; GO:0009719 ; GO:0005635 ; GO:0003677 ; GO:0009719 ; GO:0005634 ; GO:0030528 ; GO:000971…	dehydration-responsive element-binding protein 1A, putative, expressed
Os04g0119000|mRNA|AK120328|CDS+3'UTR	2.19	2.61	-1.39	-1.88	-0.83	-1.23	LOC_Os04g02880			expressed protein
Os03g0843300|mRNA|AK101917|CDS+3'UTR	2.23	3.73	1.28	1.49	2.12	0.74	LOC_Os03g62620		GO:0009790 ; GO:0009628 ; GO:0009269 ; GO:0006950 ; GO:0000003 ;	salt tolerance protein, putative, expressed
Os03g0343400|mRNA|AK105611|CDS+3'UTR	2.24	3.42	1.19	1.18	1.09	0.78	LOC_Os03g22330	DEOXYRIBODIPYRIMIDINE-PHOTOLYASE-RXN	GO:0009719 ; GO:0003913 ; GO:0009719 ; GO:0003824 ; GO:0006950 ; GO:0003824 ; GO:0006950 ; GO:0003913 ; GO:0006281 ; GO:0003913 ; GO:0006281 ; GO:0003824 ; GO:0006259 ; GO:0003913 ; GO:0006259 ; GO:0003824	photolyase/blue-light receptor PHR2, putative, expressed
Os08g0244100|mRNA|AK102977|CDS+3'UTR	2.73	2.98	1.15	0.22	1.45	-1.09	LOC_Os08g14640			expressed protein
Os01g0127700|mRNA|AK072972|CDS+3'UTR	2.23	2.58	0.72	1.47	1.66	0.58	LOC_Os01g03690	PROTEIN-KINASE-RXN ; PROTEIN-TYROSINE-KINASE-RXN	GO:0050826 ; GO:0016020 ; GO:0050825 ; GO:0050826 ; GO:0016020 ; GO:0030246 ; GO:0050826 ; GO:0016020 ; GO:0005524 ; GO:0050826 ; GO:0016020 ; GO:0005515 ; GO:0050826 ; GO:0016020 ; GO:0004872 ; GO:0050826 ; GO:0016020 ; GO:0004713 ; GO:0050826 ; GO:0016020 ; GO:0016301 ; GO:0050826 ; GO:0016020 ; GO:0000166 ; GO:0050826 ; GO:0005886 ; GO:0050825 ; GO:0050826 ; GO:0005886 ; GO:0030246 ; GO:005082…	serine/threonine-protein kinase receptor precursor, putative, expressed
Os07g0680600|mRNA|AK103060|CDS+3'UTR	2.48	2.73	2	1.98	1.28	1.5	LOC_Os07g48280			expressed protein
Os05g0112000|mRNA|AK107650|CDS+3'UTR	2.25	2.48	-2.31	-0.86	-0.26	0	LOC_Os05g02130	UBIQUITIN--PROTEIN-LIGASE-RXN	GO:0008270 ; GO:0005515 ; GO:0005488 ; GO:0003824	ankyrin repeat domain-containing protein 28, putative, expressed
Os03g0241900|mRNA|AK111568|CDS+3'UTR	2.24	3.04	3.62	3.13	2.62	0.8	LOC_Os03g13840			ERD7, putative, expressed
Os05g0199500|mRNA|AK063319|CDS+3'UTR	2.75	3.21	3.32	1.62	0.26	0.92	LOC_Os05g11060		GO:0006486 ; GO:0016020 ; GO:0016740 ; GO:0006486 ; GO:0016020 ; GO:0008378	transferase, transferring glycosyl groups, putative, expressed
Os03g0156100|COMBINER|CI405972|6	2.13	2.46	-0.05	1	0.94	1.04
Os04g0510000|mRNA|AK109180|CDS+3'UTR	3.28	4.28	0.92	0.68	0.7	0.16	LOC_Os04g43090		GO:0006096 ; GO:0004618	expressed protein
Os07g0559700|mRNA|AY342322|CDS	2.47	3.49	0.68	1.81	3.04	0.46	LOC_Os07g37320		GO:0008643 ; GO:0016021 ; GO:0005351 ; GO:0008643 ; GO:0016021 ; GO:0005215 ; GO:0008643 ; GO:0016020 ; GO:0005351 ; GO:0008643 ; GO:0016020 ; GO:0005215 ; GO:0006810 ; GO:0016021 ; GO:0005351 ; GO:0006810 ; GO:0016021 ; GO:0005215 ; GO:0006810 ; GO:0016020 ; GO:0005351 ; GO:0006810 ; GO:0016020 ; GO:0005215	sugar carrier protein C, putative, expressed
Os03g0331700|mRNA|AK109541|CDS+3'UTR	2.28	2.52	1.18	1.82	1.26	0.46	LOC_Os03g21380		GO:0009628 ; GO:0009288 ; GO:0016301 ; GO:0009628 ; GO:0009288 ; GO:0005515 ; GO:0009628 ; GO:0009288 ; GO:0005509 ; GO:0009628 ; GO:0009288 ; GO:0005488 ; GO:0009628 ; GO:0005773 ; GO:0016301 ; GO:0009628 ; GO:0005773 ; GO:0005515 ; GO:0009628 ; GO:0005773 ; GO:0005509 ; GO:0009628 ; GO:0005773 ; GO:0005488 ; GO:0006950 ; GO:0009288 ; GO:0016301 ; GO:0006950 ; GO:0009288 ; GO:0005515 ; GO:000695…	calcium-binding protein CAST, putative, expressed
Os12g0112600|mRNA|AK068644|CDS+3'UTR	2.28	2.84	0.94	0.61	0.73	0.61	LOC_Os12g02130		GO:0015986 ; GO:0016469 ; GO:0046961 ; GO:0015986 ; GO:0016469 ; GO:0046933 ; GO:0015986 ; GO:0016469 ; GO:0005524	expressed protein
Os01g0846000|mRNA|AK066114|CDS+3'UTR	3	3.46	1.61	1.29	2.83	1.19	LOC_Os01g62750			expressed protein
Os07g0100500|mRNA|AK066470|CDS+3'UTR	2.3	3.38	1.36	1.06	0.52	0.06	LOC_Os07g01060			expressed protein
Os04g0119000|mRNA|AK062143|CDS+3'UTR	2.31	2.72	-1.49	-1.83	-0.71	-1.34	LOC_Os04g02880			expressed protein
Os01g0313300|mRNA|AJ575219|CDS	2.32	2.69	1.56	1.87	0.24	1.68	LOC_Os01g21120		GO:0050826 ; GO:0005737 ; GO:0050825 ; GO:0050826 ; GO:0005737 ; GO:0030528 ; GO:0050826 ; GO:0005737 ; GO:0003700 ; GO:0050826 ; GO:0005737 ; GO:0003677 ; GO:0050826 ; GO:0005730 ; GO:0050825 ; GO:0050826 ; GO:0005730 ; GO:0030528 ; GO:0050826 ; GO:0005730 ; GO:0003700 ; GO:0050826 ; GO:0005730 ; GO:0003677 ; GO:0050826 ; GO:0005635 ; GO:0050825 ; GO:0050826 ; GO:0005635 ; GO:0030528 ; GO:005082…	ethylene-responsive factor-like protein 1, putative, expressed
Os01g0313300|mRNA|AK111775|CDS+3'UTR	2.32	2.84	1.42	1.66	0.19	1.09	LOC_Os01g21120		GO:0050826 ; GO:0005737 ; GO:0050825 ; GO:0050826 ; GO:0005737 ; GO:0030528 ; GO:0050826 ; GO:0005737 ; GO:0003700 ; GO:0050826 ; GO:0005737 ; GO:0003677 ; GO:0050826 ; GO:0005730 ; GO:0050825 ; GO:0050826 ; GO:0005730 ; GO:0030528 ; GO:0050826 ; GO:0005730 ; GO:0003700 ; GO:0050826 ; GO:0005730 ; GO:0003677 ; GO:0050826 ; GO:0005635 ; GO:0050825 ; GO:0050826 ; GO:0005635 ; GO:0030528 ; GO:005082…	ethylene-responsive factor-like protein 1, putative, expressed
Os04g0522500|mRNA|AK107142|CDS+3'UTR	2.47	6.49	0.28	1.5	2.69	0.61	LOC_Os04g44150	1.21.3.1-RXN ; GIBBERELLIN-2-BETA-DIOXYGENASE-RXN ; RXN1F-101 ; RXN1F-162 ; RXN1F-163 ; RXN1F-164 ; RXN1F-167 ; RXN1F-168 ; RXN1F-169 ; RXN1F-99	GO:0019748 ; GO:0005737 ; GO:0016740 ; GO:0019748 ; GO:0005737 ; GO:0016491 ; GO:0019748 ; GO:0005737 ; GO:0005506 ; GO:0019748 ; GO:0005737 ; GO:0003824 ; GO:0009991 ; GO:0005737 ; GO:0016740 ; GO:0009991 ; GO:0005737 ; GO:0016491 ; GO:0009991 ; GO:0005737 ; GO:0005506 ; GO:0009991 ; GO:0005737 ; GO:0003824 ; GO:0009987 ; GO:0005737 ; GO:0016740 ; GO:0009987 ; GO:0005737 ; GO:0016491 ; GO:000998…	gibberellin 2-beta-dioxygenase 7, putative, expressed
Os01g0905200|mRNA|AK060538|CDS+3'UTR	2.34	2.61	0.52	1.6	0.85	0.71	LOC_Os01g67810		GO:0007275 ; GO:0016020 ; GO:0008270 ; GO:0007275 ; GO:0016020 ; GO:0008237 ; GO:0007275 ; GO:0016020 ; GO:0005515 ; GO:0007275 ; GO:0016020 ; GO:0005215 ; GO:0007275 ; GO:0005737 ; GO:0008270 ; GO:0007275 ; GO:0005737 ; GO:0008237 ; GO:0007275 ; GO:0005737 ; GO:0005515 ; GO:0007275 ; GO:0005737 ; GO:0005215 ; GO:0007275 ; GO:0000145 ; GO:0008270 ; GO:0007275 ; GO:0000145 ; GO:0008237 ; GO:000727…	exo70 exocyst complex subunit family protein, expressed
Os03g0646800|mRNA|AK099997|CDS+3'UTR	2.34	3.25	2.32	2.28	1.37	1.43	LOC_Os03g44484	DNA-DIRECTED-RNA-POLYMERASE-RXN	GO:0006350 ; GO:0016740 ; GO:0006350 ; GO:0003899 ; GO:0006350 ; GO:0003677	DNA-directed RNA polymerase II 135 kDa polypeptide, putative, expressed
Os03g0379500|mRNA|AK064760|CDS+3'UTR	2.36	2.49	0.97	0.9	1.29	0.52	LOC_Os03g26229		GO:0006412 ; GO:0005840 ; GO:0005198 ; GO:0006412 ; GO:0005829 ; GO:0005198	40S ribosomal protein S9, putative, expressed
Os12g0135700|mRNA|AK101030|CDS+3'UTR	2.73	2.17	2.45	1.79	1.9	2.32
Os02g0592400|mRNA|AK105384|CDS+3'UTR	2.37	3.55	1.28	1.65	2.69	1.31	LOC_Os02g37930		GO:0006950 ;	hypoxia induced protein conserved region containing protein, expressed
Os05g0128100|mRNA|AK108556|CDS+3'UTR	2.08	2.17	-1.74	0	-2.87	-0.51	LOC_Os05g03750		GO:0006334 ; GO:0005634 ; GO:0003677 ; GO:0006334 ; GO:0000786 ; GO:0003677	expressed protein
Os08g0561000|COMBINER|CI084684|6	3.89	5.5	1.72	1.11	3.43	1.21	LOC_Os08g44690			transposon protein, putative, Pong sub-class
Os09g0421500|mRNA|AK070023|CDS+3'UTR	2.38	2.73	0.39	1.45	0.73	0.64	LOC_Os09g25410		GO:0007218 ; GO:0016021 ; GO:0030273	expressed protein
Os10g0336400|COMBINER|CI540319|6	2.39	2.73	0.78	0.94	1.03	0.61
Os05g0313700|mRNA|AK107553|CDS+3'UTR	2.21	2.17	2.33	1.38	0.74	0.62	LOC_Os05g24900			expressed protein
Os03g0806500|mRNA|AK100198|CDS+3'UTR	2.4	3.93	0.29	0.47	1.01	0.11	LOC_Os03g59170		GO:0045454 ;	OsAPRL5 - Oryza sativa adenosine 5'-phosphosulfate reductase-like, expressed
Os02g0787300|mRNA|AK120525|CDS+3'UTR	2.4	3.42	0.52	1.54	0.94	0.46	LOC_Os02g54600	PROTEIN-KINASE-RXN	GO:0016043 ; GO:0016021 ; GO:0030246 ; GO:0016043 ; GO:0005730 ; GO:0004672 ; GO:0016043 ; GO:0005622 ; GO:0005524 ; GO:0016043 ; GO:0016021 ; GO:0016787 ; GO:0016043 ; GO:0016021 ; GO:0016301 ; GO:0016043 ; GO:0016021 ; GO:0005524 ; GO:0016043 ; GO:0016021 ; GO:0005488 ; GO:0016043 ; GO:0016021 ; GO:0004940 ; GO:0016043 ; GO:0016021 ; GO:0004872 ; GO:0016043 ; GO:0016021 ; GO:0004871 ; GO:001604…
Os03g0815100|mRNA|AK104712|CDS+3'UTR	2.33	2.82	2.59	1.42	2.55	1.26	LOC_Os03g60080		GO:0045449 ; GO:0003700 ; GO:0045449 ; GO:0003677 ; GO:0007275 ; GO:0003700 ; GO:0007275 ; GO:0003677 ; GO:0006350 ; GO:0003700 ; GO:0006350 ; GO:0003677	NAC domain-containing protein 67, putative, expressed
Os09g0542900|mRNA|AK073400|CDS+3'UTR	2.13	2.47	1.2	1.15	1.33	0.6	LOC_Os09g37080			expressed protein
Os04g0583800|COMBINER|CI274483|6	2.83	4.69	0.5	0.24	0.59	-0.09	LOC_Os04g49440		GO:0009628 ; GO:0009536 ; GO:0003723 ; GO:0009628 ; GO:0009536 ; GO:0003676 ; GO:0006950 ; GO:0009536 ; GO:0003723 ; GO:0006950 ; GO:0009536 ; GO:0003676 ; GO:0006139 ; GO:0009536 ; GO:0003723 ; GO:0006139 ; GO:0009536 ; GO:0003676	RNA binding protein, putative, expressed
Os09g0378700|COMBINER_EST|CI191366|6	2.42	3.42	3.25	4.07	4.8	1.78	LOC_Os09g21120	UBIQUITIN--PROTEIN-LIGASE-RXN	GO:0016567 ; GO:0005727 ; GO:0004842 ; GO:0016567 ; GO:0005727 ; GO:0004519 ; GO:0016567 ; GO:0005727 ; GO:0003676 ; GO:0016567 ; GO:0000151 ; GO:0004842 ; GO:0016567 ; GO:0000151 ; GO:0004519 ; GO:0016567 ; GO:0000151 ; GO:0003676 ; GO:0009405 ; GO:0005727 ; GO:0004842 ; GO:0009405 ; GO:0005727 ; GO:0004519 ; GO:0009405 ; GO:0005727 ; GO:0003676 ; GO:0009405 ; GO:0000151 ; GO:0004842 ; GO:000940…	ubiquitin-protein ligase, putative, expressed
Os07g0213300|mRNA|AK120512|CDS+3'UTR	2.45	3.03	0.26	0.2	-0.29	-0.78	LOC_Os07g11280			EMB2654, putative, expressed
Os02g0618200|mRNA|AK111828|CDS+3'UTR	2.44	3.29	-0.72	-0.12	-0.82	-0.1	LOC_Os02g40510		GO:0009719 ; GO:0005739 ; GO:0030528 ; GO:0009719 ; GO:0005739 ; GO:0004871 ; GO:0009719 ; GO:0005739 ; GO:0003700 ; GO:0009719 ; GO:0005739 ; GO:0000156 ; GO:0007165 ; GO:0005739 ; GO:0030528 ; GO:0007165 ; GO:0005739 ; GO:0004871 ; GO:0007165 ; GO:0005739 ; GO:0003700 ; GO:0007165 ; GO:0005739 ; GO:0000156 ; GO:0006355 ; GO:0005739 ; GO:0030528 ; GO:0006355 ; GO:0005739 ; GO:0004871 ; GO:000635…	two-component response regulator-like PRR1, putative, expressed
Os09g0421500|mRNA|AK059873|CDS+3'UTR	2.43	2.76	0.42	1.48	0.8	0.72	LOC_Os09g25410		GO:0007218 ; GO:0016021 ; GO:0030273	expressed protein
Os11g0547000|mRNA|AK065369|CDS+3'UTR	2.46	3.76	1.21	0.16	-2.73	-0.91	LOC_Os11g34460	UBIQUITIN--PROTEIN-LIGASE-RXN	GO:0019538 ; GO:0005634 ; GO:0016787 ; GO:0019538 ; GO:0005634 ; GO:0016301 ; GO:0019538 ; GO:0005634 ; GO:0008289 ; GO:0019538 ; GO:0005634 ; GO:0004871 ; GO:0019538 ; GO:0005634 ; GO:0003824 ; GO:0009987 ; GO:0005634 ; GO:0016787 ; GO:0009987 ; GO:0005634 ; GO:0016301 ; GO:0009987 ; GO:0005634 ; GO:0008289 ; GO:0009987 ; GO:0005634 ; GO:0004871 ; GO:0009987 ; GO:0005634 ; GO:0003824 ; GO:000905…	adagio protein 1, putative, expressed
Os11g0547000|mRNA|AK100677|CDS+3'UTR	2.46	3.72	1.25	0.17	-2.78	-0.43	LOC_Os11g34460	UBIQUITIN--PROTEIN-LIGASE-RXN	GO:0019538 ; GO:0005634 ; GO:0016787 ; GO:0019538 ; GO:0005634 ; GO:0016301 ; GO:0019538 ; GO:0005634 ; GO:0008289 ; GO:0019538 ; GO:0005634 ; GO:0004871 ; GO:0019538 ; GO:0005634 ; GO:0003824 ; GO:0009987 ; GO:0005634 ; GO:0016787 ; GO:0009987 ; GO:0005634 ; GO:0016301 ; GO:0009987 ; GO:0005634 ; GO:0008289 ; GO:0009987 ; GO:0005634 ; GO:0004871 ; GO:0009987 ; GO:0005634 ; GO:0003824 ; GO:000905…	adagio protein 1, putative, expressed
Os02g0831700|mRNA|AK108410|CDS+3'UTR	2.94	3.37	1.17	0.56	1.16	0.2	LOC_Os02g58500	PHOSPHOLIPASE-A2-RXN ; RXN-1501	GO:0016042 ; GO:0016787 ; GO:0016042 ; GO:0004623 ; GO:0006644 ; GO:0016787 ; GO:0006644 ; GO:0004623	phospholipase A2, putative, expressed
Os02g0676600|COMBINER_EST|Os02g0676600|8	3.38	4.3	1.51	0.67	0.44	0.17	LOC_Os02g45400			transposon protein, putative, Pong sub-class
Os02g0724000|mRNA|AK071630|CDS+3'UTR	2.49	3.02	0.17	0.13	0.41	-0.5	LOC_Os02g49230		GO:0006350 ; GO:0005622 ; GO:0008270 ; GO:0006350 ; GO:0005622 ; GO:0005488 ; GO:0006350 ; GO:0005622 ; GO:0003700	zinc finger protein CONSTANS-LIKE 11, putative, expressed
Os05g0447700|mRNA|AK071331|CDS+3'UTR	2.52	2.85	1.76	2.09	1.24	0.67	LOC_Os05g37520		GO:0006396 ; GO:0005622 ;	expressed protein
Os10g0382600|mRNA|AK106391|CDS+3'UTR	2.54	2.65	2.24	1.04	0.88	0.49	LOC_Os10g24100			hypothetical protein
Os01g0858200|mRNA|AK119283|CDS+3'UTR	3.83	5.86	1.64	2.09	3.85	1.75	LOC_Os01g63930		GO:0019748 ; GO:0020037 ; GO:0019748 ; GO:0019825 ; GO:0019748 ; GO:0005506 ; GO:0019748 ; GO:0004497 ; GO:0019748 ; GO:0003824 ; GO:0009987 ; GO:0005506 ; GO:0009987 ; GO:0004497 ; GO:0009987 ; GO:0020037 ; GO:0009987 ; GO:0019825 ; GO:0009987 ; GO:0003824 ; GO:0009719 ; GO:0020037 ; GO:0009719 ; GO:0019825 ; GO:0009719 ; GO:0005506 ; GO:0009719 ; GO:0004497 ; GO:0009719 ; GO:0003824 ; GO:000962…	cytochrome P450 94A2, putative, expressed
Os05g0470800|mRNA|AK069780|CDS+3'UTR	3.49	4.29	0.91	0.66	0.23	0.81	LOC_Os05g39390		GO:0019867 ;	outer membrane protein, OMP85 family protein, expressed
Os12g0114000|mRNA|AK063119|CDS+3'UTR	2.6	3.6	0.8	2.27	1.45	1.49	LOC_Os12g02240			hypothetical protein
Os06g0662200|mRNA|AK065941|CDS+3'UTR	2.56	4.79	-0.42	1.98	1.1	0.23	LOC_Os06g45140		GO:0006355 ; GO:0005634 ; GO:0046983 ; GO:0006355 ; GO:0005634 ; GO:0043565 ; GO:0006355 ; GO:0005634 ; GO:0003700 ; GO:0006355 ; GO:0005634 ; GO:0003677	light-inducible protein CPRF-2, putative, expressed
Os01g0905200|mRNA|AK067779|CDS+3'UTR	2.58	2.89	0.44	1.71	1	0.75	LOC_Os01g67810		GO:0007275 ; GO:0016020 ; GO:0008270 ; GO:0007275 ; GO:0016020 ; GO:0008237 ; GO:0007275 ; GO:0016020 ; GO:0005515 ; GO:0007275 ; GO:0016020 ; GO:0005215 ; GO:0007275 ; GO:0005737 ; GO:0008270 ; GO:0007275 ; GO:0005737 ; GO:0008237 ; GO:0007275 ; GO:0005737 ; GO:0005515 ; GO:0007275 ; GO:0005737 ; GO:0005215 ; GO:0007275 ; GO:0000145 ; GO:0008270 ; GO:0007275 ; GO:0000145 ; GO:0008237 ; GO:000727…	exo70 exocyst complex subunit family protein, expressed
Os06g0663200|mRNA|AK100479|CDS+3'UTR	2.58	3.4	0.92	1.78	1.51	0.1	LOC_Os06g45280	PROTEIN-KINASE-RXN ; PROTEIN-TYROSINE-KINASE-RXN	GO:0006468 ; GO:0005524 ; GO:0006468 ; GO:0004713 ; GO:0006468 ; GO:0004674 ; GO:0006468 ; GO:0004672	protein kinase APK1B, chloroplast precursor, putative, expressed
Os02g0739100|mRNA|AK072070|CDS+3'UTR	2.58	2.82	0.58	1.65	1.17	0.63	LOC_Os02g50570		GO:0030036 ; GO:0016021 ; GO:0016787 ; GO:0030036 ; GO:0016021 ; GO:0016301 ; GO:0030036 ; GO:0016021 ; GO:0008289 ; GO:0030036 ; GO:0016021 ; GO:0005515 ; GO:0030036 ; GO:0016021 ; GO:0005488 ; GO:0030036 ; GO:0016021 ; GO:0005249 ; GO:0030036 ; GO:0016021 ; GO:0005215 ; GO:0030036 ; GO:0016021 ; GO:0005199 ; GO:0030036 ; GO:0016021 ; GO:0005198 ; GO:0030036 ; GO:0016021 ; GO:0003779 ; GO:003003…
Os03g0263900|mRNA|AK121215|CDS+3'UTR	2.6	3.32	-0.63	0.15	0.5	-0.05	LOC_Os03g15740		GO:0050826 ; GO:0050825 ; GO:0050826 ; GO:0008270 ; GO:0050826 ; GO:0005509 ; GO:0050826 ; GO:0005488 ; GO:0042309 ; GO:0050825 ; GO:0042309 ; GO:0008270 ; GO:0042309 ; GO:0005509 ; GO:0042309 ; GO:0005488	calcium ion binding protein, putative, expressed
Os05g0405600|mRNA|AK111151|CDS+3'UTR	2.75	3.11	1.82	1.72	0.76	0.52	LOC_Os05g33600		GO:0019748 ; GO:0005739 ; GO:0020037 ; GO:0019748 ; GO:0005739 ; GO:0019825 ; GO:0019748 ; GO:0005739 ; GO:0005506 ; GO:0019748 ; GO:0005739 ; GO:0004497 ; GO:0019748 ; GO:0005739 ; GO:0003824 ; GO:0019748 ; GO:0005623 ; GO:0020037 ; GO:0019748 ; GO:0005623 ; GO:0019825 ; GO:0019748 ; GO:0005623 ; GO:0005506 ; GO:0019748 ; GO:0005623 ; GO:0004497 ; GO:0019748 ; GO:0005623 ; GO:0003824 ; GO:000998…	cytochrome P450 72A1, putative, expressed
Os04g0589900|mRNA|AK108394|CDS+3'UTR	3.17	3.71	1.29	0.55	1.29	1.01	LOC_Os04g49990		GO:0006350 ; GO:0005739 ; GO:0003677 ; GO:0006350 ; GO:0005739 ; GO:0003674 ; GO:0006350 ; GO:0005737 ; GO:0003677 ; GO:0006350 ; GO:0005737 ; GO:0003674 ; GO:0006350 ; GO:0005730 ; GO:0003677 ; GO:0006350 ; GO:0005730 ; GO:0003674 ; GO:0006350 ; GO:0005634 ; GO:0003677 ; GO:0006350 ; GO:0005634 ; GO:0003674	AT-hook protein 1, putative, expressed
Os02g0724000|mRNA|AB001888|CDS+3'UTR	2.57	3.07	0.3	0.15	0.43	-0.3	LOC_Os02g49230		GO:0006350 ; GO:0005622 ; GO:0008270 ; GO:0006350 ; GO:0005622 ; GO:0005488 ; GO:0006350 ; GO:0005622 ; GO:0003700	zinc finger protein CONSTANS-LIKE 11, putative, expressed
Os01g0175100|mRNA|AK071289|CDS+3'UTR	2.59	3.06	2.07	1.01	1.13	-0.09	LOC_Os01g07970		GO:0006813 ; GO:0008076 ; GO:0005249 ; GO:0006813 ; GO:0008076 ; GO:0003677 ; GO:0006813 ; GO:0005634 ; GO:0005249 ; GO:0006813 ; GO:0005634 ; GO:0003677 ; GO:0006813 ; GO:0000786 ; GO:0005249 ; GO:0006813 ; GO:0000786 ; GO:0003677 ; GO:0006334 ; GO:0008076 ; GO:0005249 ; GO:0006334 ; GO:0008076 ; GO:0003677 ; GO:0006334 ; GO:0005634 ; GO:0005249 ; GO:0006334 ; GO:0005634 ; GO:0003677 ; GO:000633…	expressed protein
Os02g0646200|mRNA|AK071507|CDS+3'UTR	2.6	3.39	0.87	1.81	0.57	-0.2	LOC_Os02g43170		GO:0006350 ; GO:0005622 ; GO:0008270 ; GO:0006350 ; GO:0005622 ; GO:0005488 ; GO:0006350 ; GO:0005622 ; GO:0003700	salt tolerance-like protein, putative, expressed
Os04g0685300|mRNA|AK070446|CDS+3'UTR	2.61	2.74	0.88	1.43	1.13	0.08	LOC_Os04g58850		GO:0016043 ; GO:0016020 ; GO:0006810 ; GO:0016020 ;	harpin inducing protein, putative, expressed
Os03g0409100|mRNA|AK120517|CDS+3'UTR	2.63	3.4	-1.56	-0.59	-0.89	-0.05	LOC_Os03g29540		GO:0019538 ; GO:0016787 ; GO:0019538 ; GO:0005488 ; GO:0019538 ; GO:0004176 ; GO:0009987 ; GO:0005488 ; GO:0009987 ; GO:0004176 ; GO:0009987 ; GO:0016787 ; GO:0006510 ; GO:0016787 ; GO:0006510 ; GO:0005488 ; GO:0006510 ; GO:0004176	peptidase S16, lon N-terminal, putative, expressed
Os06g0726400|mRNA|AK119436|CDS+3'UTR	2.46	3.18	1.09	0.47	1.12	0.76	LOC_Os06g51084	3.2.1.141-RXN ; 3.2.1.1-RXN ; ALPHA-AMYL-RXN ; GLYCOGEN-BRANCH-RXN ; RXN-1823 ; RXN-1825	GO:0005978 ; GO:0004553 ; GO:0005978 ; GO:0003844 ; GO:0005978 ; GO:0003824 ; GO:0005978 ; GO:0043169 ; GO:0005975 ; GO:0043169 ; GO:0005975 ; GO:0004553 ; GO:0005975 ; GO:0003844 ; GO:0005975 ; GO:0003824	1,4-alpha-glucan branching enzyme, chloroplast precursor, putative, expressed
Os03g0111800|mRNA|AK121627|CDS+3'UTR	3.12	3.36	0.86	1.14	0.13	1.4	LOC_Os03g02110		GO:0000166	expressed protein
Os12g0456400|COMBINER_EST|Os12g0456400|8	2.88	3.05	1.37	1.59	1.33	1.86	LOC_Os12g27090		GO:0007186 ; GO:0016021 ; GO:0005215	expressed protein
Os03g0243700|mRNA|AK059149|CDS+3'UTR	2.67	3.6	1.12	1.27	3.81	2.14	LOC_Os03g14010		GO:0005975 ; GO:0016787 ; GO:0005975 ; GO:0004553	hydrolase, hydrolyzing O-glycosyl compounds, putative, expressed
Os11g0620500|mRNA|AK120965|CDS+3'UTR	2.8	2.13	0.96	0.71	1.68	0.52	LOC_Os11g40550	PROTEIN-KINASE-RXN ; PROTEIN-TYROSINE-KINASE-RXN	GO:0050826 ; GO:0016020 ; GO:0050825 ; GO:0050826 ; GO:0016020 ; GO:0030246 ; GO:0050826 ; GO:0016020 ; GO:0016301 ; GO:0050826 ; GO:0016020 ; GO:0005515 ; GO:0050826 ; GO:0016020 ; GO:0004713 ; GO:0050826 ; GO:0016020 ; GO:0004674 ; GO:0050826 ; GO:0016020 ; GO:0004672 ; GO:0050826 ; GO:0016020 ; GO:0005524 ; GO:0050826 ; GO:0016020 ; GO:0000166 ; GO:0050826 ; GO:0005739 ; GO:0050825 ; GO:005082…	receptor kinase, putative, expressed
Os02g0527300|mRNA|AK101934|CDS+3'UTR	2.94	3.71	2.83	3.69	1.01	1.76	LOC_Os02g32590		GO:0006355 ; GO:0005634 ; GO:0043565 ; GO:0006355 ; GO:0005634 ; GO:0003700 ; GO:0006355 ; GO:0005634 ; GO:0003677 ; GO:0006350 ; GO:0005634 ; GO:0043565 ; GO:0006350 ; GO:0005634 ; GO:0003700 ; GO:0006350 ; GO:0005634 ; GO:0003677	heat shock factor protein 2, putative, expressed
Os04g0435000|mRNA|AK105324|UTR	3.53	3.2	0.89	0.7	0.54	0.99	LOC_Os04g35534			expressed protein
Os01g0690800|mRNA|AK066430|CDS+3'UTR	2.69	2.98	0.59	0.22	1.7	0.74	LOC_Os01g49600 ; LOC_Os01g49614	; PROTEIN-KINASE-RXN	GO:0016301 ; GO:0009987 ; GO:0016020 ; GO:0030246 ; GO:0009987 ; GO:0016020 ; GO:0016787 ; GO:0009987 ; GO:0016020 ; GO:0016301 ; GO:0009987 ; GO:0016020 ; GO:0005524 ; GO:0009987 ; GO:0016020 ; GO:0005515 ; GO:0009987 ; GO:0016020 ; GO:0004872 ; GO:0009987 ; GO:0016020 ; GO:0004713 ; GO:0009987 ; GO:0016020 ; GO:0004674 ; GO:0009987 ; GO:0016020 ; GO:0004672 ; GO:0009987 ; GO:0016020 ; GO:000016…	expressed protein ; Ser/Thr protein kinase, putative, expressed
Os02g0677300|mRNA|AK106041|CDS+3'UTR	5.8	4.72	1.51	5.66	2.73	3.14	LOC_Os02g45450		GO:0009719 ; GO:0005737 ; GO:0030528 ; GO:0009719 ; GO:0005737 ; GO:0003677 ; GO:0009719 ; GO:0005737 ; GO:0003700 ; GO:0009719 ; GO:0005730 ; GO:0030528 ; GO:0009719 ; GO:0005730 ; GO:0003700 ; GO:0009719 ; GO:0005730 ; GO:0003677 ; GO:0009719 ; GO:0005635 ; GO:0030528 ; GO:0009719 ; GO:0005635 ; GO:0003700 ; GO:0009719 ; GO:0005635 ; GO:0003677 ; GO:0009719 ; GO:0005634 ; GO:0030528 ; GO:000971…	dehydration-responsive element-binding protein 1A, putative, expressed
Os10g0533100|mRNA|AK111957|CDS+3'UTR	2.73	3.26	-1.47	-0.03	-2.1	-0.76	LOC_Os10g38910		GO:0016020 ; GO:0009579 ; GO:0009536 ;	ABC-type Co2+ transport system, permease component, putative, expressed
Os02g0192100|mRNA|AK100401|CDS+3'UTR	2.73	3.51	0.69	0.87	1.33	0.88	LOC_Os02g09890		GO:0006810 ; GO:0016020 ; GO:0005215 ; GO:0006810 ; GO:0016020 ; GO:0003676 ; GO:0003676	expressed protein
Os10g0533100|mRNA|AK099073|CDS+3'UTR	2.74	3.22	-1.51	-0.11	-2.05	-0.81	LOC_Os10g38910		GO:0016020 ; GO:0009579 ; GO:0009536 ;	ABC-type Co2+ transport system, permease component, putative, expressed
Os02g0139900|mRNA|AK063638|CDS+3'UTR	2.79	2.94	1.14	0.96	0.76	1.25
Os01g0329800|mRNA|AK107331|CDS+3'UTR	2.48	3.26	0.95	1.89	1.37	2.07	LOC_Os01g22630			YT521-B-like family protein, expressed
Os03g0768900|COMBINER_EST|Os03g0768900|8	2.77	2.52	1.7	0.8	0.64	0.7	LOC_Os03g55880		GO:0050826 ; GO:0005634 ; GO:0050825 ; GO:0050826 ; GO:0005730 ; GO:0050825 ; GO:0042309 ; GO:0005730 ; GO:0050825 ; GO:0042309 ; GO:0005634 ; GO:0050825	expressed protein
Os10g0497700|mRNA|AK071225|CDS+3'UTR	2.79	2.85	3.12	3.36	4.7	1.35	LOC_Os10g35460		GO:0016020 ;	COBRA-like protein 4 precursor, putative, expressed
Os12g0164600|COMBINER_EST|CI442747|1	2.79	3.33	2.66	2.39	1.49	0.49	LOC_Os12g06780		GO:0006885 ; GO:0016021 ; GO:0015385 ; GO:0006814 ; GO:0016021 ; GO:0015385	expressed protein
Os05g0442700|mRNA|AK063703|CDS+3'UTR	2.84	2.14	-0.21	0.98	1.25	0.62	LOC_Os05g37080		GO:0045449 ; GO:0003700 ; GO:0045449 ; GO:0003677 ; GO:0007275 ; GO:0003700 ; GO:0007275 ; GO:0003677 ; GO:0006350 ; GO:0003700 ; GO:0006350 ; GO:0003677	NAC domain-containing protein 90, putative, expressed
Os01g0135700|mRNA|AK062711|CDS+3'UTR	2.83	3.75	2.86	2.88	2.87	0.88	LOC_Os01g04330		GO:0009719 ; GO:0009288 ; GO:0016301 ; GO:0009719 ; GO:0009288 ; GO:0005515 ; GO:0009719 ; GO:0009288 ; GO:0005509 ; GO:0009719 ; GO:0009288 ; GO:0005488 ; GO:0009719 ; GO:0005773 ; GO:0016301 ; GO:0009719 ; GO:0005773 ; GO:0005515 ; GO:0009719 ; GO:0005773 ; GO:0005509 ; GO:0009719 ; GO:0005773 ; GO:0005488 ; GO:0009719 ; GO:0005737 ; GO:0016301 ; GO:0009719 ; GO:0005737 ; GO:0005515 ; GO:000971…	calmodulin-related protein 2, touch-induced, putative, expressed
Os01g0201800|COMBINER|AU100708|6	2.51	2.81	4.03	2.88	0.73	0.79	LOC_Os01g10520			expressed protein
Os04g0481100|mRNA|AK119297|CDS+3'UTR	3	4.35	2.65	0.93	1.73	0.19	LOC_Os04g40520		GO:0016787	stachyose synthase precursor, putative, expressed
Os04g0497000|mRNA|AK109382|CDS+3'UTR	2.67	3.72	2.11	3.23	2.7	0.22	LOC_Os04g41960		GO:0009987 ; GO:0005739 ; GO:0005488 ; GO:0009987 ; GO:0005739 ; GO:0003824 ; GO:0008152 ; GO:0005739 ; GO:0005488 ; GO:0008152 ; GO:0005739 ; GO:0003824 ; GO:0006950 ; GO:0005739 ; GO:0005488 ; GO:0006950 ; GO:0005739 ; GO:0003824	NADP-dependent oxidoreductase P1, putative, expressed
Os06g0625800|mRNA|AK120023|CDS+3'UTR	3.13	4.18	1.5	1.06	0.93	0.95	LOC_Os06g42030		GO:0007186 ; GO:0016021 ; GO:0015079 ; GO:0007186 ; GO:0016021 ; GO:0001619 ; GO:0007186 ; GO:0016020 ; GO:0015079 ; GO:0007186 ; GO:0016020 ; GO:0001619 ; GO:0006813 ; GO:0016021 ; GO:0015079 ; GO:0006813 ; GO:0016021 ; GO:0001619 ; GO:0006813 ; GO:0016020 ; GO:0015079 ; GO:0006813 ; GO:0016020 ; GO:0001619	potassium transporter 10, putative, expressed
Os07g0553600|mRNA|AK121172|CDS+3'UTR	2.74	2.74	0.84	1	0.15	1.58
Os02g0331200|mRNA|AK100151|CDS+3'UTR	3.14	3.23	-0.01	-0.04	0.54	1.93	LOC_Os02g22650		GO:0050826 ; GO:0050825 ; GO:0042309 ; GO:0050825	glycosyltransferase, putative, expressed
Os01g0687300|mRNA|AK064954|CDS+3'UTR	2.88	3.49	-0.84	-1.34	0.01	-0.9	LOC_Os01g49310			expressed protein
Os04g0497000|mRNA|AK069136|CDS+3'UTR	2.73	3.73	2.32	3.25	2.83	0.59	LOC_Os04g41960		GO:0009987 ; GO:0005739 ; GO:0005488 ; GO:0009987 ; GO:0005739 ; GO:0003824 ; GO:0008152 ; GO:0005739 ; GO:0005488 ; GO:0008152 ; GO:0005739 ; GO:0003824 ; GO:0006950 ; GO:0005739 ; GO:0005488 ; GO:0006950 ; GO:0005739 ; GO:0003824	NADP-dependent oxidoreductase P1, putative, expressed
Os01g0622400|COMBINER_EST|Os01g0622400|8	2.97	4.09	1.28	0.66	0.76	1.67	LOC_Os01g43400			hypothetical protein
Os01g0796000|COMBINER|CI508923|x	2.86	3.01	1.43	1.94	2.03	0.8
Os02g0627900|COMBINER_EST|CI405972|6	2.18	2.69	0.05	0.41	0.96	1.23
Os03g0765400|mRNA|AK100035|CDS+3'UTR	2.96	2.65	-1.24	0.78	-2.6	-0.16	LOC_Os03g55660 ; LOC_Os03g55670		GO:0005515 ; GO:0005198 ;	nucleoporin-like protein, putative, expressed ; expressed protein
Os01g0498300|mRNA|AK069247|CDS+3'UTR	2.93	3.83	1.67	1.86	1.41	1.43	LOC_Os01g31370			glycosyltransferase, putative, expressed
Os08g0386800|mRNA|AK108397|CDS+3'UTR	2.32	3.62	3.66	3.11	1.53	2	LOC_Os08g29720		GO:0006810 ; GO:0016020 ; GO:0005488 ; GO:0006810 ; GO:0016020 ; GO:0005215 ; GO:0006810 ; GO:0005743 ; GO:0005488 ; GO:0006810 ; GO:0005743 ; GO:0005215	mitochondrial carrier protein CGI-69, putative, expressed
Os03g0278400|mRNA|AK070052|CDS+3'UTR	2.94	4.02	-0.12	0.49	1.56	0.88	LOC_Os03g17020		GO:0043087 ; GO:0016020 ; GO:0030234 ; GO:0043087 ; GO:0016020 ; GO:0003677 ; GO:0043087 ; GO:0005634 ; GO:0030234 ; GO:0043087 ; GO:0005634 ; GO:0003677	DNA binding protein, putative, expressed
Os12g0586100|mRNA|AB125310|CDS+3'UTR	2.97	3.29	0.11	-0.21	0.75	-0.49	LOC_Os12g39630	PROTEIN-KINASE-RXN	GO:0016043 ; GO:0005737 ; GO:0005524 ; GO:0016043 ; GO:0005856 ; GO:0016787 ; GO:0016043 ; GO:0005856 ; GO:0016301 ; GO:0016043 ; GO:0005856 ; GO:0005524 ; GO:0016043 ; GO:0005856 ; GO:0005488 ; GO:0016043 ; GO:0005856 ; GO:0004871 ; GO:0016043 ; GO:0005856 ; GO:0004713 ; GO:0016043 ; GO:0005856 ; GO:0004674 ; GO:0016043 ; GO:0005856 ; GO:0004672 ; GO:0016043 ; GO:0005856 ; GO:0000166 ; GO:001604…	serine/threonine-protein kinase SAPK9, putative, expressed
Os06g0708400|COMBINER_EST|CI363475|6	3.02	3.71	-0.32	-0.62	1.46	0.11
Os12g0136300|mRNA|AK106901|CDS+3'UTR	4.24	4.61	-0.97	0.37	0.88	0.06
Os01g0817000|mRNA|AK072492|CDS+3'UTR	2.97	3.13	1.09	1.89	1.76	0.7	LOC_Os01g60110		GO:0050826 ; GO:0050825 ; GO:0042309 ; GO:0050825	expressed protein
Os12g0586100|mRNA|AK069697|CDS+3'UTR	3	3.41	0.37	-0.2	0.81	-0.21	LOC_Os12g39630	PROTEIN-KINASE-RXN	GO:0016043 ; GO:0005737 ; GO:0005524 ; GO:0016043 ; GO:0005856 ; GO:0016787 ; GO:0016043 ; GO:0005856 ; GO:0016301 ; GO:0016043 ; GO:0005856 ; GO:0005524 ; GO:0016043 ; GO:0005856 ; GO:0005488 ; GO:0016043 ; GO:0005856 ; GO:0004871 ; GO:0016043 ; GO:0005856 ; GO:0004713 ; GO:0016043 ; GO:0005856 ; GO:0004674 ; GO:0016043 ; GO:0005856 ; GO:0004672 ; GO:0016043 ; GO:0005856 ; GO:0000166 ; GO:001604…	serine/threonine-protein kinase SAPK9, putative, expressed
Os02g0488600|COMBINER_EST|Os02g0488600|8	4.57	4.79	1.64	1.55	2.47	0.67	LOC_Os02g28600			F-box domain containing protein
Os01g0739500|mRNA|AK121118|CDS+3'UTR	3.05	3.25	2.4	1.52	2.41	0.15	LOC_Os01g53730			expressed protein
Os01g0666000|mRNA|AK070670|CDS+3'UTR	3.04	4.24	-0.16	1.71	1.97	-0.07	LOC_Os01g47580	PHOSPHATIDATE-PHOSPHATASE-RXN	GO:0016787	lipid phosphate phosphatase 3, chloroplast precursor, putative, expressed
Os07g0154100|mRNA|AK119780|CDS+3'UTR	2.34	2.94	3.33	3.46	6.1	1.47	LOC_Os07g05940			viviparous-14, putative, expressed
Os03g0679700|mRNA|AK062075|CDS+3'UTR	3.7	4.26	0.36	0.53	-1.11	-0.44	LOC_Os03g47610		GO:0009987 ; GO:0003824 ; GO:0009228 ; GO:0003824 ; GO:0009058 ; GO:0003824	thiamine biosynthesis protein thiC, putative, expressed
Os12g0147800|mRNA|AK059860|CDS+3'UTR	2.15	3.99	0.48	0.41	2.09	1.34	LOC_Os12g05260		GO:0008283 ; GO:0005576 ; GO:0008083	phytosulfokines 5 precursor, putative, expressed
Os10g0418100|mRNA|AK109037|CDS+3'UTR	4.8	5.37	0.7	2.5	1.93	1.51	LOC_Os10g28240	PROTEIN-KINASE-RXN ; 3.6.3.8-RXN	GO:0019725 ; GO:0016020 ; GO:0016820 ; GO:0019725 ; GO:0016020 ; GO:0016787 ; GO:0019725 ; GO:0016020 ; GO:0015662 ; GO:0019725 ; GO:0016020 ; GO:0015085 ; GO:0019725 ; GO:0016020 ; GO:0005524 ; GO:0019725 ; GO:0016020 ; GO:0005515 ; GO:0019725 ; GO:0016020 ; GO:0005509 ; GO:0019725 ; GO:0016020 ; GO:0005388 ; GO:0019725 ; GO:0016020 ; GO:0005215 ; GO:0019725 ; GO:0016020 ; GO:0004965 ; GO:001972…	calcium-transporting ATPase 13, plasma membrane-type, putative, expressed
Os01g0880200|mRNA|AK100345|CDS+3'UTR	3.14	3.83	0.69	1.43	1.2	0.71	LOC_Os01g65780		GO:0016051 ; GO:0016758 ; GO:0016051 ; GO:0016740 ; GO:0009987 ; GO:0016758 ; GO:0009987 ; GO:0016740 ; GO:0009058 ; GO:0016740 ; GO:0009058 ; GO:0016758 ; GO:0005975 ; GO:0016758 ; GO:0005975 ; GO:0016740	secondary cell wall-related glycosyltransferase family 8, putative, expressed
Os09g0489200|COMBINER_EST|Os09g0489200|8	3.15	3.13	1.05	1.48	-0.33	-0.13	LOC_Os09g31380		GO:0003700	conserved hypothetical protein
Os01g0687300|mRNA|AK122113|CDS+3'UTR	3.16	3.85	-1.21	-1.31	0.1	-1.4	LOC_Os01g49310			expressed protein
Os06g0693900|COMBINER_EST|Os06g0693900|8	2.9	3.06	2.36	0.15	2.05	2	LOC_Os06g47880	PROTEIN-KINASE-RXN	GO:0016043 ; GO:0005856 ; GO:0005524 ; GO:0016043 ; GO:0005737 ; GO:0005524 ; GO:0016043 ; GO:0005856 ; GO:0016787 ; GO:0016043 ; GO:0005856 ; GO:0016301 ; GO:0016043 ; GO:0005856 ; GO:0005488 ; GO:0016043 ; GO:0005856 ; GO:0004871 ; GO:0016043 ; GO:0005856 ; GO:0004713 ; GO:0016043 ; GO:0005856 ; GO:0004674 ; GO:0016043 ; GO:0005856 ; GO:0004672 ; GO:0016043 ; GO:0005856 ; GO:0000166 ; GO:001604…	cell division control protein 2 homolog 3, putative
Os02g0820900|mRNA|AK111581|CDS+3'UTR	2.24	3.53	-1.48	0.02	0.1	0.35	LOC_Os02g57530		GO:0009719 ; GO:0016020 ; GO:0030528 ; GO:0009719 ; GO:0016020 ; GO:0005524 ; GO:0009719 ; GO:0016020 ; GO:0004872 ; GO:0009719 ; GO:0016020 ; GO:0004871 ; GO:0009719 ; GO:0016020 ; GO:0000156 ; GO:0009719 ; GO:0016020 ; GO:0000155 ; GO:0009719 ; GO:0005783 ; GO:0030528 ; GO:0009719 ; GO:0005783 ; GO:0005524 ; GO:0009719 ; GO:0005783 ; GO:0004872 ; GO:0009719 ; GO:0005783 ; GO:0004871 ; GO:000971…	ethylene receptor, putative, expressed
Os02g0595100|mRNA|AK065136|CDS+3'UTR	3.2	3.31	-0.1	0.97	0.81	0.51	LOC_Os02g38160	2.4.1.144-RXN ; 2.4.1.223-RXN	GO:0006487 ; GO:0016020 ; GO:0016740 ; GO:0006487 ; GO:0016020 ; GO:0003830	N-acetylglucosaminyltransferase III, putative, expressed
Os03g0181100|mRNA|AK120087|CDS+3'UTR	3.2	3.62	2	2.67	2.81	0.68	LOC_Os03g08330			ZIM motif family protein, expressed
Os05g0187800|COMBINER_EST|Os05g0187800|8	2.97	2.52	4.92	3.07	2.66	1.98	LOC_Os05g09550		GO:0019538 ; GO:0009987 ;	derlin-3, putative, expressed
Os04g0578800|mRNA|AK072395|CDS+3'UTR	3.3	3.39	0.75	1.11	1.66	0.95	LOC_Os04g48950		GO:0050826 ; GO:0050825 ; GO:0050826 ; GO:0016740 ; GO:0042309 ; GO:0050825 ; GO:0042309 ; GO:0016740	transferase, transferring glycosyl groups, putative, expressed
Os11g0114300|COMBINER_EST|CI434839|0	2.04	3.09	1.04	2.73	1.25	1.76
Os07g0545800|mRNA|AK069266|CDS+3'UTR	2.3	3.3	1.28	1.44	1.59	0.81	LOC_Os07g36170			chitin-inducible gibberellin-responsive protein 1, putative, expressed
Os03g0158600|COMBINER_EST|CI243026|6	3.48	3.64	0.11	1.37	1.53	-0.01	LOC_Os03g06250		GO:0004518 ; GO:0003676	nuclease/ nucleic acid binding protein, putative, expressed
Os02g0787700|mRNA|AK070412|CDS+3'UTR	3.68	4.98	0.35	0.25	3.58	0.86
Os10g0392400|mRNA|AK061602|CDS+3'UTR	2.17	3.24	2.36	2.66	2.97	1.28	LOC_Os10g25290			pnFL-2, putative, expressed
Os04g0608900|mRNA|AK111698|CDS+3'UTR	3.54	3.95	1.97	2.02	1.84	1.08	LOC_Os04g51950	PROTEIN-KINASE-RXN ; PROTEIN-TYROSINE-KINASE-RXN	GO:0016043 ; GO:0005856 ; GO:0005524 ; GO:0016043 ; GO:0005886 ; GO:0030246 ; GO:0016043 ; GO:0005886 ; GO:0016301 ; GO:0016043 ; GO:0005886 ; GO:0005524 ; GO:0016043 ; GO:0005886 ; GO:0005515 ; GO:0016043 ; GO:0005886 ; GO:0004872 ; GO:0016043 ; GO:0005886 ; GO:0004871 ; GO:0016043 ; GO:0005886 ; GO:0004713 ; GO:0016043 ; GO:0005886 ; GO:0004674 ; GO:0016043 ; GO:0005886 ; GO:0004672 ; GO:001604…	serine/threonine protein kinase, putative, expressed
Os04g0412300|mRNA|AK110902|5'UTR+CDS	3.8	3.58	2.84	3.31	2.09	1.68	LOC_Os04g33640		GO:0005975 ; GO:0016020 ; GO:0016787 ; GO:0005975 ; GO:0016020 ; GO:0004553 ; GO:0005975 ; GO:0005737 ; GO:0016787 ; GO:0005975 ; GO:0005737 ; GO:0004553 ; GO:0005975 ; GO:0005634 ; GO:0016787 ; GO:0005975 ; GO:0005634 ; GO:0004553 ; GO:0005975 ; GO:0005618 ; GO:0016787 ; GO:0005975 ; GO:0005618 ; GO:0004553	glucan endo-1,3-beta-glucosidase 7 precursor, putative, expressed
Os04g0514600|COMBINER_EST|Os04g0514600|8	3.45	4.14	1.41	2.87	2.19	2.14
Os02g0307800|mRNA|AK065304|CDS+3'UTR	3.5	4.79	0.58	0.14	0.86	0.35	LOC_Os02g20490		GO:0016020 ; GO:0009579 ; GO:0009536 ;	expressed protein
Os04g0286500|mRNA|AK064584|CDS+3'UTR	3.32	4.96	1.18	0.94	2.7	0.58	LOC_Os04g21860			transposon protein, putative, Pong sub-class, expressed
Os05g0138300|mRNA|AK099873|CDS+3'UTR	2.19	2.64	1.86	1.7	2.11	0.51	LOC_Os05g04700		GO:0009628 ; GO:0016021 ; GO:0006950 ; GO:0016021 ;	hydrophobic protein LTI6B, putative, expressed
Os02g0280400|mRNA|AK109512|CDS+3'UTR	3.89	4.68	3.94	1.51	1.31	-0.41	LOC_Os02g17910	PROTEIN-KINASE-RXN	GO:0009719 ; GO:0005737 ; GO:0016787 ; GO:0009719 ; GO:0005737 ; GO:0016301 ; GO:0009719 ; GO:0005737 ; GO:0005524 ; GO:0009719 ; GO:0005737 ; GO:0005488 ; GO:0009719 ; GO:0005737 ; GO:0004713 ; GO:0009719 ; GO:0005737 ; GO:0004674 ; GO:0009719 ; GO:0005737 ; GO:0004672 ; GO:0009719 ; GO:0005634 ; GO:0016787 ; GO:0009719 ; GO:0005634 ; GO:0016301 ; GO:0009719 ; GO:0005634 ; GO:0005524 ; GO:000971…	casein kinase I isoform delta-like, putative, expressed
Os10g0521900|mRNA|AK061038|CDS+3'UTR	3.61	3.6	-0.14	1.49	1.35	1.62	LOC_Os10g37760		GO:0016021 ;	rhomboid family protein AtRBL1, putative, expressed
Os07g0620600|mRNA|AK070250|CDS+3'UTR	2.85	2.62	0.85	1.72	1.78	1.39	LOC_Os07g42834			retrotransposon protein, putative, unclassified
Os04g0604300|mRNA|AK070734|CDS+3'UTR	3.66	4.11	1.05	3.22	0.83	0.87	LOC_Os04g51460	2.4.1.207-RXN	GO:0015979 ; GO:0048046 ; GO:0020037 ; GO:0015979 ; GO:0048046 ; GO:0016787 ; GO:0015979 ; GO:0048046 ; GO:0016762 ; GO:0015979 ; GO:0048046 ; GO:0009055 ; GO:0015979 ; GO:0048046 ; GO:0005506 ; GO:0015979 ; GO:0048046 ; GO:0004553 ; GO:0015979 ; GO:0031361 ; GO:0020037 ; GO:0015979 ; GO:0031361 ; GO:0016787 ; GO:0015979 ; GO:0031361 ; GO:0016762 ; GO:0015979 ; GO:0031361 ; GO:0009055 ; GO:001597…	xyloglucan endotransglucosylase/hydrolase protein 15 precursor, putative, expressed
Os03g0180800|mRNA|AK070649|CDS+3'UTR	3.99	4.38	2.44	3.51	3.97	1.65	LOC_Os03g08310		GO:0050826 ; GO:0005840 ; GO:0050825 ; GO:0050826 ; GO:0005622 ; GO:0050825 ; GO:0050826 ; GO:0008076 ; GO:0050825 ; GO:0050826 ; GO:0008076 ; GO:0005249 ; GO:0050826 ; GO:0008076 ; GO:0003735 ; GO:0050826 ; GO:0005840 ; GO:0005249 ; GO:0050826 ; GO:0005840 ; GO:0003735 ; GO:0050826 ; GO:0005622 ; GO:0005249 ; GO:0050826 ; GO:0005622 ; GO:0003735 ; GO:0042309 ; GO:0005622 ; GO:0050825 ; GO:004230…	ZIM motif family protein, expressed
Os04g0604300|mRNA|AF443603|CDS+3'UTR	3.7	4.14	1.07	2.93	0.95	1.23	LOC_Os04g51460	2.4.1.207-RXN	GO:0015979 ; GO:0048046 ; GO:0020037 ; GO:0015979 ; GO:0048046 ; GO:0016787 ; GO:0015979 ; GO:0048046 ; GO:0016762 ; GO:0015979 ; GO:0048046 ; GO:0009055 ; GO:0015979 ; GO:0048046 ; GO:0005506 ; GO:0015979 ; GO:0048046 ; GO:0004553 ; GO:0015979 ; GO:0031361 ; GO:0020037 ; GO:0015979 ; GO:0031361 ; GO:0016787 ; GO:0015979 ; GO:0031361 ; GO:0016762 ; GO:0015979 ; GO:0031361 ; GO:0009055 ; GO:001597…	xyloglucan endotransglucosylase/hydrolase protein 15 precursor, putative, expressed
Os02g0315600|mRNA|AK106848|CDS+3'UTR	2.4	3.07	0.15	0.52	-0.32	0.66	LOC_Os02g21090		GO:0045449 ; GO:0005634 ; GO:0030528 ; GO:0045449 ; GO:0005634 ; GO:0003700	expressed protein
Os09g0455300|mRNA|AK060477|CDS+3'UTR	2.09	3.6	2.89	2.83	4.44	0.94	LOC_Os09g28210		GO:0045449 ; GO:0005739 ; GO:0003700 ; GO:0045449 ; GO:0005739 ; GO:0003677 ; GO:0045449 ; GO:0005739 ; GO:0030528 ; GO:0045449 ; GO:0005634 ; GO:0030528 ; GO:0045449 ; GO:0005634 ; GO:0003700 ; GO:0045449 ; GO:0005634 ; GO:0003677 ; GO:0006350 ; GO:0005739 ; GO:0030528 ; GO:0006350 ; GO:0005739 ; GO:0003700 ; GO:0006350 ; GO:0005739 ; GO:0003677 ; GO:0006350 ; GO:0005634 ; GO:0030528 ; GO:000635…	DNA binding protein, putative, expressed
Os10g0464900|COMBINER|CI271197|6	2.76	2.33	3.97	3.7	2.1	1.17	LOC_Os10g32760	UBIQUITIN--PROTEIN-LIGASE-RXN	GO:0008270 ; GO:0005515 ; GO:0005488 ; GO:0003824	protein binding protein, putative, expressed
Os10g0170600|COMBINER_EST|CI274787|6	2.57	2.37	0.49	-0.28	1.31	0.96	LOC_Os10g08970		GO:0046983 ; GO:0003677	transposon protein, putative, unclassified
Os06g0298200|mRNA|AK121630|CDS+3'UTR	3.81	4.51	2.86	1.52	0.76	-0.13	LOC_Os06g19444		GO:0005622 ; GO:0008270	CCT motif family protein, expressed
Os03g0241400|mRNA|AK062662|CDS+3'UTR	2.36	2.88	1.48	0.78	1.83	0.05	LOC_Os03g13810			expressed protein
osa-miR399d|Os06|3'seq	2.17	2.02	1.57	1.69	1.78	1.2
Os03g0258200|mRNA|AK100934|CDS+3'UTR	2.22	2.53	2.27	1.86	2.55	0.75	LOC_Os03g15270		GO:0008152 ; GO:0016787	prMC3, putative, expressed
Os02g0601800|mRNA|AK121758|CDS+3'UTR	3.83	5.05	4.28	2.36	2.76	1.5	LOC_Os02g38980		GO:0003677	global transcription factor group E, putative, expressed
Os04g0644600|mRNA|AK105253|CDS+3'UTR	3.84	5.32	4.56	2.23	1.68	0.51	LOC_Os04g55180 ; LOC_Os04g55190		GO:0006725 ; GO:0003824 ; GO:0006725 ; GO:0016787 ; GO:0004522 ; GO:0003676	catalytic/ hydrolase, putative, expressed ; expressed protein
Os06g0298200|mRNA|AK098865|CDS+3'UTR	3.84	4.56	2.88	1.47	0.77	-0.16	LOC_Os06g19444		GO:0005622 ; GO:0008270	CCT motif family protein, expressed
Os02g0540700|COMBINER_EST|Os02g0540700|8	2.44	2.69	2.85	2.45	2.17	1.41	LOC_Os02g33680	UBIQUITIN--PROTEIN-LIGASE-RXN	GO:0016567 ; GO:0000151 ; GO:0004842	U-box domain containing protein, expressed
Os05g0445100|mRNA|AK105264|CDS+3'UTR	4.18	5.44	1.03	1.27	2.89	0.5	LOC_Os05g37250		GO:0019748 ; GO:0020037 ; GO:0019748 ; GO:0019825 ; GO:0019748 ; GO:0005506 ; GO:0019748 ; GO:0004497 ; GO:0019748 ; GO:0003824 ; GO:0009987 ; GO:0005506 ; GO:0009987 ; GO:0004497 ; GO:0009987 ; GO:0003824 ; GO:0009987 ; GO:0020037 ; GO:0009987 ; GO:0019825 ; GO:0009628 ; GO:0020037 ; GO:0009628 ; GO:0019825 ; GO:0009628 ; GO:0005506 ; GO:0009628 ; GO:0004497 ; GO:0009628 ; GO:0003824 ; GO:000905…	cytochrome P450 94A2, putative, expressed
Os09g0522000|mRNA|AK062422|CDS+3'UTR	3.93	3.57	-0.51	2	-0.15	0.99	LOC_Os09g35010		GO:0009719 ; GO:0005737 ; GO:0030528 ; GO:0009719 ; GO:0005737 ; GO:0003700 ; GO:0009719 ; GO:0005737 ; GO:0003677 ; GO:0009719 ; GO:0005635 ; GO:0030528 ; GO:0009719 ; GO:0005635 ; GO:0003700 ; GO:0009719 ; GO:0005635 ; GO:0003677 ; GO:0009719 ; GO:0005634 ; GO:0030528 ; GO:0009719 ; GO:0005634 ; GO:0003700 ; GO:0009719 ; GO:0005634 ; GO:0003677 ; GO:0009628 ; GO:0005737 ; GO:0030528 ; GO:000962…	dehydration-responsive element-binding protein 1B, putative, expressed
Os07g0661400|mRNA|AK107202|CDS+3'UTR	4.4	5.37	0.85	0.58	0.85	0.28	LOC_Os07g46670		GO:0050826 ; GO:0050825 ; GO:0042309 ; GO:0050825	early response to dehydration 15-like protein, putative, expressed
Os05g0527900|mRNA|AK110876|CDS+3'UTR	2.09	2.14	-0.72	1.08	2.57	-0.14	LOC_Os05g45200	RXN-4735 ; RXN-4736 ; RXN-4737 ; PHENOL-BETA-GLUCOSYLTRANSFERASE-RXN ; RXN-4721 ; RXN-4722 ; RXN-4723 ; RXN-4724 ; RXN-4725 ; RXN-4726 ; RXN-4727 ; RXN-4728 ; RXN-4729 ; RXN-4730 ; RXN-4731 ; RXN-4732 ; RXN-4733 ; RXN-4734	GO:0019748 ; GO:0016758 ; GO:0019748 ; GO:0016740 ; GO:0019748 ; GO:0003700 ; GO:0009987 ; GO:0016758 ; GO:0009987 ; GO:0016740 ; GO:0009987 ; GO:0003700 ; GO:0009628 ; GO:0016758 ; GO:0009628 ; GO:0016740 ; GO:0009628 ; GO:0003700 ; GO:0009058 ; GO:0016758 ; GO:0009058 ; GO:0016740 ; GO:0009058 ; GO:0003700 ; GO:0009056 ; GO:0016758 ; GO:0009056 ; GO:0016740 ; GO:0009056 ; GO:0003700 ; GO:000815…	anthocyanidin 5,3-O-glucosyltransferase, putative, expressed
Os01g0264000|COMBINER_EST|CI410152|0	2.19	3.78	0.69	0.6	2.33	-0.3
Os05g0142400|mRNA|AK062395|CDS+3'UTR	2.2	2.8	0	0.03	0.78	0.78	LOC_Os05g05060		GO:0006952 ; GO:0003677	expressed protein
Os02g0774100|COMBINER_EST|Os02g0774100|8	4.14	4.37	-1.58	-0.67	-0.86	-0.99	LOC_Os02g53400		GO:0045454 ; GO:0003824	thioredoxin-like 5, chloroplast precursor, putative, expressed
Os03g0822000|mRNA|AK063455|CDS+3'UTR	4.47	3.81	1.57	1.73	1.74	1.28	LOC_Os03g60720		GO:0016049 ; GO:0016021 ; GO:0015450 ; GO:0016049 ; GO:0016021 ; GO:0003674 ; GO:0016049 ; GO:0005618 ; GO:0015450 ; GO:0016049 ; GO:0005618 ; GO:0003674 ; GO:0016049 ; GO:0005576 ; GO:0015450 ; GO:0016049 ; GO:0005576 ; GO:0003674 ; GO:0016043 ; GO:0016021 ; GO:0015450 ; GO:0016043 ; GO:0016021 ; GO:0003674 ; GO:0016043 ; GO:0005618 ; GO:0015450 ; GO:0016043 ; GO:0005618 ; GO:0003674 ; GO:001604…	alpha-expansin 6 precursor, putative, expressed
Os01g0733200|mRNA|AK066316|CDS+3'UTR	4.17	5.6	0.44	1.35	0.79	0.4	LOC_Os01g53220		GO:0006355 ; GO:0005634 ; GO:0043565 ; GO:0006355 ; GO:0005634 ; GO:0003700 ; GO:0006355 ; GO:0005634 ; GO:0003677 ; GO:0006350 ; GO:0005634 ; GO:0043565 ; GO:0006350 ; GO:0005634 ; GO:0003700 ; GO:0006350 ; GO:0005634 ; GO:0003677	heat shock factor protein HSF30, putative, expressed
Os08g0204800|mRNA|AK064331|CDS+3'UTR	3.33	3.99	1.03	1.04	1.73	1.03	LOC_Os08g10410			expressed protein
Os03g0302800|mRNA|AK061293|CDS+3'UTR	4.46	4.34	2.6	2.86	1.07	1.89	LOC_Os03g19070			long cell-linked locus protein, putative, expressed
Os01g0733200|mRNA|AY344493|CDS+3'UTR	4.32	5.74	0.62	1.55	0.97	0.46	LOC_Os01g53220		GO:0006355 ; GO:0005634 ; GO:0043565 ; GO:0006355 ; GO:0005634 ; GO:0003700 ; GO:0006355 ; GO:0005634 ; GO:0003677 ; GO:0006350 ; GO:0005634 ; GO:0043565 ; GO:0006350 ; GO:0005634 ; GO:0003700 ; GO:0006350 ; GO:0005634 ; GO:0003677	heat shock factor protein HSF30, putative, expressed
Os01g0130400|mRNA|AK102309|CDS+3'UTR	4.43	5.34	-0.08	1.41	1.21	0.08	LOC_Os01g03950		GO:0005975 ; GO:0016787 ; GO:0005975 ; GO:0004553	alpha-D-xylosidase, putative, expressed
Os09g0515100|mRNA|AK110315|5'UTR+CDS	2.7	4.65	3.15	1.58	0.76	1.3	LOC_Os09g33980	NUCLEOSIDE-TRIPHOSPHATASE-RXN	GO:0019538 ; GO:0005618 ; GO:0017111 ; GO:0019538 ; GO:0005618 ; GO:0016887 ; GO:0019538 ; GO:0016020 ; GO:0017111 ; GO:0019538 ; GO:0016020 ; GO:0016887 ; GO:0019538 ; GO:0016020 ; GO:0016787 ; GO:0019538 ; GO:0016020 ; GO:0005524 ; GO:0019538 ; GO:0016020 ; GO:0005515 ; GO:0019538 ; GO:0016020 ; GO:0005488 ; GO:0019538 ; GO:0016020 ; GO:0000166 ; GO:0019538 ; GO:0009579 ; GO:0017111 ; GO:001953…	bromodomain protein 103, putative, expressed
Os01g0705700|mRNA|AK064946|CDS+3'UTR	2.3	3.07	2.32	2.43	3.7	0.74	LOC_Os01g50940		GO:0045449 ; GO:0005634 ; GO:0030528 ; GO:0045449 ; GO:0005634 ; GO:0003700 ; GO:0045449 ; GO:0005634 ; GO:0003677 ; GO:0006350 ; GO:0005634 ; GO:0003700 ; GO:0006350 ; GO:0005634 ; GO:0030528 ; GO:0006350 ; GO:0005634 ; GO:0003677	DNA binding protein, putative, expressed
Os04g0412300|mRNA|AK121151|CDS+3'UTR	2.27	2.33	1.35	1.39	2.09	-0.4	LOC_Os04g33640		GO:0005975 ; GO:0016020 ; GO:0016787 ; GO:0005975 ; GO:0016020 ; GO:0004553 ; GO:0005975 ; GO:0005737 ; GO:0016787 ; GO:0005975 ; GO:0005737 ; GO:0004553 ; GO:0005975 ; GO:0005634 ; GO:0016787 ; GO:0005975 ; GO:0005634 ; GO:0004553 ; GO:0005975 ; GO:0005618 ; GO:0016787 ; GO:0005975 ; GO:0005618 ; GO:0004553	glucan endo-1,3-beta-glucosidase 7 precursor, putative, expressed
Os05g0142200|COMBINER_EST|CI024894|6	2.7	2.87	0.18	0.08	0.37	-0.61	LOC_Os05g05040			expressed protein
Os03g0727600|mRNA|AK071011|CDS+3'UTR	3.93	3.98	1.34	1.38	2.46	1.38	LOC_Os03g51740	4.4.1.14-RXN ; HISTAMINOTRANS-RXN	GO:0009987 ; GO:0005739 ; GO:0030170 ; GO:0009987 ; GO:0005739 ; GO:0016847 ; GO:0009987 ; GO:0005739 ; GO:0016769 ; GO:0009987 ; GO:0005739 ; GO:0016740 ; GO:0009987 ; GO:0005739 ; GO:0004618 ; GO:0009987 ; GO:0005739 ; GO:0003824 ; GO:0009719 ; GO:0005739 ; GO:0030170 ; GO:0009719 ; GO:0005739 ; GO:0016847 ; GO:0009719 ; GO:0005739 ; GO:0016769 ; GO:0009719 ; GO:0005739 ; GO:0016740 ; GO:000971…	1-aminocyclopropane-1-carboxylate synthase 1, putative, expressed
Os05g0310500|mRNA|AK068459|CDS+3'UTR	4.61	5.7	1.83	0.14	0.62	0.03	LOC_Os05g24550		GO:0050790 ; GO:0016020 ; GO:0016787 ; GO:0050790 ; GO:0016020 ; GO:0008234 ; GO:0050790 ; GO:0016020 ; GO:0004197 ; GO:0019538 ; GO:0016020 ; GO:0016787 ; GO:0019538 ; GO:0016020 ; GO:0008234 ; GO:0019538 ; GO:0016020 ; GO:0004197 ; GO:0009987 ; GO:0016020 ; GO:0016787 ; GO:0009987 ; GO:0016020 ; GO:0008234 ; GO:0009987 ; GO:0016020 ; GO:0004197 ; GO:0009628 ; GO:0016020 ; GO:0016787 ; GO:000962…	cathepsin B-like cysteine proteinase 3 precursor, putative, expressed
Os06g0298200|mRNA|AK072192|CDS+3'UTR	4.54	5.58	2.96	1.45	0.92	-0.16	LOC_Os06g19444		GO:0005622 ; GO:0008270	CCT motif family protein, expressed
Os03g0152000|mRNA|AK102357|CDS+3'UTR	2.75	2.97	3.42	1.39	1.8	0.93	LOC_Os03g05750		GO:0030001 ; GO:0046872 ; GO:0030001 ; GO:0005488 ; GO:0006810 ; GO:0046872 ; GO:0006810 ; GO:0005488	metal ion binding protein, putative, expressed
Os01g0525500|mRNA|AK073798|UTR	4.73	5.98	0.68	0.46	1.65	0
Os04g0540300|COMBINER_EST|Os04g0540300|8	2.24	4.84	2.33	1.82	1.4	0.84	LOC_Os04g45700		GO:0016020 ;	phytochelatin synthetase-like protein, putative, expressed
Os10g0578600|mRNA|AK119822|CDS+3'UTR	2.77	3.36	-1.39	-1.51	0.41	0.74	LOC_Os10g42770 ; LOC_Os10g42780		; GO:0016020 ; GO:0009536 ;	expressed protein ; lrgB-like family protein, expressed
Os03g0315400|mRNA|AK120551|CDS+3'UTR	3.02	2.64	0.42	0.96	0.57	0.94	LOC_Os03g20090		GO:0009908 ; GO:0005634 ; GO:0016491 ; GO:0009908 ; GO:0005737 ; GO:0016491 ; GO:0009908 ; GO:0005737 ; GO:0016301 ; GO:0009908 ; GO:0005737 ; GO:0003700 ; GO:0009908 ; GO:0005737 ; GO:0003677 ; GO:0009908 ; GO:0005634 ; GO:0016301 ; GO:0009908 ; GO:0005634 ; GO:0003700 ; GO:0009908 ; GO:0005634 ; GO:0003677 ; GO:0009719 ; GO:0005737 ; GO:0003677 ; GO:0009719 ; GO:0005737 ; GO:0016491 ; GO:000971…	MYB transcription factor, putative, expressed
Os07g0460800|COMBINER|CI547924|6	4.88	5.9	3.08	1.78	1.91	2.03
Os01g0678400|mRNA|AK106072|5'UTR+CDS	2.75	4.4	2.83	2.12	2.98	2.88	LOC_Os01g48660			expressed protein
Os03g0184100|mRNA|AK067400|CDS+3'UTR	4.87	6.05	-0.48	-0.51	-0.2	-0.45	LOC_Os03g08580		GO:0005198	expressed protein
Os01g0762000|mRNA|AK120009|CDS+3'UTR	4.91	5.14	1.36	1.61	2.59	1.77	LOC_Os01g55650		GO:0006629 ;	patatin-like phospholipase family protein, expressed
Os02g0150600|mRNA|AK105844|CDS+3'UTR	2.05	2.49	-1.03	0.13	0.07	-0.08	LOC_Os02g05686			expressed protein
Os02g0731700|mRNA|AK120314|CDS+3'UTR	2.53	2.99	1.54	0.1	-0.21	-0.59	LOC_Os02g49880		GO:0006350 ; GO:0005622 ; GO:0008270 ; GO:0006350 ; GO:0005622 ; GO:0005488 ; GO:0006350 ; GO:0005622 ; GO:0003700	zinc finger protein CONSTANS-LIKE 16, putative, expressed
Os06g0127100|mRNA|AY327040|CDS+3'UTR	5.15	4.98	3.09	4.51	5.03	1.97	LOC_Os06g03670		GO:0050826 ; GO:0005840 ; GO:0050825 ; GO:0050826 ; GO:0005634 ; GO:0003700 ; GO:0050826 ; GO:0005840 ; GO:0003735 ; GO:0050826 ; GO:0005840 ; GO:0003700 ; GO:0050826 ; GO:0005634 ; GO:0050825 ; GO:0050826 ; GO:0005634 ; GO:0003735 ; GO:0050826 ; GO:0005622 ; GO:0050825 ; GO:0050826 ; GO:0005622 ; GO:0003735 ; GO:0050826 ; GO:0005622 ; GO:0003700 ; GO:0042309 ; GO:0005622 ; GO:0050825 ; GO:004230…	dehydration-responsive element-binding protein 1A, putative, expressed
Os10g0351300|COMBINER_EST|Os10g0351300|8	2.43	2.25	-0.39	-0.23	2.49	1.32	LOC_Os10g21050 ; LOC_Os10g21060		GO:0019748 ; GO:0005739 ; GO:0020037 ; GO:0019748 ; GO:0005739 ; GO:0019825 ; GO:0019748 ; GO:0005739 ; GO:0005506 ; GO:0019748 ; GO:0005739 ; GO:0004497 ; GO:0019748 ; GO:0005739 ; GO:0003824 ; GO:0019748 ; GO:0005623 ; GO:0020037 ; GO:0019748 ; GO:0005623 ; GO:0019825 ; GO:0019748 ; GO:0005623 ; GO:0005506 ; GO:0019748 ; GO:0005623 ; GO:0004497 ; GO:0019748 ; GO:0005623 ; GO:0003824 ; GO:000998…	cytochrome P450 76C4, putative, expressed ; cytochrome P450 76B1, putative
Os10g0430800|mRNA|AK072819|CDS+3'UTR	2.22	2.11	1.97	1.9	1.04	0.59	LOC_Os10g29530			expressed protein
Os01g0971800|mRNA|AY581256|CDS+3'UTR	5.31	6.12	0.56	-0.65	-1.21	-0.5	LOC_Os01g74020		GO:0009719 ; GO:0005634 ; GO:0030528 ; GO:0009719 ; GO:0005634 ; GO:0004871 ; GO:0009719 ; GO:0005634 ; GO:0003700 ; GO:0009719 ; GO:0005634 ; GO:0003677 ; GO:0007165 ; GO:0005634 ; GO:0030528 ; GO:0007165 ; GO:0005634 ; GO:0004871 ; GO:0007165 ; GO:0005634 ; GO:0003700 ; GO:0007165 ; GO:0005634 ; GO:0003677 ; GO:0006350 ; GO:0005634 ; GO:0003700 ; GO:0006350 ; GO:0005634 ; GO:0030528 ; GO:000635…	ARR1 protein-like, putative, expressed
Os04g0563000|COMBINER_EST|CI547924|6	5.39	6.41	3.92	2.24	2.57	2.7	LOC_Os04g47520		GO:0005737 ; GO:0005634 ; GO:0005618 ;	auxin-independent growth promoter, putative, expressed
Os10g0389500|mRNA|AK066066|CDS+3'UTR	5.3	6.98	0.5	0.27	0.22	0.49	LOC_Os10g25060			expressed protein
Os03g0413100|mRNA|AK100182|CDS+3'UTR	2.15	2.4	0.13	1.06	0.77	0.8	LOC_Os03g29980		GO:0008152 ; GO:0016597	ACR4, putative, expressed
Os05g0508500|mRNA|AK106758|CDS+3'UTR	2.22	2.68	-0.61	-0.25	0.54	0.11	LOC_Os05g43252			expressed protein
Os02g0626600|COMBINER_EST|CI198223|6	2.85	3.81	1.3	1.33	4.77	2.38	LOC_Os02g41670	PHENYLALANINE-AMMONIA-LYASE-RXN	GO:0009987 ; GO:0005737 ; GO:0016841 ; GO:0009987 ; GO:0005737 ; GO:0016211 ; GO:0009987 ; GO:0005737 ; GO:0003824 ; GO:0009605 ; GO:0005737 ; GO:0016841 ; GO:0009605 ; GO:0005737 ; GO:0016211 ; GO:0009605 ; GO:0005737 ; GO:0003824 ; GO:0009058 ; GO:0005737 ; GO:0016841 ; GO:0009058 ; GO:0005737 ; GO:0016211 ; GO:0009058 ; GO:0005737 ; GO:0003824 ; GO:0008152 ; GO:0005737 ; GO:0016841 ; GO:000815…	phenylalanine ammonia-lyase, putative, expressed
Os01g0812200|mRNA|AK104334|CDS+3'UTR	2.29	3.76	1.17	2.18	1.71	-1.11	LOC_Os01g59690			F-box domain containing protein, expressed
Os08g0176000|COMBINER_EST|Os08g0176000|8	3.67	3.96	1.58	1.46	1.7	1.96
Os02g0759400|mRNA|AY579411|CDS+3'UTR	4.46	4.4	4.17	3.87	3.46	2.18	LOC_Os02g52210	UBIQUITIN--PROTEIN-LIGASE-RXN	GO:0009719 ; GO:0008270 ; GO:0009719 ; GO:0005515 ; GO:0009719 ; GO:0005488 ; GO:0009719 ; GO:0003824 ; GO:0009719 ; GO:0003674 ; GO:0009607 ; GO:0008270 ; GO:0009607 ; GO:0005515 ; GO:0009607 ; GO:0005488 ; GO:0009607 ; GO:0003824 ; GO:0009607 ; GO:0003674 ; GO:0008150 ; GO:0008270 ; GO:0008150 ; GO:0005515 ; GO:0008150 ; GO:0005488 ; GO:0008150 ; GO:0003824 ; GO:0008150 ; GO:0003674 ; GO:000695…	RING/C3HC4/PHD zinc finger-like protein, putative, expressed
Os03g0815100|mRNA|AY596808|CDS+3'UTR	2.43	3.02	2.82	1.54	2.64	1.34	LOC_Os03g60080		GO:0045449 ; GO:0003700 ; GO:0045449 ; GO:0003677 ; GO:0007275 ; GO:0003700 ; GO:0007275 ; GO:0003677 ; GO:0006350 ; GO:0003700 ; GO:0006350 ; GO:0003677	NAC domain-containing protein 67, putative, expressed
Os05g0370600|mRNA|AK102476|CDS+3'UTR	2.88	3.46	4	2.32	0.6	0.59	LOC_Os05g30750	1.8.1.9-RXN ; PRTRANS-RXN	GO:0006810 ; GO:0016020 ; GO:0005215 ; GO:0006810 ; GO:0008021 ; GO:0005215	phosphoribosylanthranilate transferase, putative, expressed
Os03g0437600|mRNA|AK070773|CDS+3'UTR	2.57	3.35	1.62	1.38	1.06	-0.04	LOC_Os03g32270		GO:0006725 ; GO:0003824 ; GO:0006725 ; GO:0016787	sigma factor sigB regulation protein rsbQ, putative, expressed
Os01g0905300|mRNA|AK070609|CDS+3'UTR	2.95	3.83	3.33	2.69	2.04	1.25	LOC_Os01g67820		GO:0007275 ; GO:0005737 ; GO:0005515 ; GO:0007275 ; GO:0000145 ; GO:0005515 ; GO:0006887 ; GO:0005737 ; GO:0005515 ; GO:0006887 ; GO:0000145 ; GO:0005515 ; GO:0006810 ; GO:0005737 ; GO:0005515 ; GO:0006810 ; GO:0000145 ; GO:0005515	exo70 exocyst complex subunit family protein, expressed
Os01g0157500|COMBINER|CI273428|6	2.89	2.58	1.13	0.45	0.32	1.53	LOC_Os01g06430			expressed protein
Os01g0697700|COMBINER_EST|Os01g0697700|8	2.9	4.61	2.73	3.48	3.36	2.14	LOC_Os01g50280			expressed protein
Os10g0565200|COMBINER_EST|CI411567|6	3.54	4.91	0.18	0.83	1.65	0.07	LOC_Os10g41550	3.2.1.2-RXN ; RXN-1827	GO:0000272 ; GO:0016787 ; GO:0000272 ; GO:0016161	beta-amylase, putative, expressed
Os05g0445100|mRNA|AK105131|CDS+3'UTR	2.68	3.65	0.29	1.05	2.06	0.18	LOC_Os05g37250		GO:0019748 ; GO:0020037 ; GO:0019748 ; GO:0019825 ; GO:0019748 ; GO:0005506 ; GO:0019748 ; GO:0004497 ; GO:0019748 ; GO:0003824 ; GO:0009987 ; GO:0005506 ; GO:0009987 ; GO:0004497 ; GO:0009987 ; GO:0003824 ; GO:0009987 ; GO:0020037 ; GO:0009987 ; GO:0019825 ; GO:0009628 ; GO:0020037 ; GO:0009628 ; GO:0019825 ; GO:0009628 ; GO:0005506 ; GO:0009628 ; GO:0004497 ; GO:0009628 ; GO:0003824 ; GO:000905…	cytochrome P450 94A2, putative, expressed
Os03g0815100|mRNA|AK104551|CDS+3'UTR	2.27	2.75	2.58	1.39	2.47	1.24	LOC_Os03g60080		GO:0045449 ; GO:0003700 ; GO:0045449 ; GO:0003677 ; GO:0007275 ; GO:0003700 ; GO:0007275 ; GO:0003677 ; GO:0006350 ; GO:0003700 ; GO:0006350 ; GO:0003677	NAC domain-containing protein 67, putative, expressed
Os01g0822800|mRNA|AK065060|CDS+3'UTR	2.21	2.48	0.76	1.01	-0.86	-1.51	LOC_Os01g60730	UBIQUITIN--PROTEIN-LIGASE-RXN	GO:0009719 ; GO:0008270 ; GO:0009719 ; GO:0005515 ; GO:0009719 ; GO:0005488 ; GO:0009719 ; GO:0003824 ; GO:0009719 ; GO:0003674 ; GO:0009607 ; GO:0008270 ; GO:0009607 ; GO:0005515 ; GO:0009607 ; GO:0005488 ; GO:0009607 ; GO:0003824 ; GO:0009607 ; GO:0003674 ; GO:0008150 ; GO:0008270 ; GO:0008150 ; GO:0005515 ; GO:0008150 ; GO:0005488 ; GO:0008150 ; GO:0003824 ; GO:0008150 ; GO:0003674 ; GO:000695…	RING-H2 finger protein ATL5A, putative, expressed
Os02g0676800|COMBINER|CI545726|x	6.4	6.21	3.54	3.65	2.96	1.6	LOC_Os02g45420		GO:0050826 ; GO:0005737 ; GO:0050825 ; GO:0050826 ; GO:0005737 ; GO:0030528 ; GO:0050826 ; GO:0005737 ; GO:0003700 ; GO:0050826 ; GO:0005737 ; GO:0003677 ; GO:0050826 ; GO:0005730 ; GO:0050825 ; GO:0050826 ; GO:0005730 ; GO:0030528 ; GO:0050826 ; GO:0005730 ; GO:0003700 ; GO:0050826 ; GO:0005730 ; GO:0003677 ; GO:0050826 ; GO:0005635 ; GO:0050825 ; GO:0050826 ; GO:0005635 ; GO:0030528 ; GO:005082…	ap2/EREBP transcription factor, putative, expressed
Os05g0518600|mRNA|AK067066|CDS+3'UTR	2.51	3.72	-0.52	-0.7	1.27	0.74	LOC_Os05g44210	TREHALOSE6PSYN-RXN ; TREHALOSEPHOSPHA-RXN	GO:0009058 ; GO:0016021 ; GO:0016787 ; GO:0009058 ; GO:0016021 ; GO:0016740 ; GO:0009058 ; GO:0016021 ; GO:0004937 ; GO:0009058 ; GO:0016021 ; GO:0003825 ; GO:0009058 ; GO:0016021 ; GO:0003824 ; GO:0009058 ; GO:0005739 ; GO:0016787 ; GO:0009058 ; GO:0005739 ; GO:0016740 ; GO:0009058 ; GO:0005739 ; GO:0004937 ; GO:0009058 ; GO:0005739 ; GO:0003825 ; GO:0009058 ; GO:0005739 ; GO:0003824 ; GO:000718…	alpha,alpha-trehalose-phosphate synthase, putative, expressed
Os04g0583900|mRNA|AK101209|CDS+3'UTR	6.46	8.31	3.25	1.61	3.6	0.13	LOC_Os04g49450		GO:0009719 ; GO:0005634 ; GO:0003700 ; GO:0009719 ; GO:0005634 ; GO:0003677 ; GO:0009719 ; GO:0003700 ; GO:0009719 ; GO:0003677 ; GO:0009628 ; GO:0005634 ; GO:0003700 ; GO:0009628 ; GO:0005634 ; GO:0003677 ; GO:0009628 ; GO:0003700 ; GO:0009628 ; GO:0003677 ; GO:0008150 ; GO:0005634 ; GO:0003700 ; GO:0008150 ; GO:0005634 ; GO:0003677 ; GO:0008150 ; GO:0003700 ; GO:0008150 ; GO:0003677 ; GO:000695…	expressed protein
Os02g0548700|COMBINER_EST|CI065079|6	2.16	3.16	0.75	1.13	1.68	0.6	LOC_Os02g34410	UBIQUITIN--PROTEIN-LIGASE-RXN	GO:0016567 ; GO:0000151 ; GO:0004842	ubiquitin-protein ligase, putative, expressed
Os02g0676800|COMBINER|CI545726|3	6.42	6.27	3.65	3.72	2.95	1.56	LOC_Os02g45420		GO:0050826 ; GO:0005737 ; GO:0050825 ; GO:0050826 ; GO:0005737 ; GO:0030528 ; GO:0050826 ; GO:0005737 ; GO:0003700 ; GO:0050826 ; GO:0005737 ; GO:0003677 ; GO:0050826 ; GO:0005730 ; GO:0050825 ; GO:0050826 ; GO:0005730 ; GO:0030528 ; GO:0050826 ; GO:0005730 ; GO:0003700 ; GO:0050826 ; GO:0005730 ; GO:0003677 ; GO:0050826 ; GO:0005635 ; GO:0050825 ; GO:0050826 ; GO:0005635 ; GO:0030528 ; GO:005082…	ap2/EREBP transcription factor, putative, expressed
Os01g0102500|mRNA|AK100002|CDS+3'UTR	2.25	3.23	2.25	1.19	1.89	1.6	LOC_Os01g01295			expressed protein
Os03g0815100|mRNA|AK067690|CDS+3'UTR	2.57	3.25	3	1.6	2.8	1.21	LOC_Os03g60080		GO:0045449 ; GO:0003700 ; GO:0045449 ; GO:0003677 ; GO:0007275 ; GO:0003700 ; GO:0007275 ; GO:0003677 ; GO:0006350 ; GO:0003700 ; GO:0006350 ; GO:0003677	NAC domain-containing protein 67, putative, expressed
Os04g0675400|mRNA|AK068186|CDS+3'UTR	2.59	3.94	0.23	-0.85	-1.99	-0.06	LOC_Os04g57880		GO:0019538 ; GO:0031072 ; GO:0019538 ; GO:0009055 ; GO:0019538 ; GO:0005506 ; GO:0019538 ; GO:0051082 ; GO:0009987 ; GO:0005506 ; GO:0009987 ; GO:0051082 ; GO:0009987 ; GO:0031072 ; GO:0009987 ; GO:0009055 ; GO:0006457 ; GO:0051082 ; GO:0006457 ; GO:0031072 ; GO:0006457 ; GO:0009055 ; GO:0006457 ; GO:0005506 ; GO:0006118 ; GO:0051082 ; GO:0006118 ; GO:0031072 ; GO:0006118 ; GO:0009055 ; GO:000611…	dnaJ domain containing protein, expressed
Os12g0270200|COMBINER_EST|CI259123|6	2.77	3.11	0	0.12	-0.74	-0.1	LOC_Os12g17080		GO:0009987 ; GO:0005739 ; GO:0016740 ; GO:0009987 ; GO:0005739 ; GO:0004289 ; GO:0009987 ; GO:0005739 ; GO:0003824 ; GO:0009987 ; GO:0005739 ; GO:0003674 ; GO:0009987 ; GO:0005737 ; GO:0016740 ; GO:0009987 ; GO:0005737 ; GO:0004289 ; GO:0009987 ; GO:0005737 ; GO:0003824 ; GO:0009987 ; GO:0005737 ; GO:0003674 ; GO:0009987 ; GO:0005634 ; GO:0016740 ; GO:0009987 ; GO:0005634 ; GO:0004289 ; GO:000998…	pentatricopeptide repeat-containing protein, putative, expressed
Os06g0711700|COMBINER_EST|Os06g0711700|8	2.2	2.33	0.83	1.83	0.1	-0.08	LOC_Os06g49750		GO:0006813 ; GO:0016021 ; GO:0005249	expressed protein
Os03g0241400|mRNA|AK072703|CDS+3'UTR	2.29	2.74	1.43	0.81	1.81	-0.27	LOC_Os03g13810			expressed protein
Os07g0520200|mRNA|AK106236|CDS+3'UTR	3.46	3.94	-1.68	0.23	1.15	0.13
Os01g0783200|mRNA|AK119289|CDS+3'UTR	2.79	4.05	0.39	1.08	3.38	0.84	LOC_Os01g57420	DIACYLGLYKIN-RXN	GO:0007205 ; GO:0016301 ; GO:0007205 ; GO:0004143 ; GO:0007165 ; GO:0016301 ; GO:0007165 ; GO:0004143	diacylglycerol kinase, putative, expressed
Os03g0181100|mRNA|AK067971|CDS+3'UTR	3.3	3.7	2.08	2.79	2.94	0.76	LOC_Os03g08330			ZIM motif family protein, expressed
Os02g0764700|mRNA|AK107146|CDS+3'UTR	5.38	5.61	3.91	4.17	3.81	1.1	LOC_Os02g52670		GO:0009719 ; GO:0005737 ; GO:0030528 ; GO:0009719 ; GO:0005737 ; GO:0003677 ; GO:0009719 ; GO:0005737 ; GO:0003700 ; GO:0009719 ; GO:0005730 ; GO:0030528 ; GO:0009719 ; GO:0005730 ; GO:0003700 ; GO:0009719 ; GO:0005730 ; GO:0003677 ; GO:0009719 ; GO:0005635 ; GO:0030528 ; GO:0009719 ; GO:0005635 ; GO:0003700 ; GO:0009719 ; GO:0005635 ; GO:0003677 ; GO:0009719 ; GO:0005634 ; GO:0030528 ; GO:000971…	ethylene-responsive element binding protein 2, putative, expressed
Os12g0545600|mRNA|AK060319|UTR	3.46	3.25	-0.47	0.42	1.21	0.57
Os08g0293200|mRNA|AK071168|CDS+3'UTR	2.74	2.46	0.32	0.86	0.37	1	LOC_Os08g19680			expressed protein
Os02g0468400|mRNA|AK120593|CDS+3'UTR	2.84	3.76	0.46	0.13	0.51	-0.15	LOC_Os02g26860			membrane related protein-like, putative, expressed
Os03g0278300|mRNA|AK072759|CDS+3'UTR	2.38	2.65	-0.24	1.05	0.79	0.91	LOC_Os03g17010		GO:0009628 ; GO:0009536 ; GO:0003723 ; GO:0009628 ; GO:0009536 ; GO:0003676 ; GO:0006950 ; GO:0009536 ; GO:0003723 ; GO:0006950 ; GO:0009536 ; GO:0003676	THO complex subunit 4, putative, expressed
Os12g0493900|mRNA|AK121028|CDS+3'UTR	9.86	10.8	0.84	0.6	0.42	0.16	LOC_Os12g31000		GO:0003723	maternal protein pumilio, putative, expressed
Os03g0815100|mRNA|AK099245|CDS+3'UTR	2.34	2.86	2.61	1.45	2.56	1.27	LOC_Os03g60080		GO:0045449 ; GO:0003700 ; GO:0045449 ; GO:0003677 ; GO:0007275 ; GO:0003700 ; GO:0007275 ; GO:0003677 ; GO:0006350 ; GO:0003700 ; GO:0006350 ; GO:0003677	NAC domain-containing protein 67, putative, expressed
Os03g0262200|COMBINER_EST|CI528217|0	2.51	3.28	1.28	1.37	0.71	0.48	LOC_Os03g15570	PROTEIN-KINASE-RXN	GO:0016043 ; GO:0005730 ; GO:0004672 ; GO:0016043 ; GO:0005856 ; GO:0030246 ; GO:0016043 ; GO:0005856 ; GO:0016787 ; GO:0016043 ; GO:0005856 ; GO:0016301 ; GO:0016043 ; GO:0005856 ; GO:0005524 ; GO:0016043 ; GO:0005856 ; GO:0005488 ; GO:0016043 ; GO:0005856 ; GO:0004871 ; GO:0016043 ; GO:0005856 ; GO:0004713 ; GO:0016043 ; GO:0005856 ; GO:0004674 ; GO:0016043 ; GO:0005856 ; GO:0004672 ; GO:001604…	mitogen-activated protein kinase 1, putative, expressed
Os02g0703600|mRNA|AK067007|CDS+3'UTR	2.45	2.75	-0.92	1.86	-0.19	1.23	LOC_Os02g47470		GO:0019748 ; GO:0005739 ; GO:0020037 ; GO:0019748 ; GO:0005739 ; GO:0019825 ; GO:0019748 ; GO:0005739 ; GO:0005506 ; GO:0019748 ; GO:0005739 ; GO:0004497 ; GO:0019748 ; GO:0005739 ; GO:0003824 ; GO:0019748 ; GO:0005623 ; GO:0020037 ; GO:0019748 ; GO:0005623 ; GO:0019825 ; GO:0019748 ; GO:0005623 ; GO:0005506 ; GO:0019748 ; GO:0005623 ; GO:0004497 ; GO:0019748 ; GO:0005623 ; GO:0003824 ; GO:000998…	cytochrome P450 90D2, putative, expressed
Os05g0491500|mRNA|AK069306|CDS+3'UTR	2.46	3.25	0.21	-0.1	0.6	0.36	LOC_Os05g41240	3.4.24.57-RXN	GO:0009719 ; GO:0005634 ; GO:0030528 ; GO:0009719 ; GO:0005634 ; GO:0008450 ; GO:0009719 ; GO:0005634 ; GO:0004871 ; GO:0009719 ; GO:0005634 ; GO:0003700 ; GO:0009719 ; GO:0005634 ; GO:0003677 ; GO:0007165 ; GO:0005634 ; GO:0030528 ; GO:0007165 ; GO:0005634 ; GO:0008450 ; GO:0007165 ; GO:0005634 ; GO:0004871 ; GO:0007165 ; GO:0005634 ; GO:0003700 ; GO:0007165 ; GO:0005634 ; GO:0003677 ; GO:000650…	MYB transcription factor, putative, expressed
Os04g0509000|mRNA|AK109631|CDS+3'UTR	3.02	3.2	2.15	1.91	0.3	1.39	LOC_Os04g43020	PROTEIN-KINASE-RXN ; PROTEIN-TYROSINE-KINASE-RXN	GO:0009719 ; GO:0016020 ; GO:0016301 ; GO:0009719 ; GO:0016020 ; GO:0045735 ; GO:0009719 ; GO:0016020 ; GO:0005524 ; GO:0009719 ; GO:0016020 ; GO:0005515 ; GO:0009719 ; GO:0016020 ; GO:0004713 ; GO:0009719 ; GO:0016020 ; GO:0004674 ; GO:0009719 ; GO:0016020 ; GO:0004672 ; GO:0009719 ; GO:0016020 ; GO:0000166 ; GO:0009719 ; GO:0005886 ; GO:0045735 ; GO:0009719 ; GO:0005886 ; GO:0016301 ; GO:000971…	ATP binding protein, putative, expressed
Os03g0171600|mRNA|AK062570|CDS+3'UTR	2.35	2.89	0.44	1.35	0.98	0.73	LOC_Os03g07530		GO:0003824	kelch motif family protein, expressed
Os12g0552300|COMBINER_EST|Os12g0552300|8	2.66	4.29	1.41	0.52	0.7	1.12	LOC_Os12g36620		GO:0008152 ; GO:0005739 ; GO:0016740 ; GO:0008152 ; GO:0005739 ; GO:0003824 ; GO:0008152 ; GO:0005739 ; GO:0003674 ; GO:0008152 ; GO:0005737 ; GO:0016740 ; GO:0008152 ; GO:0005737 ; GO:0003824 ; GO:0008152 ; GO:0005737 ; GO:0003674 ; GO:0008152 ; GO:0005634 ; GO:0016740 ; GO:0008152 ; GO:0005634 ; GO:0003824 ; GO:0008152 ; GO:0005634 ; GO:0003674	pentatricopeptide repeat protein PPR986-12, putative, expressed
Os09g0522000|mRNA|AF300972|CDS+3'UTR	3.37	3.15	-0.57	1.97	-0.23	1.01	LOC_Os09g35010		GO:0009719 ; GO:0005737 ; GO:0030528 ; GO:0009719 ; GO:0005737 ; GO:0003700 ; GO:0009719 ; GO:0005737 ; GO:0003677 ; GO:0009719 ; GO:0005635 ; GO:0030528 ; GO:0009719 ; GO:0005635 ; GO:0003700 ; GO:0009719 ; GO:0005635 ; GO:0003677 ; GO:0009719 ; GO:0005634 ; GO:0030528 ; GO:0009719 ; GO:0005634 ; GO:0003700 ; GO:0009719 ; GO:0005634 ; GO:0003677 ; GO:0009628 ; GO:0005737 ; GO:0030528 ; GO:000962…	dehydration-responsive element-binding protein 1B, putative, expressed
Os02g0475300|mRNA|AK120516|CDS+3'UTR	2.91	3.94	1.64	1.58	1.92	1.22	LOC_Os02g27480			MAC/Perforin domain containing protein, expressed
Os01g0702000|mRNA|AK065414|CDS+3'UTR	3.23	4	-0.33	-0.21	-2.07	-0.93	LOC_Os01g50622		GO:0009605 ; GO:0006950 ;	wound inducive gene, putative, expressed
Os04g0583200|mRNA|AK073181|CDS+3'UTR	2.69	3.12	0.56	1.26	0.99	0	LOC_Os04g49370			expressed protein
Os01g0693300|mRNA|AK101201|CDS+3'UTR	2.96	3.34	0.99	0.96	1.78	1.48	LOC_Os01g49820	PHOSPHATIDATE-PHOSPHATASE-RXN	GO:0016787	lipid phosphate phosphatase 3, chloroplast precursor, putative, expressed
Os04g0518400|mRNA|AK067801|CDS+3'UTR	3.86	3.78	0	0.54	2.74	0.11	LOC_Os04g43800	PHENYLALANINE-AMMONIA-LYASE-RXN	GO:0009987 ; GO:0005737 ; GO:0016841 ; GO:0009987 ; GO:0005737 ; GO:0016211 ; GO:0009987 ; GO:0005737 ; GO:0004634 ; GO:0009987 ; GO:0005737 ; GO:0003824 ; GO:0009987 ; GO:0000015 ; GO:0016841 ; GO:0009987 ; GO:0000015 ; GO:0016211 ; GO:0009987 ; GO:0000015 ; GO:0004634 ; GO:0009987 ; GO:0000015 ; GO:0003824 ; GO:0009605 ; GO:0005737 ; GO:0016841 ; GO:0009605 ; GO:0005737 ; GO:0016211 ; GO:000960…	phenylalanine ammonia-lyase, putative, expressed
Os02g0661100|mRNA|AK059390|CDS+3'UTR	4.9	5.59	1.34	3.04	1.68	1.4	LOC_Os02g44230	TREHALOSEPHOSPHA-RXN	GO:0009058 ; GO:0016787 ; GO:0009058 ; GO:0003824 ; GO:0008152 ; GO:0016787 ; GO:0008152 ; GO:0003824 ; GO:0006091 ; GO:0016787 ; GO:0006091 ; GO:0003824 ; GO:0005992 ; GO:0016787 ; GO:0005992 ; GO:0003824 ; GO:0005975 ; GO:0016787 ; GO:0005975 ; GO:0003824	expressed protein
Os02g0685200|mRNA|AK111726|CDS+3'UTR	4.6	6.64	3.91	2.4	5.28	1.57	LOC_Os02g46030		GO:0050826 ; GO:0005634 ; GO:0050825 ; GO:0050826 ; GO:0005634 ; GO:0003700 ; GO:0050826 ; GO:0005634 ; GO:0003677 ; GO:0042309 ; GO:0005634 ; GO:0050825 ; GO:0042309 ; GO:0005634 ; GO:0003700 ; GO:0042309 ; GO:0005634 ; GO:0003677 ; GO:0009719 ; GO:0005634 ; GO:0050825 ; GO:0009719 ; GO:0005634 ; GO:0003700 ; GO:0009719 ; GO:0005634 ; GO:0003677 ; GO:0009628 ; GO:0005634 ; GO:0050825 ; GO:000962…	expressed protein
Os01g0846400|mRNA|AK119400|CDS+3'UTR	3.46	4.05	1.64	2.75	4.72	2.21	LOC_Os01g62770			expressed protein
Os03g0140900|COMBINER_EST|Os03g0140900|8	3.18	3.49	3.38	2.49	1.73	1.29	LOC_Os03g04740			expressed protein
Os08g0519900|COMBINER_EST|Os08g0519900|8	3.49	4.93	1.78	1.88	2.4	1.29	LOC_Os08g40840		GO:0006887 ; GO:0000145 ;	exo70 exocyst complex subunit family protein
Os02g0661100|mRNA|AK103391|CDS+3'UTR	4.92	5.59	1.34	3.08	1.7	1.45	LOC_Os02g44230	TREHALOSEPHOSPHA-RXN	GO:0009058 ; GO:0016787 ; GO:0009058 ; GO:0003824 ; GO:0008152 ; GO:0016787 ; GO:0008152 ; GO:0003824 ; GO:0006091 ; GO:0016787 ; GO:0006091 ; GO:0003824 ; GO:0005992 ; GO:0016787 ; GO:0005992 ; GO:0003824 ; GO:0005975 ; GO:0016787 ; GO:0005975 ; GO:0003824	expressed protein
Os03g0679700|mRNA|AK064949|CDS+3'UTR	3.43	3.93	0.29	0.39	-1.24	-0.55	LOC_Os03g47610		GO:0009987 ; GO:0003824 ; GO:0009228 ; GO:0003824 ; GO:0009058 ; GO:0003824	thiamine biosynthesis protein thiC, putative, expressed
Os10g0499500|mRNA|AK065378|CDS+3'UTR	3.39	3.96	-0.67	-0.19	0.58	0.38	LOC_Os10g35640		GO:0008152 ; GO:0016020 ; GO:0019825 ; GO:0008152 ; GO:0016020 ; GO:0016740 ; GO:0008152 ; GO:0016020 ; GO:0016301 ; GO:0008152 ; GO:0016020 ; GO:0003824 ; GO:0008152 ; GO:0016020 ; GO:0003674 ; GO:0008152 ; GO:0009579 ; GO:0019825 ; GO:0008152 ; GO:0009579 ; GO:0016740 ; GO:0008152 ; GO:0009579 ; GO:0016301 ; GO:0008152 ; GO:0009579 ; GO:0003824 ; GO:0008152 ; GO:0009579 ; GO:0003674 ; GO:000815…	rf1 protein, mitochondrial precursor, putative, expressed
Os02g0767800|COMBINER|CI268480|6	3.38	3.26	-0.02	1.5	-0.59	0.69
Os02g0759400|mRNA|AK067456|CDS+3'UTR	4.55	4.71	4.05	3.83	3.51	2.06	LOC_Os02g52210	UBIQUITIN--PROTEIN-LIGASE-RXN	GO:0009719 ; GO:0008270 ; GO:0009719 ; GO:0005515 ; GO:0009719 ; GO:0005488 ; GO:0009719 ; GO:0003824 ; GO:0009719 ; GO:0003674 ; GO:0009607 ; GO:0008270 ; GO:0009607 ; GO:0005515 ; GO:0009607 ; GO:0005488 ; GO:0009607 ; GO:0003824 ; GO:0009607 ; GO:0003674 ; GO:0008150 ; GO:0008270 ; GO:0008150 ; GO:0005515 ; GO:0008150 ; GO:0005488 ; GO:0008150 ; GO:0003824 ; GO:0008150 ; GO:0003674 ; GO:000695…	RING/C3HC4/PHD zinc finger-like protein, putative, expressed
Os10g0562900|mRNA|AY341826|CDS+3'UTR	3.51	3.85	0.07	-0.12	1.32	0.21	LOC_Os10g41330		GO:0009719 ; GO:0005737 ; GO:0030528 ; GO:0009719 ; GO:0005737 ; GO:0003700 ; GO:0009719 ; GO:0005737 ; GO:0003677 ; GO:0009719 ; GO:0005730 ; GO:0030528 ; GO:0009719 ; GO:0005730 ; GO:0003700 ; GO:0009719 ; GO:0005730 ; GO:0003677 ; GO:0009719 ; GO:0005635 ; GO:0030528 ; GO:0009719 ; GO:0005635 ; GO:0003700 ; GO:0009719 ; GO:0005635 ; GO:0003677 ; GO:0009719 ; GO:0005634 ; GO:0030528 ; GO:000971…	ethylene-responsive transcription factor 5, putative, expressed
Os04g0498600|mRNA|AK072162|CDS+3'UTR	3.19	4.41	0.76	1.41	1.76	0.26	LOC_Os04g42090	SAMDECARB-RXN	GO:0008295 ; GO:0004014 ; GO:0008295 ; GO:0003824 ; GO:0006597 ; GO:0004014 ; GO:0006597 ; GO:0003824	S-adenosylmethionine decarboxylase proenzyme, putative, expressed
Os08g0508500|COMBINER_EST|AU222529|7	3.97	3.52	8.27	6.36	-1.69	0.44	LOC_Os08g39810			retrotransposon protein, putative, unclassified, expressed
Os01g0968800|mRNA|AY345234|CDS+3'UTR	5.46	2.93	5.27	1.65	2.68	0.09	LOC_Os01g73770		GO:0009719 ; GO:0005737 ; GO:0030528 ; GO:0009719 ; GO:0005737 ; GO:0003700 ; GO:0009719 ; GO:0005737 ; GO:0003677 ; GO:0009719 ; GO:0005730 ; GO:0030528 ; GO:0009719 ; GO:0005730 ; GO:0003700 ; GO:0009719 ; GO:0005730 ; GO:0003677 ; GO:0009719 ; GO:0005635 ; GO:0030528 ; GO:0009719 ; GO:0005635 ; GO:0003700 ; GO:0009719 ; GO:0005635 ; GO:0003677 ; GO:0009719 ; GO:0005634 ; GO:0030528 ; GO:000971…	dehydration-responsive element-binding protein 1C, putative, expressed
Os02g0661100|mRNA|AB120515|CDS+3'UTR	4.76	5.46	1.18	2.91	1.6	1.28	LOC_Os02g44230	TREHALOSEPHOSPHA-RXN	GO:0009058 ; GO:0016787 ; GO:0009058 ; GO:0003824 ; GO:0008152 ; GO:0016787 ; GO:0008152 ; GO:0003824 ; GO:0006091 ; GO:0016787 ; GO:0006091 ; GO:0003824 ; GO:0005992 ; GO:0016787 ; GO:0005992 ; GO:0003824 ; GO:0005975 ; GO:0016787 ; GO:0005975 ; GO:0003824	expressed protein

## Sheet:   Common_Up_Heat
Gene	C1H_FC	C5H_FC	HS10_FC	HS30_FC	OS1H_FC	OS4H_FC	Gramene Gene ID	Gramene Pathway	Gramene GO	Description
Os03g0709000|mRNA|AK062406|CDS+3'UTR	-0.33	0.07	2.62	2.86	0.22	0.52	LOC_Os03g50130	GSHTRAN-RXN ; GST-RXN	GO:0016740	microsomal glutathione S-transferase 3, putative, expressed
Os09g0535500|mRNA|AK108282|CDS+3'UTR	2.12	2.15	2.41	2.23	-0.15	1.39	LOC_Os09g36500	UBIQUITIN--PROTEIN-LIGASE-RXN	GO:0008270 ; GO:0005515	RING-H2 finger protein ATL2A, putative, expressed
Os03g0266300|mRNA|AF467729|CDS+3'UTR	-0.98	-1.83	2.75	3.02	0.22	1.4	LOC_Os03g15960		GO:0009987 ; GO:0009628 ; GO:0008152 ; GO:0006950 ;	17.4 kDa class I heat shock protein 3, putative, expressed
Os06g0231300|mRNA|AK073934|CDS+3'UTR	-0.63	-1.04	2.82	2.78	0.27	0.47	LOC_Os06g12530		GO:0006265 ; GO:0005694 ; GO:0005524 ; GO:0006265 ; GO:0005694 ; GO:0003918 ; GO:0006265 ; GO:0005694 ; GO:0003677	nuclear migration protein nudC, putative, expressed
Os03g0266300|mRNA|AK119239|CDS+3'UTR	-1.01	-1.89	2.65	2.96	0.15	1.3	LOC_Os03g15960		GO:0009987 ; GO:0009628 ; GO:0008152 ; GO:0006950 ;	17.4 kDa class I heat shock protein 3, putative, expressed
Os03g0276500|mRNA|AK072830|CDS+3'UTR	-0.18	-0.15	2.67	2.89	2	1.07	LOC_Os03g16860		GO:0019538 ; GO:0009536 ; GO:0005524 ; GO:0019538 ; GO:0005829 ; GO:0005524 ; GO:0019538 ; GO:0005783 ; GO:0005524 ; GO:0019538 ; GO:0005739 ; GO:0005524 ; GO:0009987 ; GO:0009536 ; GO:0005524 ; GO:0009987 ; GO:0005829 ; GO:0005524 ; GO:0009987 ; GO:0005783 ; GO:0005524 ; GO:0009987 ; GO:0005739 ; GO:0005524 ; GO:0009628 ; GO:0009536 ; GO:0005524 ; GO:0009628 ; GO:0005829 ; GO:0005524 ; GO:000962…	heat shock cognate 70 kDa protein 2, putative, expressed
Os11g0673100|mRNA|AK104131|CDS+3'UTR	-0.16	0.28	2.01	2.69	0.76	-0.12	LOC_Os11g44940		GO:0009790 ; GO:0016491 ; GO:0009790 ; GO:0008152 ; GO:0016491 ; GO:0000003 ; GO:0016491 ; GO:0000003 ;	seed maturation protein PM27, putative, expressed
Os03g0267200|mRNA|AK069547|CDS+3'UTR	-0.23	-0.29	2.8	3.08	0.77	1.45	LOC_Os03g16040		GO:0009987 ; GO:0009628 ; GO:0008152 ; GO:0006950 ;	17.4 kDa class I heat shock protein 2, putative, expressed
Os03g0316200|mRNA|AK071812|CDS+3'UTR	-0.28	0.36	3.08	3.36	2.61	0.02	LOC_Os03g20120	2.4.1.123-RXN	GO:0016051 ; GO:0016758 ; GO:0016051 ; GO:0016740 ; GO:0009987 ; GO:0016758 ; GO:0009987 ; GO:0016740 ; GO:0009058 ; GO:0016758 ; GO:0009058 ; GO:0016740 ; GO:0005975 ; GO:0016758 ; GO:0005975 ; GO:0016740	galactinol synthase 3, putative, expressed
Os02g0125300|mRNA|AK061564|CDS+3'UTR	0.32	0.94	2.78	2.64	0.57	0.35	LOC_Os02g03280		GO:0043066 ; GO:0016021 ; GO:0005529 ; GO:0008219 ; GO:0016021 ; GO:0005529	bax inhibitor 1, putative, expressed
Os03g0192700|mRNA|AK058750|CDS+3'UTR	0.25	0.46	2.21	2.67	1.89	0.53	LOC_Os03g09250	MYO-INOSITOL-1-PHOSPHATE-SYNTHASE-RXN	GO:0009987 ; GO:0004512 ; GO:0009987 ; GO:0003824 ; GO:0009058 ; GO:0004512 ; GO:0009058 ; GO:0003824 ; GO:0008654 ; GO:0004512 ; GO:0008654 ; GO:0003824 ; GO:0006629 ; GO:0004512 ; GO:0006629 ; GO:0003824 ; GO:0006021 ; GO:0004512 ; GO:0006021 ; GO:0003824 ; GO:0005975 ; GO:0004512 ; GO:0005975 ; GO:0003824	inositol-3-phosphate synthase, putative, expressed
Os02g0814000|mRNA|AK102943|CDS+3'UTR	-0.24	0.62	2.87	3.1	2.7	1.08	LOC_Os02g56900			thioredoxin, putative, expressed
Os04g0599500|COMBINER_EST|CB681233|7	-0.09	1.18	2.11	2.36	0.29	1.53
Os03g0263700|mRNA|AK071748|CDS+3'UTR	-0.26	-0.35	3.21	3.3	0.41	0.23	LOC_Os03g15720			expressed protein
Os01g0624500|mRNA|AK059268|CDS+3'UTR	-0.14	-0.18	2.27	2.4	0.01	0.04	LOC_Os01g43540	3.1.3.16-RXN	GO:0006950 ;	suppressor of G2 allele of SKP1, putative, expressed
Os02g0139100|mRNA|AK065722|CDS+3'UTR	-0.41	-1.09	3.34	3.64	0.83	0.69	LOC_Os02g04650		GO:0050826 ; GO:0050825 ; GO:0042309 ; GO:0050825	expressed protein
Os12g0465100|COMBINER_EST|Os12g0465100|8	-0.19	0.19	4	2.85	-0.02	0.19	LOC_Os12g27940			expressed protein
Os07g0641700|mRNA|AK119728|CDS+3'UTR	-0.32	-0.53	2.63	2.55	-0.13	-0.02	LOC_Os07g44740		GO:0006457 ; GO:0005524	chaperonin, putative, expressed
Os08g0167800|COMBINER_EST|CI225244|6	3.72	0.23	2.97	2.12	2.18	3.71	LOC_Os08g07080		GO:0008152 ; GO:0016829 ; GO:0008152 ; GO:0000287	terpene synthase 10, putative, expressed
Os10g0462900|mRNA|AK119623|CDS+3'UTR	0.08	-0.25	2.77	2.87	-0.11	0.57	LOC_Os10g32550		GO:0044267 ; GO:0005739 ; GO:0051082 ; GO:0044267 ; GO:0005739 ; GO:0005524 ; GO:0044267 ; GO:0005739 ; GO:0005515 ; GO:0044267 ; GO:0005737 ; GO:0051082 ; GO:0044267 ; GO:0005737 ; GO:0005524 ; GO:0044267 ; GO:0005737 ; GO:0005515 ; GO:0009605 ; GO:0005739 ; GO:0051082 ; GO:0009605 ; GO:0005739 ; GO:0005524 ; GO:0009605 ; GO:0005739 ; GO:0005515 ; GO:0009605 ; GO:0005737 ; GO:0051082 ; GO:000960…	chaperonin CPN60-1, mitochondrial precursor, putative, expressed
Os01g0596000|COMBINER_EST|Os01g0596000|8	2.02	0.23	2.18	2.11	1.46	0.11	LOC_Os01g41280		GO:0009056 ; GO:0003824 ; GO:0006464 ; GO:0003824	ribosomal RNA apurinic site specific lyase, putative, expressed
Os06g0682300|mRNA|AK062934|CDS+3'UTR	2.72	0.82	2.06	2.44	1.68	2.66
Os01g0170000|mRNA|AK061224|CDS+3'UTR	0.16	0.88	3.61	3.23	2.52	-0.03	LOC_Os01g07530		GO:0016787	stachyose synthase precursor, putative, expressed
Os09g0512900|mRNA|AK066925|CDS+3'UTR	-0.34	-0.12	2.88	2.39	-0.14	-0.07	LOC_Os09g33800			arabinogalactan protein, putative, expressed
Os08g0293400|mRNA|AK108463|CDS+3'UTR	2.32	0.68	3.44	2.09	1.4	2
Os03g0316200|mRNA|AK103958|CDS+3'UTR	-0.37	0.39	3.09	3.29	2.55	-0.09	LOC_Os03g20120	2.4.1.123-RXN	GO:0016051 ; GO:0016758 ; GO:0016051 ; GO:0016740 ; GO:0009987 ; GO:0016758 ; GO:0009987 ; GO:0016740 ; GO:0009058 ; GO:0016758 ; GO:0009058 ; GO:0016740 ; GO:0005975 ; GO:0016758 ; GO:0005975 ; GO:0016740	galactinol synthase 3, putative, expressed
Os12g0217300|mRNA|AK073101|CDS+3'UTR	1.32	0.25	2.11	2.4	0.65	0.59
Os01g0757500|mRNA|AK121744|CDS+3'UTR	-0.63	-0.94	3.59	3.89	-0.4	0.65	LOC_Os01g55270			calcyclin-binding protein, putative, expressed
POsControl0029|random	2.13	1.07	2.29	2.46	1.31	2.26
osa-miR169b|Os06|3'seq	1.62	0.82	2.66	2.41	0.31	2.62
Os04g0497000|mRNA|AK069136|CDS+3'UTR	2.73	3.73	2.32	3.25	2.83	0.59	LOC_Os04g41960		GO:0009987 ; GO:0005739 ; GO:0005488 ; GO:0009987 ; GO:0005739 ; GO:0003824 ; GO:0008152 ; GO:0005739 ; GO:0005488 ; GO:0008152 ; GO:0005739 ; GO:0003824 ; GO:0006950 ; GO:0005739 ; GO:0005488 ; GO:0006950 ; GO:0005739 ; GO:0003824	NADP-dependent oxidoreductase P1, putative, expressed
Os02g0758000|mRNA|AK074003|CDS+3'UTR	-0.75	-1.96	3.81	4.12	2.11	2.2	LOC_Os02g52150		GO:0009987 ; GO:0009628 ; GO:0008152 ; GO:0006950 ;	heat shock 22 kDa protein, mitochondrial precursor, putative, expressed
Os10g0462900|mRNA|AK069617|CDS+3'UTR	0.12	-0.28	2.8	2.83	-0.13	0.64	LOC_Os10g32550		GO:0044267 ; GO:0005739 ; GO:0051082 ; GO:0044267 ; GO:0005739 ; GO:0005524 ; GO:0044267 ; GO:0005739 ; GO:0005515 ; GO:0044267 ; GO:0005737 ; GO:0051082 ; GO:0044267 ; GO:0005737 ; GO:0005524 ; GO:0044267 ; GO:0005737 ; GO:0005515 ; GO:0009605 ; GO:0005739 ; GO:0051082 ; GO:0009605 ; GO:0005739 ; GO:0005524 ; GO:0009605 ; GO:0005739 ; GO:0005515 ; GO:0009605 ; GO:0005737 ; GO:0051082 ; GO:000960…	chaperonin CPN60-1, mitochondrial precursor, putative, expressed
Os03g0714100|COMBINER|CI443539|x	2.94	5.11	2.99	3.59	5.56	5.54	LOC_Os03g50590			expressed protein
Os03g0113700|mRNA|AK103835|CDS+3'UTR	-0.46	-1.21	4	3.73	0.17	0.63	LOC_Os03g02260		GO:0019538 ; GO:0009536 ; GO:0051082 ; GO:0019538 ; GO:0009536 ; GO:0005524 ; GO:0019538 ; GO:0005829 ; GO:0051082 ; GO:0019538 ; GO:0005829 ; GO:0005524 ; GO:0019538 ; GO:0005783 ; GO:0051082 ; GO:0019538 ; GO:0005783 ; GO:0005524 ; GO:0019538 ; GO:0005739 ; GO:0051082 ; GO:0019538 ; GO:0005739 ; GO:0005524 ; GO:0009987 ; GO:0009536 ; GO:0051082 ; GO:0009987 ; GO:0009536 ; GO:0005524 ; GO:000998…	heat shock 70 kDa protein, mitochondrial precursor, putative, expressed
Os10g0135700|mRNA|AK119991|5'UTR+CDS	-0.01	0.33	3.1	3.83	0.3	0.18
Os11g0692700|COMBINER_EST|CB685627|7	1.89	-0.21	3.55	2.5	1	2
Os02g0814000|mRNA|AK104442|CDS+3'UTR	-0.17	0.6	3.83	3.37	2.79	0.95	LOC_Os02g56900			thioredoxin, putative, expressed
Os04g0497000|mRNA|AK109382|CDS+3'UTR	2.67	3.72	2.11	3.23	2.7	0.22	LOC_Os04g41960		GO:0009987 ; GO:0005739 ; GO:0005488 ; GO:0009987 ; GO:0005739 ; GO:0003824 ; GO:0008152 ; GO:0005739 ; GO:0005488 ; GO:0008152 ; GO:0005739 ; GO:0003824 ; GO:0006950 ; GO:0005739 ; GO:0005488 ; GO:0006950 ; GO:0005739 ; GO:0003824	NADP-dependent oxidoreductase P1, putative, expressed
Os03g0683300|mRNA|AK106886|CDS+3'UTR	2.4	0.77	2.93	2.27	0.98	1.79	LOC_Os03g47896	3.2.2.22-RXN	GO:0017148 ; GO:0030598	ribosome inactivating protein, expressed
Os03g0652000|mRNA|AK110820|5'UTR+CDS	1.49	-0.12	2.98	2.27	0.88	1.59	LOC_Os03g44890			anthranilate phosphoribosyltransferase-like protein, putative, expressed
Os07g0525900|COMBINER_EST|Os07g0525900|8	0.37	0.59	2.62	2.01	4.03	0.65	LOC_Os07g34190	NARINGENIN-CHALCONE-SYNTHASE-RXN	GO:0009058 ; GO:0016747 ; GO:0009058 ; GO:0008415	chalcone synthase DII, putative, expressed
Os01g0180800|mRNA|AK100676|CDS+3'UTR	-0.2	-0.28	4.16	3.71	0.43	0.76	LOC_Os01g08560		GO:0019538 ; GO:0009536 ; GO:0005524 ; GO:0019538 ; GO:0005829 ; GO:0005524 ; GO:0019538 ; GO:0005783 ; GO:0005524 ; GO:0019538 ; GO:0005739 ; GO:0005524 ; GO:0009987 ; GO:0009536 ; GO:0005524 ; GO:0009987 ; GO:0005829 ; GO:0005524 ; GO:0009987 ; GO:0005783 ; GO:0005524 ; GO:0009987 ; GO:0005739 ; GO:0005524 ; GO:0009628 ; GO:0009536 ; GO:0005524 ; GO:0009628 ; GO:0005829 ; GO:0005524 ; GO:000962…	heat shock 70 kDa protein 4, putative, expressed
Os07g0641700|mRNA|AK059154|CDS+3'UTR	-0.22	-0.48	2.71	2.62	-0.08	0.07	LOC_Os07g44740		GO:0006457 ; GO:0005524	chaperonin, putative, expressed
Os07g0641700|mRNA|AK122129|CDS+3'UTR	-0.29	-0.57	2.63	2.57	-0.12	0.05	LOC_Os07g44740		GO:0006457 ; GO:0005524	chaperonin, putative, expressed
Os03g0822400|mRNA|AK070075|CDS+3'UTR	0.57	1.03	4.32	4.32	1.45	0.71	LOC_Os03g60760			expressed protein
Os01g0696600|mRNA|AK111341|CDS+3'UTR	0.81	2.3	3.32	2.98	0.07	0.57	LOC_Os01g50160	NUCLEOSIDE-TRIPHOSPHATASE-RXN	GO:0040007 ; GO:0016021 ; GO:0042626 ; GO:0040007 ; GO:0016021 ; GO:0017111 ; GO:0040007 ; GO:0016021 ; GO:0016887 ; GO:0040007 ; GO:0016021 ; GO:0016787 ; GO:0040007 ; GO:0016021 ; GO:0005524 ; GO:0040007 ; GO:0016021 ; GO:0005215 ; GO:0040007 ; GO:0016021 ; GO:0000166 ; GO:0040007 ; GO:0005739 ; GO:0042626 ; GO:0040007 ; GO:0005739 ; GO:0017111 ; GO:0040007 ; GO:0005739 ; GO:0016887 ; GO:004000…	multidrug resistance protein 8, putative, expressed
Os01g0246400|mRNA|AK062972|CDS+3'UTR	0.12	1.08	4.01	3.22	3.37	1.06	LOC_Os01g14410		GO:0006355 ; GO:0005634 ; GO:0005488 ; GO:0006355 ; GO:0005634 ; GO:0004879 ; GO:0006355 ; GO:0005634 ; GO:0003677	early light-induced protein, chloroplast precursor, putative, expressed
Os06g0592500|mRNA|AK122052|CDS+3'UTR	-0.96	-2.38	4.34	4.64	1.88	2.4	LOC_Os06g39240		GO:0016068 ; GO:0043565 ; GO:0043565	endothelial differentiation-related factor 1, putative, expressed
Os08g0464000|mRNA|AK102612|CDS+3'UTR	-0.18	-0.4	3.76	3.33	0.39	0.39	LOC_Os08g36150			activator of 90 kDa heat shock protein ATPase homolog 1, putative, expressed
Os06g0592500|mRNA|AK119729|CDS+3'UTR	-0.93	-2.31	4.61	4.94	1.96	2.4	LOC_Os06g39240		GO:0016068 ; GO:0043565 ; GO:0043565	endothelial differentiation-related factor 1, putative, expressed
Os05g0519700|mRNA|AK121414|CDS+3'UTR	-0.89	-1.21	4.34	4.63	1.88	2	LOC_Os05g44340	NUCLEOSIDE-TRIPHOSPHATASE-RXN	GO:0019538 ; GO:0009536 ; GO:0017111 ; GO:0019538 ; GO:0009536 ; GO:0016887 ; GO:0019538 ; GO:0009536 ; GO:0016787 ; GO:0019538 ; GO:0009536 ; GO:0005525 ; GO:0019538 ; GO:0009536 ; GO:0005524 ; GO:0019538 ; GO:0009536 ; GO:0005515 ; GO:0019538 ; GO:0009536 ; GO:0000166 ; GO:0009987 ; GO:0009536 ; GO:0017111 ; GO:0009987 ; GO:0009536 ; GO:0016887 ; GO:0009987 ; GO:0009536 ; GO:0016787 ; GO:000998…	heat shock protein 101, putative, expressed
Os03g0822400|mRNA|AK102425|CDS+3'UTR	0.57	1.03	4.39	4.28	1.43	0.67	LOC_Os03g60760			expressed protein
Os07g0633200|mRNA|AK073451|CDS+3'UTR	-0.93	-1.5	2.66	2.72	1.31	0.49	LOC_Os07g43950		GO:0003676	splicing factor, arginine/serine-rich 4, putative, expressed
Os03g0796000|mRNA|U16747|UTR	-0.2	-0.4	4.52	4.66	0.18	0.33	LOC_Os03g58170		GO:0009719 ; GO:0008150 ;	stem-specific protein TSJT1, putative, expressed
Os04g0605800|COMBINER_EST|Os04g0605800|8	2.66	1.07	2.9	2.17	1.54	2.7	LOC_Os04g51620			hypothetical protein
Os05g0407100|mRNA|AK063349|CDS+3'UTR	-0.44	-2.38	4.55	4.79	0.64	0.33	LOC_Os05g33700			4F5 protein family protein
Os01g0893400|mRNA|AK071112|CDS+3'UTR	0.01	1.4	2.55	2.68	2.85	-0.81	LOC_Os01g66890		GO:0006355 ; GO:0005634 ; GO:0030528 ; GO:0006355 ; GO:0005634 ; GO:0008270 ; GO:0006355 ; GO:0005634 ; GO:0005515 ; GO:0006355 ; GO:0005634 ; GO:0003712 ; GO:0006350 ; GO:0005634 ; GO:0030528 ; GO:0006350 ; GO:0005634 ; GO:0008270 ; GO:0006350 ; GO:0005634 ; GO:0005515 ; GO:0006350 ; GO:0005634 ; GO:0003712	protein binding protein, putative, expressed
Os05g0595100|mRNA|AB087745|CDS+3'UTR	-0.06	0.48	3.03	3.04	2.01	0.74	LOC_Os05g51670	UDPGLUCEPIM-RXN ; UDP-N-ACETYLGLUCOSAMINE-4-EPIMERASE-RXN	GO:0045226 ; GO:0050662 ; GO:0045226 ; GO:0016857 ; GO:0045226 ; GO:0016491 ; GO:0045226 ; GO:0008831 ; GO:0045226 ; GO:0003978 ; GO:0045226 ; GO:0003854 ; GO:0045226 ; GO:0003824 ; GO:0044237 ; GO:0050662 ; GO:0044237 ; GO:0016857 ; GO:0044237 ; GO:0016491 ; GO:0044237 ; GO:0008831 ; GO:0044237 ; GO:0003978 ; GO:0044237 ; GO:0003854 ; GO:0044237 ; GO:0003824 ; GO:0009058 ; GO:0016491 ; GO:000905…	UDP-glucose 4-epimerase GEPI48, putative, expressed
Os06g0219500|COMBINER_EST|CI255951|6	-0.44	0.27	4.75	3.91	1.21	1.35	LOC_Os06g11610		GO:0050826 ; GO:0050825 ; GO:0042309 ; GO:0050825	heat shock 22 kDa protein, mitochondrial precursor, putative, expressed
Os06g0142400|COMBINER_EST|CI050172|0	1.92	-0.05	2.3	2.24	0.7	1.97	LOC_Os06g05020			early nodulin 93, putative, expressed
Os02g0618400|mRNA|AK111807|CDS+3'UTR	3.6	3.56	2.25	3.36	2.74	1.82	LOC_Os02g40530		GO:0009908 ; GO:0005737 ; GO:0016301 ; GO:0009908 ; GO:0005737 ; GO:0003700 ; GO:0009908 ; GO:0005737 ; GO:0003677 ; GO:0009908 ; GO:0005634 ; GO:0016301 ; GO:0009908 ; GO:0005634 ; GO:0003700 ; GO:0009908 ; GO:0005634 ; GO:0003677 ; GO:0009719 ; GO:0005737 ; GO:0003677 ; GO:0009719 ; GO:0005737 ; GO:0016301 ; GO:0009719 ; GO:0005737 ; GO:0003700 ; GO:0009719 ; GO:0005634 ; GO:0016301 ; GO:000971…	MYB305, putative, expressed
Os12g0164600|COMBINER_EST|CI442747|1	2.79	3.33	2.66	2.39	1.49	0.49	LOC_Os12g06780		GO:0006885 ; GO:0016021 ; GO:0015385 ; GO:0006814 ; GO:0016021 ; GO:0015385	expressed protein
Os01g0136100|mRNA|X60820|CDS+3'UTR	-0.12	-1.81	4.94	5.26	-0.87	0.52	LOC_Os01g04370		GO:0009987 ; GO:0009628 ; GO:0008152 ; GO:0006950 ;	16.9 kDa class I heat shock protein 1, putative, expressed
Os09g0512900|mRNA|AK104595|CDS+3'UTR	-0.32	0	2.54	2.2	-0.22	-0.12	LOC_Os09g33800			arabinogalactan protein, putative, expressed
Os12g0267100|COMBINER_EST|Os12g0267100|8	1.31	0.2	2.14	2.21	0.3	0.94	LOC_Os12g16640		GO:0006118 ; GO:0016491	conserved hypothetical protein
Os05g0562300|mRNA|AK067414|CDS+3'UTR	-1.13	-1.38	5.2	4.37	2.11	1.31	LOC_Os05g48810		GO:0019538 ; GO:0016020 ; GO:0051082 ; GO:0019538 ; GO:0016020 ; GO:0031072 ; GO:0019538 ; GO:0009579 ; GO:0051082 ; GO:0019538 ; GO:0009579 ; GO:0031072 ; GO:0019538 ; GO:0009536 ; GO:0051082 ; GO:0019538 ; GO:0009536 ; GO:0031072 ; GO:0019538 ; GO:0005739 ; GO:0051082 ; GO:0019538 ; GO:0005739 ; GO:0031072 ; GO:0009987 ; GO:0016020 ; GO:0051082 ; GO:0009987 ; GO:0016020 ; GO:0031072 ; GO:000998…	dnaJ homolog subfamily B member 5, putative, expressed
Os09g0526600|mRNA|AK105409|CDS+3'UTR	-0.89	-1.66	4.45	3.71	1.57	0.85	LOC_Os09g35790		GO:0009405 ; GO:0005737 ; GO:0043565 ; GO:0009405 ; GO:0005737 ; GO:0016773 ; GO:0009405 ; GO:0005737 ; GO:0016301 ; GO:0009405 ; GO:0005737 ; GO:0005524 ; GO:0009405 ; GO:0005737 ; GO:0004519 ; GO:0009405 ; GO:0005737 ; GO:0003700 ; GO:0009405 ; GO:0005737 ; GO:0003677 ; GO:0009405 ; GO:0005737 ; GO:0003676 ; GO:0009405 ; GO:0005727 ; GO:0043565 ; GO:0009405 ; GO:0005727 ; GO:0016773 ; GO:000940…	heat shock factor protein 7, putative, expressed
Os01g0184100|mRNA|AK071240|CDS+3'UTR	-0.94	-1.24	5.12	5.42	1.15	3.04
Os05g0211100|mRNA|AK107185|CDS+3'UTR	2.6	2.03	2.86	2.31	4.15	0.68	LOC_Os05g12040	1.14.13.70-RXN	GO:0019748 ; GO:0005739 ; GO:0020037 ; GO:0019748 ; GO:0005739 ; GO:0019825 ; GO:0019748 ; GO:0005739 ; GO:0005506 ; GO:0019748 ; GO:0005739 ; GO:0004497 ; GO:0019748 ; GO:0005739 ; GO:0003824 ; GO:0009987 ; GO:0005739 ; GO:0020037 ; GO:0009987 ; GO:0005739 ; GO:0019825 ; GO:0009987 ; GO:0005739 ; GO:0005506 ; GO:0009987 ; GO:0005739 ; GO:0004497 ; GO:0009987 ; GO:0005739 ; GO:0003824 ; GO:000962…	cytochrome P450 51, putative, expressed
Os10g0390900|COMBINER_EST|Os10g0390900|8	-0.26	-2.84	2.97	3.34	-0.46	-0.32	LOC_Os10g25180		GO:0016787	phosphoinositide 5-phosphatase, putative, expressed
Os01g0840300|COMBINER_EST|CI256108|6	2.13	0.81	2.68	3.34	3.14	1.19	LOC_Os01g62310		GO:0006355 ; GO:0005634 ; GO:0043565 ; GO:0006355 ; GO:0005634 ; GO:0003700 ; GO:0006355 ; GO:0005634 ; GO:0003677 ; GO:0006350 ; GO:0005634 ; GO:0043565 ; GO:0006350 ; GO:0005634 ; GO:0003700 ; GO:0006350 ; GO:0005634 ; GO:0003677	homeobox domain containing protein, expressed
Os03g0701100|mRNA|AK120078|CDS+3'UTR	-0.78	-2.4	5.48	4.96	1.3	0.85	LOC_Os03g49430		GO:0016068 ; GO:0005681 ; GO:0016068 ; GO:0005634 ; GO:0008380 ; GO:0005681 ; GO:0008380 ; GO:0005634 ; GO:0006139 ; GO:0005681 ; GO:0006139 ; GO:0005634 ;	pre-mRNA-splicing factor 18, putative, expressed
Os06g0682900|mRNA|AK072958|CDS+3'UTR	-1.09	-1.48	5.19	5.29	0.25	0.79	LOC_Os06g46900		GO:0019295 ;	phosphosulfolactate synthase-related protein, putative, expressed
Os03g0267000|mRNA|X75616|CDS+3'UTR	-0.21	-1.17	5.44	5.74	3.37	4.3	LOC_Os03g16030		GO:0009987 ; GO:0009628 ; GO:0008152 ; GO:0006950 ;	17.4 kDa class I heat shock protein 3, putative, expressed
Os05g0568900|mRNA|AK061450|CDS+3'UTR	0.12	0.39	2.32	2.19	0.26	-1	LOC_Os05g49380		GO:0019538 ; GO:0016020 ; GO:0016787 ; GO:0019538 ; GO:0016020 ; GO:0005515 ; GO:0019538 ; GO:0016020 ; GO:0004252 ; GO:0019538 ; GO:0009579 ; GO:0016787 ; GO:0019538 ; GO:0009579 ; GO:0005515 ; GO:0019538 ; GO:0009579 ; GO:0004252 ; GO:0019538 ; GO:0009536 ; GO:0016787 ; GO:0019538 ; GO:0009536 ; GO:0005515 ; GO:0019538 ; GO:0009536 ; GO:0004252 ; GO:0009987 ; GO:0016020 ; GO:0016787 ; GO:000998…	protease Do-like 1, chloroplast precursor, putative, expressed
Os08g0168700|COMBINER_EST|Os08g0168700|8	2.47	1.15	2.24	2.1	1.56	2.8	LOC_Os08g07180 ; LOC_Os08g07200	RXN-4721 ; RXN-4722 ; RXN-4723 ; RXN-4724 ; RXN-4725 ; RXN-4726 ; RXN-4727 ; RXN-4728 ; RXN-4729 ; RXN-4730 ; RXN-4731 ; RXN-4732 ; RXN-4733 ; RXN-4734 ; RXN-4735 ; RXN-4736 ; RXN-4737	; GO:0008152 ; GO:0016758	cytokinin-O-glucosyltransferase 2, putative
Os02g0719600|mRNA|AK070415|CDS+3'UTR	1.02	2.03	3.23	3.72	4.46	2.09	LOC_Os02g48770		GO:0009987 ; GO:0016740 ; GO:0009719 ; GO:0016740 ; GO:0009607 ; GO:0016740 ; GO:0009605 ; GO:0016740 ; GO:0009058 ; GO:0016740 ; GO:0008150 ; GO:0016740 ; GO:0007165 ; GO:0016740 ; GO:0006950 ; GO:0016740 ; GO:0006629 ; GO:0016740	jasmonate O-methyltransferase, putative, expressed
Os04g0352400|mRNA|AK100844|CDS+3'UTR	-1.59	-2.16	5.48	5.8	-0.73	0.45	LOC_Os04g28420	PEPTIDYLPROLYL-ISOMERASE-RXN	GO:0006457 ; GO:0016020 ; GO:0005515 ; GO:0006457 ; GO:0016020 ; GO:0005488 ; GO:0006457 ; GO:0016020 ; GO:0003824 ; GO:0006457 ; GO:0009579 ; GO:0005515 ; GO:0006457 ; GO:0009579 ; GO:0005488 ; GO:0006457 ; GO:0009579 ; GO:0003824 ; GO:0006457 ; GO:0009536 ; GO:0005515 ; GO:0006457 ; GO:0009536 ; GO:0005488 ; GO:0006457 ; GO:0009536 ; GO:0003824	peptidyl-prolyl isomerase, putative, expressed
Os02g0625100|COMBINER_EST|Os02g0625100|8	2.37	2.06	2.29	2.39	2.25	1.55	LOC_Os02g41560		GO:0008152 ; GO:0005737 ; GO:0003824 ; GO:0008152 ; GO:0005739 ; GO:0016740 ; GO:0008152 ; GO:0005739 ; GO:0003824 ; GO:0008152 ; GO:0005739 ; GO:0003674 ; GO:0008152 ; GO:0005737 ; GO:0016740 ; GO:0008152 ; GO:0005737 ; GO:0003674 ; GO:0008152 ; GO:0005634 ; GO:0016740 ; GO:0008152 ; GO:0005634 ; GO:0003824 ; GO:0008152 ; GO:0005634 ; GO:0003674	CRR4, putative
Os03g0266300|mRNA|D21285|5'UTR+CDS	-1.06	-1.56	5.53	5.8	0.38	1.39	LOC_Os03g15960		GO:0009987 ; GO:0009628 ; GO:0008152 ; GO:0006950 ;	17.4 kDa class I heat shock protein 3, putative, expressed
Os03g0277300|COMBINER_EST|CI066180|3	-1.05	-0.79	5.62	5.9	0.38	1.47	LOC_Os03g16920		GO:0019538 ; GO:0009536 ; GO:0005524 ; GO:0019538 ; GO:0005829 ; GO:0005524 ; GO:0019538 ; GO:0005783 ; GO:0005524 ; GO:0019538 ; GO:0005739 ; GO:0005524 ; GO:0009987 ; GO:0009536 ; GO:0005524 ; GO:0009987 ; GO:0005829 ; GO:0005524 ; GO:0009987 ; GO:0005783 ; GO:0005524 ; GO:0009987 ; GO:0005739 ; GO:0005524 ; GO:0009628 ; GO:0009536 ; GO:0005524 ; GO:0009628 ; GO:0005829 ; GO:0005524 ; GO:000962…	heat shock cognate 70 kDa protein, putative, expressed
Os11g0595200|mRNA|AK106159|CDS+3'UTR	-0.77	-0.19	2.61	2.63	0.61	-2	LOC_Os11g38260		GO:0006810 ; GO:0016020 ; GO:0005488 ; GO:0006810 ; GO:0016020 ; GO:0005215 ; GO:0006810 ; GO:0016020 ; GO:0005198 ; GO:0006810 ; GO:0009579 ; GO:0005488 ; GO:0006810 ; GO:0009579 ; GO:0005215 ; GO:0006810 ; GO:0009579 ; GO:0005198 ; GO:0006810 ; GO:0009536 ; GO:0005488 ; GO:0006810 ; GO:0009536 ; GO:0005215 ; GO:0006810 ; GO:0009536 ; GO:0005198	harpin binding protein 1, putative, expressed
Os02g0217900|COMBINER_EST|Os02g0217900|8	-0.01	-0.57	5.91	6.23	2.12	3.12	LOC_Os02g12610		GO:0009987 ; GO:0009628 ; GO:0008152 ; GO:0006950 ;	17.0 kDa class II heat shock protein, putative
Os06g0196800|COMBINER|CI006557|6	-1.06	-0.83	2.48	2.21	-0.79	-0.39
Os02g0665300|mRNA|AK100551|CDS+3'UTR	2.43	1.66	2.28	3.44	3.97	2	LOC_Os02g44590		GO:0043086 ; GO:0005737 ; GO:0042802 ; GO:0043086 ; GO:0005737 ; GO:0016787 ; GO:0043086 ; GO:0005737 ; GO:0004289 ; GO:0043086 ; GO:0005634 ; GO:0042802 ; GO:0043086 ; GO:0005634 ; GO:0016787 ; GO:0043086 ; GO:0005634 ; GO:0004289 ; GO:0043086 ; GO:0005618 ; GO:0042802 ; GO:0043086 ; GO:0005618 ; GO:0016787 ; GO:0043086 ; GO:0005618 ; GO:0004289 ; GO:0019538 ; GO:0005737 ; GO:0042802 ; GO:001953…	subtilisin-like protease precursor, putative, expressed
Os05g0367800|COMBINER_EST|Os05g0367800|8	0.34	-0.18	2.89	5.6	0.08	2.72	LOC_Os05g30480		GO:0019538 ; GO:0009536 ; GO:0005524 ; GO:0019538 ; GO:0005829 ; GO:0005524 ; GO:0019538 ; GO:0005783 ; GO:0005524 ; GO:0019538 ; GO:0005739 ; GO:0005524 ; GO:0009987 ; GO:0009536 ; GO:0005524 ; GO:0009987 ; GO:0005829 ; GO:0005524 ; GO:0009987 ; GO:0005783 ; GO:0005524 ; GO:0009987 ; GO:0005739 ; GO:0005524 ; GO:0009628 ; GO:0009536 ; GO:0005524 ; GO:0009628 ; GO:0005829 ; GO:0005524 ; GO:000962…	luminal-binding protein 4 precursor, putative, expressed
Os02g0644100|mRNA|AK102431|CDS+3'UTR	-0.28	-0.84	3.58	2.95	-0.13	0.38	LOC_Os02g43020		GO:0019538 ; GO:0005739 ; GO:0003824 ; GO:0009987 ; GO:0005739 ; GO:0003824 ; GO:0006950 ; GO:0005739 ; GO:0003824	heat shock protein STI, putative, expressed
Os03g0426900|mRNA|AK069123|CDS+3'UTR	-0.08	-0.41	4.13	3.69	0.25	0.27	LOC_Os03g31300	NUCLEOSIDE-TRIPHOSPHATASE-RXN	GO:0019538 ; GO:0009536 ; GO:0017111 ; GO:0019538 ; GO:0009536 ; GO:0016887 ; GO:0019538 ; GO:0009536 ; GO:0016787 ; GO:0019538 ; GO:0009536 ; GO:0008094 ; GO:0019538 ; GO:0009536 ; GO:0005524 ; GO:0019538 ; GO:0009536 ; GO:0005515 ; GO:0019538 ; GO:0009536 ; GO:0004252 ; GO:0019538 ; GO:0009536 ; GO:0004176 ; GO:0019538 ; GO:0009536 ; GO:0003677 ; GO:0019538 ; GO:0009536 ; GO:0000166 ; GO:000998…	chaperone clpB 1, putative, expressed
Os06g0159900|mRNA|AK063418|CDS+3'UTR	-0.75	-1.67	5.83	5.25	1.41	1.21	LOC_Os06g06490	UBIQUITIN--PROTEIN-LIGASE-RXN	GO:0016567 ; GO:0000151 ; GO:0016301 ; GO:0016567 ; GO:0000151 ; GO:0004842 ; GO:0016567 ; GO:0000151 ; GO:0003723 ; GO:0006950 ; GO:0003723 ; GO:0006950 ; GO:0000151 ; GO:0016301 ; GO:0006950 ; GO:0000151 ; GO:0004842 ; GO:0006950 ; GO:0000151 ; GO:0003723 ; GO:0006950 ; GO:0016301 ; GO:0006412 ; GO:0000151 ; GO:0016301 ; GO:0006412 ; GO:0000151 ; GO:0004842 ; GO:0006412 ; GO:0000151 ; GO:000372…	U-box domain containing protein, expressed
Os02g0261100|mRNA|AB074412|CDS+3'UTR	-0.19	-0.3	3.01	2.06	0.24	-0.09	LOC_Os02g16040 ; LOC_Os02g16050		GO:0009056 ; GO:0003824 ; GO:0009056 ; GO:0019787 ; GO:0006512 ; GO:0019787 ; GO:0006512 ; GO:0003824 ; GO:0006464 ; GO:0019787 ; GO:0006464 ; GO:0003824 ; GO:0008270 ; GO:0003676	ubiquitin-conjugating enzyme E2-17 kDa, putative, expressed ; transposon protein, putative, Mutator sub-class
Os02g0261100|mRNA|AK121248|CDS+3'UTR	-0.13	-0.14	2.76	2.13	0.21	-0.09	LOC_Os02g16040 ; LOC_Os02g16050		GO:0009056 ; GO:0003824 ; GO:0009056 ; GO:0019787 ; GO:0006512 ; GO:0019787 ; GO:0006512 ; GO:0003824 ; GO:0006464 ; GO:0019787 ; GO:0006464 ; GO:0003824 ; GO:0008270 ; GO:0003676	ubiquitin-conjugating enzyme E2-17 kDa, putative, expressed ; transposon protein, putative, Mutator sub-class
Os08g0196700|mRNA|AK059903|CDS+3'UTR	-0.71	-1.92	4.25	3.25	0.1	0.16	LOC_Os08g09690		GO:0006355 ; GO:0005634 ; GO:0003700	nuclear transcription factor Y subunit A-3, putative, expressed
Os02g0622500|mRNA|AK067651|CDS+3'UTR	-0.78	-1.25	5.68	4.21	1.46	1.05	LOC_Os02g40900		GO:0003723 ; GO:0003676	mgc10433l protein, putative, expressed
Os03g0266900|mRNA|M80186|CDS+3'UTR	-0.01	-1.17	6.16	6.47	3.5	3.83	LOC_Os03g16020		GO:0009987 ; GO:0009628 ; GO:0008152 ; GO:0006950 ;	17.4 kDa class I heat shock protein 2, putative, expressed
Os12g0537900|COMBINER|CI389397|6	1.52	-0.07	2.19	2.42	0.25	1.56	LOC_Os12g35209 ; LOC_Os12g35239		GO:0006313 ; GO:0004803 ; GO:0006313 ; GO:0003677	transposon protein, putative, CACTA, En/Spm sub-class
Os05g0460000|COMBINER_EST|CI368692|0	-0.74	-1.11	6.35	6.37	1.48	2.25	LOC_Os05g38530		GO:0019538 ; GO:0009536 ; GO:0005524 ; GO:0019538 ; GO:0005829 ; GO:0005524 ; GO:0019538 ; GO:0005783 ; GO:0005524 ; GO:0019538 ; GO:0005739 ; GO:0005524 ; GO:0009987 ; GO:0009536 ; GO:0005524 ; GO:0009987 ; GO:0005829 ; GO:0005524 ; GO:0009987 ; GO:0005783 ; GO:0005524 ; GO:0009987 ; GO:0005739 ; GO:0005524 ; GO:0009628 ; GO:0009536 ; GO:0005524 ; GO:0009628 ; GO:0005829 ; GO:0005524 ; GO:000962…	heat shock cognate 70 kDa protein, putative, expressed
Os03g0285200|COMBINER|CI426813|x	1.7	3.06	2.12	2	1.48	0.52	LOC_Os03g17670			hypothetical protein
Os12g0526600|COMBINER_EST|CI387909|4	1.47	0.8	3.57	3.05	0.55	3.03	LOC_Os12g34220	UBIQUITIN--PROTEIN-LIGASE-RXN	GO:0019538 ; GO:0005634 ; GO:0003824 ; GO:0009987 ; GO:0005634 ; GO:0003824 ; GO:0009719 ; GO:0005634 ; GO:0003824 ; GO:0009056 ; GO:0005634 ; GO:0003824 ; GO:0007165 ; GO:0005634 ; GO:0003824	ubiquitin-protein ligase, putative, expressed
Os02g0644100|mRNA|AK059659|CDS+3'UTR	-0.32	-0.82	3.78	3.01	-0.03	0.37	LOC_Os02g43020		GO:0019538 ; GO:0005739 ; GO:0003824 ; GO:0009987 ; GO:0005739 ; GO:0003824 ; GO:0006950 ; GO:0005739 ; GO:0003824	heat shock protein STI, putative, expressed
Os05g0129900|mRNA|AK102515|CDS+3'UTR	-0.36	-0.41	4.07	4.51	-0.49	0.41	LOC_Os05g03910	3.1.3.16-RXN ; AMIDASE-RXN ; R311-RXN ; R314-RXN	GO:0005739 ; GO:0016787	TPR Domain containing protein, expressed
Os07g0111100|COMBINER_EST|Os07g0111100|8	2.43	2.16	2.05	2.03	2.4	2.22	LOC_Os07g02030		GO:0030976	thiamine pyrophosphate enzyme, N-terminal TPP binding domain containing protein, expressed
osa-miR399i|Os02|Mature	1.95	0.24	2.11	2.01	2.17	1.92
Os09g0135200|mRNA|AK062455|CDS+3'UTR	0.88	0.36	2.29	2.65	0.81	1.5
Os08g0525600|mRNA|AK103172|CDS+3'UTR	-0.32	-0.69	5.6	5.43	0.46	0.95	LOC_Os08g41390	PEPTIDYLPROLYL-ISOMERASE-RXN	GO:0006457 ;	peptidyl-prolyl isomerase, putative, expressed
Os01g0771200|mRNA|AK106172|CDS+3'UTR	-0.31	-0.29	3.28	2.91	0.26	0.61	LOC_Os01g56470		GO:0015986 ; GO:0016469 ; GO:0046961 ; GO:0015986 ; GO:0016469 ; GO:0046933 ; GO:0015986 ; GO:0016469 ; GO:0005524	mal d 1-associated protein, putative, expressed
Os05g0519700|mRNA|AK100903|CDS+3'UTR	-0.74	-0.98	6.62	6.47	1.54	1.55	LOC_Os05g44340	NUCLEOSIDE-TRIPHOSPHATASE-RXN	GO:0019538 ; GO:0009536 ; GO:0017111 ; GO:0019538 ; GO:0009536 ; GO:0016887 ; GO:0019538 ; GO:0009536 ; GO:0016787 ; GO:0019538 ; GO:0009536 ; GO:0005525 ; GO:0019538 ; GO:0009536 ; GO:0005524 ; GO:0019538 ; GO:0009536 ; GO:0005515 ; GO:0019538 ; GO:0009536 ; GO:0000166 ; GO:0009987 ; GO:0009536 ; GO:0017111 ; GO:0009987 ; GO:0009536 ; GO:0016887 ; GO:0009987 ; GO:0009536 ; GO:0016787 ; GO:000998…	heat shock protein 101, putative, expressed
Os02g0782500|mRNA|AK063602|CDS+3'UTR	-0.83	-0.72	6.18	6.46	2.08	2.03	LOC_Os02g54140		GO:0009987 ; GO:0009628 ; GO:0008152 ; GO:0006950 ;	17.5 kDa class II heat shock protein, putative, expressed
Os03g0218500|mRNA|AK102685|CDS+3'UTR	-0.79	-0.72	6.29	5.97	0.16	1.17	LOC_Os03g11910		GO:0019538 ; GO:0009536 ; GO:0005524 ; GO:0019538 ; GO:0005829 ; GO:0005524 ; GO:0019538 ; GO:0005783 ; GO:0005524 ; GO:0019538 ; GO:0005739 ; GO:0005524 ; GO:0009987 ; GO:0009536 ; GO:0005524 ; GO:0009987 ; GO:0005829 ; GO:0005524 ; GO:0009987 ; GO:0005783 ; GO:0005524 ; GO:0009987 ; GO:0005739 ; GO:0005524 ; GO:0009628 ; GO:0009536 ; GO:0005524 ; GO:0009628 ; GO:0005829 ; GO:0005524 ; GO:000962…	heat shock 70 kDa protein 1, putative, expressed
Os01g0868000|COMBINER_EST|CI210992|6	0.51	2.48	2.07	2.19	3.2	1.31	LOC_Os01g64790		GO:0009719 ; GO:0005737 ; GO:0030528 ; GO:0009719 ; GO:0005737 ; GO:0003700 ; GO:0009719 ; GO:0005737 ; GO:0003677 ; GO:0009719 ; GO:0005730 ; GO:0030528 ; GO:0009719 ; GO:0005730 ; GO:0003700 ; GO:0009719 ; GO:0005730 ; GO:0003677 ; GO:0009719 ; GO:0005635 ; GO:0030528 ; GO:0009719 ; GO:0005635 ; GO:0003700 ; GO:0009719 ; GO:0005635 ; GO:0003677 ; GO:0009719 ; GO:0005634 ; GO:0030528 ; GO:000971…	AP2 domain containing protein, expressed
Os03g0266900|mRNA|AK119243|CDS+3'UTR	0.16	-1.17	6.33	6.6	3.57	3.82	LOC_Os03g16020		GO:0009987 ; GO:0009628 ; GO:0008152 ; GO:0006950 ;	17.4 kDa class I heat shock protein 2, putative, expressed
Os03g0161900|mRNA|AY344489|CDS+3'UTR	-0.28	-1.13	5.32	2.44	1.43	0.55	LOC_Os03g06630		GO:0006355 ; GO:0005634 ; GO:0043565 ; GO:0006355 ; GO:0005634 ; GO:0003700 ; GO:0006355 ; GO:0005634 ; GO:0003677 ; GO:0006350 ; GO:0005634 ; GO:0043565 ; GO:0006350 ; GO:0005634 ; GO:0003700 ; GO:0006350 ; GO:0005634 ; GO:0003677	heat shock factor protein 1, putative, expressed
Os02g0649300|mRNA|AK063685|CDS+3'UTR	-2.15	2.16	3.87	2.26	6.43	1.41	LOC_Os02g43330		GO:0009719 ; GO:0005634 ; GO:0043565 ; GO:0009719 ; GO:0005634 ; GO:0003700 ; GO:0009719 ; GO:0005634 ; GO:0003690 ; GO:0009719 ; GO:0005634 ; GO:0003677 ; GO:0007165 ; GO:0005634 ; GO:0043565 ; GO:0007165 ; GO:0005634 ; GO:0003700 ; GO:0007165 ; GO:0005634 ; GO:0003690 ; GO:0007165 ; GO:0005634 ; GO:0003677 ; GO:0006355 ; GO:0005634 ; GO:0043565 ; GO:0006355 ; GO:0005634 ; GO:0003700 ; GO:000635…	homeobox-leucine zipper protein ATHB-6, putative, expressed
Os03g0266900|mRNA|D12635|CDS+3'UTR	-0.02	-1.23	6.31	6.6	3.52	3.82	LOC_Os03g16020		GO:0009987 ; GO:0009628 ; GO:0008152 ; GO:0006950 ;	17.4 kDa class I heat shock protein 2, putative, expressed
Os03g0750000|mRNA|AK071321|CDS+3'UTR	1.15	1.69	2.03	2.46	1.8	1.77	LOC_Os03g53900		GO:0009628 ; GO:0006950 ;	ethylene-responsive protein, putative, expressed
Os02g0782500|mRNA|AK119261|CDS+3'UTR	-0.74	-0.66	6.66	6.96	2.02	2	LOC_Os02g54140		GO:0009987 ; GO:0009628 ; GO:0008152 ; GO:0006950 ;	17.5 kDa class II heat shock protein, putative, expressed
Os05g0519700|mRNA|AF332981|CDS+3'UTR	-0.71	-0.9	6.71	6.59	1.61	1.67	LOC_Os05g44340	NUCLEOSIDE-TRIPHOSPHATASE-RXN	GO:0019538 ; GO:0009536 ; GO:0017111 ; GO:0019538 ; GO:0009536 ; GO:0016887 ; GO:0019538 ; GO:0009536 ; GO:0016787 ; GO:0019538 ; GO:0009536 ; GO:0005525 ; GO:0019538 ; GO:0009536 ; GO:0005524 ; GO:0019538 ; GO:0009536 ; GO:0005515 ; GO:0019538 ; GO:0009536 ; GO:0000166 ; GO:0009987 ; GO:0009536 ; GO:0017111 ; GO:0009987 ; GO:0009536 ; GO:0016887 ; GO:0009987 ; GO:0009536 ; GO:0016787 ; GO:000998…	heat shock protein 101, putative, expressed
Os03g0266900|mRNA|AK119717|CDS+3'UTR	-0.05	-1.15	6.46	6.74	3.51	3.79	LOC_Os03g16020		GO:0009987 ; GO:0009628 ; GO:0008152 ; GO:0006950 ;	17.4 kDa class I heat shock protein 2, putative, expressed
Os02g0259900|mRNA|AK063689|CDS+3'UTR	-1.62	-1.88	6.64	6.95	0.54	1.94	LOC_Os02g15930			expressed protein
Os03g0181100|mRNA|AK120087|CDS+3'UTR	3.2	3.62	2	2.67	2.81	0.68	LOC_Os03g08330			ZIM motif family protein, expressed
Os11g0659200|COMBINER|CI457543|2	-0.9	-0.86	2.5	2.6	0.04	2.1	LOC_Os11g43790			expressed protein
Os01g0767600|mRNA|AK070672|CDS+3'UTR	-0.63	-0.64	3.34	3.34	1.56	0.58	LOC_Os01g56180			expressed protein
Os06g0279600|COMBINER|CI078310|6	2.67	1.07	2.67	2.34	1.1	2.31	LOC_Os06g16760			hypothetical protein
Os02g0814000|mRNA|AK060071|CDS+3'UTR	0.16	0.92	4.86	3.55	3.05	1.25	LOC_Os02g56900			thioredoxin, putative, expressed
Os06g0191200|mRNA|AK073349|CDS+3'UTR	0.35	0.27	3.85	3.66	0.68	0.25	LOC_Os06g09170		GO:0005622 ; GO:0008270 ; GO:0005622 ; GO:0003824	zinc metallopeptidase, putative, expressed
Os06g0239200|COMBINER_EST|CI242777|6	1.2	2.27	2.35	2.13	2.12	1.19	LOC_Os06g13190			expressed protein
Os06g0133500|COMBINER_EST|CI520089|0	1.6	2.54	6.31	4.46	2.88	2.39	LOC_Os06g04240			Q-rich domain protein, putative, expressed
Os03g0140900|COMBINER_EST|Os03g0140900|8	3.18	3.49	3.38	2.49	1.73	1.29	LOC_Os03g04740			expressed protein
Os10g0497700|mRNA|AK071225|CDS+3'UTR	2.79	2.85	3.12	3.36	4.7	1.35	LOC_Os10g35460		GO:0016020 ;	COBRA-like protein 4 precursor, putative, expressed
Os03g0293000|mRNA|AK063376|CDS+3'UTR	-0.6	-1.27	5.38	4.36	1.07	0.61	LOC_Os03g18200		GO:0019538 ; GO:0016020 ; GO:0051082 ; GO:0019538 ; GO:0016020 ; GO:0031072 ; GO:0019538 ; GO:0016020 ; GO:0019538 ; GO:0009579 ; GO:0051082 ; GO:0019538 ; GO:0009579 ; GO:0031072 ; GO:0019538 ; GO:0009579 ; GO:0019538 ; GO:0009536 ; GO:0051082 ; GO:0019538 ; GO:0009536 ; GO:0031072 ; GO:0019538 ; GO:0009536 ; GO:0009987 ; GO:0016020 ; GO:0051082 ; GO:0009987 ; GO:0016020 ; GO:0031072 ; GO:000998…	heat shock protein binding protein, putative, expressed
Os04g0639000|mRNA|AK121265|UTR	0.89	2.19	2.43	2.4	3.86	1.95	LOC_Os04g54610			hypothetical protein
Os11g0149200|COMBINER_EST|CI469004|0	-0.46	-0.27	7.33	7.65	1.47	2.8	LOC_Os11g05170			expressed protein
Os02g0181900|COMBINER_EST|AU172375|7	-0.74	-1.22	6.12	5.49	0.17	1.05	LOC_Os02g08490	NUCLEOSIDE-TRIPHOSPHATASE-RXN	GO:0019538 ; GO:0009536 ; GO:0017111 ; GO:0019538 ; GO:0009536 ; GO:0016887 ; GO:0019538 ; GO:0009536 ; GO:0016787 ; GO:0019538 ; GO:0009536 ; GO:0008094 ; GO:0019538 ; GO:0009536 ; GO:0005524 ; GO:0019538 ; GO:0009536 ; GO:0005515 ; GO:0019538 ; GO:0009536 ; GO:0003677 ; GO:0019538 ; GO:0009536 ; GO:0000166 ; GO:0009987 ; GO:0009536 ; GO:0017111 ; GO:0009987 ; GO:0009536 ; GO:0016887 ; GO:000998…	chaperone clpB 1, putative, expressed
Os11g0673100|mRNA|AK106183|CDS+3'UTR	0.27	0.54	2.31	3.31	1.15	0.2	LOC_Os11g44940		GO:0009790 ; GO:0016491 ; GO:0009790 ; GO:0008152 ; GO:0016491 ; GO:0000003 ; GO:0016491 ; GO:0000003 ;	seed maturation protein PM27, putative, expressed
Os02g0731300|mRNA|AK108784|UTR	-0.83	-1.23	6.78	5.51	1.28	0.7
Os03g0141200|mRNA|AK068968|CDS+3'UTR	0.21	1.47	2.74	2.23	3.11	0.29	LOC_Os03g04770	3.2.1.2-RXN ; RXN-1827	GO:0050826 ; GO:0050825 ; GO:0050826 ; GO:0016787 ; GO:0050826 ; GO:0016161 ; GO:0042309 ; GO:0050825 ; GO:0042309 ; GO:0016787 ; GO:0042309 ; GO:0016161 ; GO:0000272 ; GO:0050825 ; GO:0000272 ; GO:0016787 ; GO:0000272 ; GO:0016161	beta-amylase, putative, expressed
Os05g0435400|mRNA|AK109595|CDS+3'UTR	-0.89	-1.49	7.16	5.83	0.55	0.94	LOC_Os05g35970			expressed protein
Os04g0352400|mRNA|AF140495|5'UTR+CDS	-1.97	-2.9	6.98	7.32	-0.41	0.68	LOC_Os04g28420	PEPTIDYLPROLYL-ISOMERASE-RXN	GO:0006457 ; GO:0016020 ; GO:0005515 ; GO:0006457 ; GO:0016020 ; GO:0005488 ; GO:0006457 ; GO:0016020 ; GO:0003824 ; GO:0006457 ; GO:0009579 ; GO:0005515 ; GO:0006457 ; GO:0009579 ; GO:0005488 ; GO:0006457 ; GO:0009579 ; GO:0003824 ; GO:0006457 ; GO:0009536 ; GO:0005515 ; GO:0006457 ; GO:0009536 ; GO:0005488 ; GO:0006457 ; GO:0009536 ; GO:0003824	peptidyl-prolyl isomerase, putative, expressed
Os05g0568900|mRNA|AK120626|CDS+3'UTR	0.21	0.29	2.34	2.06	0.33	-1.04	LOC_Os05g49380		GO:0019538 ; GO:0016020 ; GO:0016787 ; GO:0019538 ; GO:0016020 ; GO:0005515 ; GO:0019538 ; GO:0016020 ; GO:0004252 ; GO:0019538 ; GO:0009579 ; GO:0016787 ; GO:0019538 ; GO:0009579 ; GO:0005515 ; GO:0019538 ; GO:0009579 ; GO:0004252 ; GO:0019538 ; GO:0009536 ; GO:0016787 ; GO:0019538 ; GO:0009536 ; GO:0005515 ; GO:0019538 ; GO:0009536 ; GO:0004252 ; GO:0009987 ; GO:0016020 ; GO:0016787 ; GO:000998…	protease Do-like 1, chloroplast precursor, putative, expressed
Os06g0728700|mRNA|AK111637|CDS+3'UTR	-0.84	0.64	4.54	2.47	2.67	1.08	LOC_Os06g51260		GO:0005634 ; GO:0003677	expressed protein
Os04g0538000|mRNA|AK108550|CDS+3'UTR	-0.38	-1.21	7.26	7.17	1.25	1.89	LOC_Os04g45480		GO:0019538 ; GO:0005739 ; GO:0009987 ; GO:0005739 ; GO:0006950 ; GO:0005739 ;	heat shock protein STI, putative, expressed
Os05g0316200|mRNA|AK111481|CDS+3'UTR	2.62	1.95	4.18	4.88	1.29	1.84	LOC_Os05g25210		GO:0006457 ; GO:0051082 ; GO:0006457 ; GO:0031072	expressed protein
Os04g0402100|mRNA|AK069118|CDS+3'UTR	-0.13	-0.2	2.31	2.96	-0.14	0.43	LOC_Os04g32950		GO:0009987 ; GO:0005739 ; GO:0005509 ; GO:0009987 ; GO:0005739 ; GO:0005488 ; GO:0009987 ; GO:0005623 ; GO:0005509 ; GO:0009987 ; GO:0005623 ; GO:0005488 ; GO:0009987 ; GO:0005618 ; GO:0005509 ; GO:0009987 ; GO:0005618 ; GO:0005488 ; GO:0008152 ; GO:0005739 ; GO:0005509 ; GO:0008152 ; GO:0005739 ; GO:0005488 ; GO:0008152 ; GO:0005623 ; GO:0005509 ; GO:0008152 ; GO:0005623 ; GO:0005488 ; GO:000815…	calnexin homolog precursor, putative, expressed
Os02g0251900|mRNA|AK109286|CDS+3'UTR	4.12	4.77	3.83	3.08	2.68	1.86	LOC_Os02g15290			VQ motif family protein, expressed
Os03g0236200|mRNA|AK071556|CDS+3'UTR	2.24	3.64	2.12	2.23	2.99	1.53	LOC_Os03g13300	GLUTDECARBOX-RXN	GO:0019752 ; GO:0030170 ; GO:0019752 ; GO:0016831 ; GO:0019752 ; GO:0005515 ; GO:0019752 ; GO:0004351 ; GO:0019752 ; GO:0003824 ; GO:0006536 ; GO:0030170 ; GO:0006536 ; GO:0016831 ; GO:0006536 ; GO:0005515 ; GO:0006536 ; GO:0004351 ; GO:0006536 ; GO:0003824 ; GO:0006519 ; GO:0030170 ; GO:0006519 ; GO:0016831 ; GO:0006519 ; GO:0005515 ; GO:0006519 ; GO:0004351 ; GO:0006519 ; GO:0003824	glutamate decarboxylase, putative, expressed
osa-miR169b|Os06|5'seq	1.24	1.59	2.35	2.26	-0.73	2.01
Os08g0545500|COMBINER_EST|CI261507|6	2.76	3.67	2.43	2.55	0.67	0.56	LOC_Os08g43210		GO:0006355 ; GO:0005634 ; GO:0003700	dehydration-responsive element-binding protein 1B, putative, expressed
Os06g0356800|COMBINER_EST|Os06g0356800|8	0.06	0.56	2.75	2.71	1.8	1.41	LOC_Os06g25010		GO:0005975 ; GO:0004553	xylanase inhibitor protein 1 precursor, putative, expressed
Os07g0184900|mRNA|AK102995|CDS+3'UTR	-0.27	-0.48	2.1	2.08	-0.5	0.41	LOC_Os07g08729		GO:0006303 ; GO:0005958 ; GO:0004003 ; GO:0006303 ; GO:0005958 ; GO:0003677 ; GO:0006303 ; GO:0005958 ; GO:0003676 ; GO:0006303 ; GO:0005634 ; GO:0004003 ; GO:0006303 ; GO:0005634 ; GO:0003677 ; GO:0006303 ; GO:0005634 ; GO:0003676	ATP-dependent DNA helicase 2 subunit 1, putative, expressed
Os01g0705700|mRNA|AK064946|CDS+3'UTR	2.3	3.07	2.32	2.43	3.7	0.74	LOC_Os01g50940		GO:0045449 ; GO:0005634 ; GO:0030528 ; GO:0045449 ; GO:0005634 ; GO:0003700 ; GO:0045449 ; GO:0005634 ; GO:0003677 ; GO:0006350 ; GO:0005634 ; GO:0003700 ; GO:0006350 ; GO:0005634 ; GO:0030528 ; GO:0006350 ; GO:0005634 ; GO:0003677	DNA binding protein, putative, expressed
Os03g0676400|mRNA|AK109228|CDS+3'UTR	1.22	2.32	2.29	2.08	3.57	0.21	LOC_Os03g47280		GO:0050826 ; GO:0050825 ; GO:0042309 ; GO:0050825	VQ motif family protein, expressed
Os04g0107900|mRNA|AK063751|CDS+3'UTR	-2.08	-1.33	8.07	8.34	-0.45	2.58	LOC_Os04g01740		GO:0019538 ; GO:0005739 ; GO:0051082 ; GO:0019538 ; GO:0005739 ; GO:0005524 ; GO:0019538 ; GO:0005739 ; GO:0000166 ; GO:0009987 ; GO:0005739 ; GO:0051082 ; GO:0009987 ; GO:0005739 ; GO:0005524 ; GO:0009987 ; GO:0005739 ; GO:0000166 ; GO:0009628 ; GO:0005739 ; GO:0051082 ; GO:0009628 ; GO:0005739 ; GO:0005524 ; GO:0009628 ; GO:0005739 ; GO:0000166 ; GO:0006950 ; GO:0005739 ; GO:0000166 ; GO:000695…	heat shock protein 82, putative, expressed
Os07g0272900|mRNA|AK067826|CDS+3'UTR	0.7	0.49	4.23	3.1	1.57	2.29	LOC_Os07g17184			expressed protein
Os01g0136200|mRNA|AK121025|CDS+3'UTR	-0.3	-1.25	7.68	8.01	-0.13	1.12	LOC_Os01g04380		GO:0009987 ; GO:0009628 ; GO:0008152 ; GO:0006950 ;	16.9 kDa class I heat shock protein 2, putative, expressed
Os06g0205000|COMBINER_EST|Os06g0205000|8	1.86	0.43	2.21	2.42	1.23	0.3	LOC_Os06g10340		GO:0000045 ; GO:0005737 ;	autophagy-related protein 12, putative, expressed
Os09g0494500|COMBINER|CI276276|6	-1.13	-0.91	8.67	6.5	0.64	2.66
Os06g0728700|mRNA|AK119632|CDS+3'UTR	-0.73	0.7	4.7	2.6	2.75	1.17	LOC_Os06g51260		GO:0005634 ; GO:0003677	expressed protein
Os04g0107900|mRNA|AK063698|CDS+3'UTR	-1.9	-1.19	8.6	8.89	-0.43	2.47	LOC_Os04g01740		GO:0019538 ; GO:0005739 ; GO:0051082 ; GO:0019538 ; GO:0005739 ; GO:0005524 ; GO:0019538 ; GO:0005739 ; GO:0000166 ; GO:0009987 ; GO:0005739 ; GO:0051082 ; GO:0009987 ; GO:0005739 ; GO:0005524 ; GO:0009987 ; GO:0005739 ; GO:0000166 ; GO:0009628 ; GO:0005739 ; GO:0051082 ; GO:0009628 ; GO:0005739 ; GO:0005524 ; GO:0009628 ; GO:0005739 ; GO:0000166 ; GO:0006950 ; GO:0005739 ; GO:0000166 ; GO:000695…	heat shock protein 82, putative, expressed
Os11g0154800|mRNA|U04296|5'UTR+CDS	-0.57	0	3.01	3.07	2.64	1.19	LOC_Os11g05640		GO:0050826 ; GO:0005634 ; GO:0003700 ; GO:0050826 ; GO:0005634 ; GO:0050825 ; GO:0050826 ; GO:0005634 ; GO:0046983 ; GO:0050826 ; GO:0005634 ; GO:0043565 ; GO:0050826 ; GO:0005634 ; GO:0004879 ; GO:0050826 ; GO:0005634 ; GO:0003677 ; GO:0042309 ; GO:0005634 ; GO:0050825 ; GO:0042309 ; GO:0005634 ; GO:0046983 ; GO:0042309 ; GO:0005634 ; GO:0043565 ; GO:0042309 ; GO:0005634 ; GO:0004879 ; GO:004230…	bZIP transcription factor family protein, expressed
Os08g0474000|mRNA|AK062882|CDS+3'UTR	5.29	5.22	4.09	4.52	3.56	1.67	LOC_Os08g36920		GO:0006355 ; GO:0005634 ; GO:0003700	AP2 domain containing protein, expressed
Os07g0635500|mRNA|AK121733|CDS+3'UTR	1.08	2.6	2.13	2.98	3.15	2.12	LOC_Os07g44140		GO:0006118 ; GO:0020037 ; GO:0006118 ; GO:0005506 ; GO:0006118 ; GO:0004497	cytochrome P450 72A1, putative, expressed
Os09g0417600|mRNA|AF467736|CDS	1.28	3.86	3.47	3.04	2.76	0.36	LOC_Os09g25060		GO:0045449 ; GO:0005634 ; GO:0043565 ; GO:0045449 ; GO:0005634 ; GO:0030528 ; GO:0045449 ; GO:0005634 ; GO:0003700 ; GO:0006350 ; GO:0005634 ; GO:0043565 ; GO:0006350 ; GO:0005634 ; GO:0030528 ; GO:0006350 ; GO:0005634 ; GO:0003700	OsWRKY76 - Superfamily of rice TFs having WRKY and zinc finger domains, expressed
Os08g0205800|COMBINER_EST|CI027954|0	0.48	1.66	2.24	2.25	2.42	0.87
Os04g0387400|COMBINER_EST|Os04g0387400|8	-0.04	0.05	3.48	2.41	-0.03	-0.17	LOC_Os04g31804		GO:0009908 ; GO:0005634 ; GO:0043565 ; GO:0009908 ; GO:0005634 ; GO:0003700 ; GO:0009908 ; GO:0005634 ; GO:0003677 ; GO:0006355 ; GO:0005634 ; GO:0043565 ; GO:0006355 ; GO:0005634 ; GO:0003700 ; GO:0006355 ; GO:0005634 ; GO:0003677 ; GO:0006350 ; GO:0005634 ; GO:0043565 ; GO:0006350 ; GO:0005634 ; GO:0003700 ; GO:0006350 ; GO:0005634 ; GO:0003677	NAP1-1, putative, expressed
Os11g0659200|COMBINER|CI457543|x	-1.63	-0.65	2.72	2.54	-0.28	2.41	LOC_Os11g43790			expressed protein
Os02g0206200|COMBINER|CI447417|6	-0.23	0.36	2.78	2.61	1.93	0.95
Os07g0297500|COMBINER_EST|Os07g0297500|8	0.67	0.98	4.65	4.85	0.68	0.12	LOC_Os07g20170		GO:0005622 ; GO:0003779	actin-depolymerizing factor, putative
Os04g0445100|mRNA|AK063700|CDS+3'UTR	-0.63	-1.78	8.93	9.22	1.58	3.23	LOC_Os04g36750		GO:0009987 ; GO:0009628 ; GO:0008152 ; GO:0006950 ;	22.0 kDa class IV heat shock protein precursor, putative, expressed
Os03g0441700|COMBINER_EST|Os03g0441700|8	0.44	0.36	2.55	2.18	0.46	0.97
Os02g0630300|mRNA|AK108598|CDS+3'UTR	3.63	4.94	4.46	4.93	4.38	0.14	LOC_Os02g41954	1.21.3.1-RXN ; GIBBERELLIN-2-BETA-DIOXYGENASE-RXN	GO:0050826 ; GO:0005737 ; GO:0050825 ; GO:0050826 ; GO:0005737 ; GO:0016740 ; GO:0050826 ; GO:0005737 ; GO:0016491 ; GO:0050826 ; GO:0005737 ; GO:0005506 ; GO:0050826 ; GO:0005737 ; GO:0004879 ; GO:0050826 ; GO:0005737 ; GO:0003824 ; GO:0050826 ; GO:0005737 ; GO:0003677 ; GO:0050826 ; GO:0005634 ; GO:0050825 ; GO:0050826 ; GO:0005634 ; GO:0016740 ; GO:0050826 ; GO:0005634 ; GO:0016491 ; GO:005082…	gibberellin 2-beta-dioxygenase 7, putative, expressed
Os03g0181100|mRNA|AK067971|CDS+3'UTR	3.3	3.7	2.08	2.79	2.94	0.76	LOC_Os03g08330			ZIM motif family protein, expressed
Os01g0851400|COMBINER_EST|CI433650|0	0.45	0.58	2.52	2.06	0.55	0.08	LOC_Os01g63250			ataxin-3, putative, expressed
Os03g0326200|mRNA|AK108821|CDS+3'UTR	0.11	-0.04	2.4	3.09	-0.04	0.09	LOC_Os03g20949 ; LOC_Os03g20970	3.6.3.1-RXN	GO:0015914 ; GO:0016021 ; GO:0016787 ; GO:0015914 ; GO:0016021 ; GO:0015662 ; GO:0015914 ; GO:0016021 ; GO:0005524 ; GO:0015914 ; GO:0016021 ; GO:0005515 ; GO:0015914 ; GO:0016021 ; GO:0005215 ; GO:0015914 ; GO:0016021 ; GO:0004012 ; GO:0015914 ; GO:0016021 ; GO:0003824 ; GO:0015914 ; GO:0016021 ; GO:0000287 ; GO:0015914 ; GO:0016020 ; GO:0016787 ; GO:0015914 ; GO:0016020 ; GO:0015662 ; GO:001591…	phospholipid-transporting ATPase 1, putative, expressed
Os02g0711300|mRNA|AK107963|CDS+3'UTR	0.18	-0.23	9.56	8.98	1.28	2.68	LOC_Os02g48140		GO:0009628 ; GO:0006950 ;	17.4 kDa class I heat shock protein 3, putative, expressed
Os07g0675200|mRNA|AK110786|5'UTR+CDS	-0.92	-0.53	9.77	8.49	-0.03	2.24
Os01g0512900|COMBINER|CI447417|6	-0.46	0.23	2.65	2.51	1.88	0.89
Os08g0277200|mRNA|AK106439|CDS+3'UTR	1.36	2.15	3.77	2.92	4.87	3.01	LOC_Os08g17500	CINNAMOYL-COA-REDUCTASE-RXN ; CINNAMYL-ALCOHOL-DEHYDROGENASE-RXN	GO:0044237 ; GO:0050662 ; GO:0044237 ; GO:0016564 ; GO:0044237 ; GO:0016491 ; GO:0044237 ; GO:0003854 ; GO:0044237 ; GO:0003824 ; GO:0008152 ; GO:0050662 ; GO:0008152 ; GO:0016564 ; GO:0008152 ; GO:0016491 ; GO:0008152 ; GO:0003854 ; GO:0008152 ; GO:0003824 ; GO:0006808 ; GO:0050662 ; GO:0006808 ; GO:0016564 ; GO:0006808 ; GO:0016491 ; GO:0006808 ; GO:0003854 ; GO:0006808 ; GO:0003824 ; GO:000669…	dihydroflavonol-4-reductase, putative, expressed
Os01g0668900|mRNA|AK110235|CDS+3'UTR	2.37	0.1	2.24	2.02	1.54	1.64
Os04g0568700|mRNA|AY344483|CDS+3'UTR	-0.62	-0.94	6.95	4.03	3.27	1.86	LOC_Os04g48030		GO:0006355 ; GO:0005634 ; GO:0043565 ; GO:0006355 ; GO:0005634 ; GO:0003700 ; GO:0006355 ; GO:0005634 ; GO:0003677 ; GO:0006350 ; GO:0005634 ; GO:0043565 ; GO:0006350 ; GO:0005634 ; GO:0003700 ; GO:0006350 ; GO:0005634 ; GO:0003677	heat shock factor protein 4, putative, expressed
Os07g0675200|mRNA|AK063620|CDS+3'UTR	-0.62	-0.55	9.63	8.58	0.21	2.27
Os10g0420400|mRNA|AK107671|CDS+3'UTR	0.17	-1.23	3.73	2.69	0.78	1.44	LOC_Os10g28440		GO:0006810 ; GO:0016021 ; GO:0005215	sulfate transporter 3.1, putative, expressed
Os06g0696900|COMBINER_EST|Os06g0696900|8	2.43	0.83	3.45	2.63	2.32	2.7
Os07g0205000|mRNA|AK103963|CDS+3'UTR	-0.07	-0.02	2.13	2.11	-0.09	-0.07	LOC_Os07g10500	1.10.2.2-RXN	GO:0006122 ; GO:0008121 ; GO:0006118 ; GO:0008121	ubiquinol-cytochrome c reductase complex 14 kDa protein, putative
Os08g0518900|mRNA|AB027425|CDS+3'UTR	0.59	0.07	2.49	3.5	-0.15	0.4	LOC_Os08g40690	3.2.1.14-RXN	GO:0005975 ; GO:0004553	xylanase inhibitor protein 1 precursor, putative, expressed
Os08g0374600|mRNA|AK072505|CDS+3'UTR	2.66	4.47	2.47	3.98	4.24	2.41	LOC_Os08g28710	PROTEIN-KINASE-RXN	GO:0006468 ; GO:0005524 ; GO:0006468 ; GO:0004713 ; GO:0006468 ; GO:0004674 ; GO:0006468 ; GO:0004672	receptor protein kinase CRINKLY4 precursor, putative, expressed
Os01g0136000|COMBINER_EST|CI053053|0	-1.1	-3.01	10.11	10.38	0.97	1.71	LOC_Os01g04360		GO:0009987 ; GO:0009628 ; GO:0008152 ; GO:0006950 ;	16.9 kDa class I heat shock protein 3, putative, expressed
Os11g0670900|mRNA|AK108290|CDS+3'UTR	-1.33	-3.05	4.28	3.58	1.14	0.72	LOC_Os11g44800			expressed protein
Os04g0402100|mRNA|AK061185|CDS+3'UTR	-0.07	-0.17	2.39	3.03	-0.11	0.49	LOC_Os04g32950		GO:0009987 ; GO:0005739 ; GO:0005509 ; GO:0009987 ; GO:0005739 ; GO:0005488 ; GO:0009987 ; GO:0005623 ; GO:0005509 ; GO:0009987 ; GO:0005623 ; GO:0005488 ; GO:0009987 ; GO:0005618 ; GO:0005509 ; GO:0009987 ; GO:0005618 ; GO:0005488 ; GO:0008152 ; GO:0005739 ; GO:0005509 ; GO:0008152 ; GO:0005739 ; GO:0005488 ; GO:0008152 ; GO:0005623 ; GO:0005509 ; GO:0008152 ; GO:0005623 ; GO:0005488 ; GO:000815…	calnexin homolog precursor, putative, expressed
Os11g0668200|COMBINER|CI424579|x	2.48	3.14	4.09	3.94	3	2.3	LOC_Os11g44600		GO:0005515	calmodulin binding protein, putative, expressed
Os03g0263600|mRNA|AK100452|CDS+3'UTR	-0.23	-0.4	3.21	3.59	0.03	0.03	LOC_Os03g15710	STRICTOSIDINE-SYNTHASE-RXN	GO:0019748 ; GO:0005618 ; GO:0016844 ; GO:0019748 ; GO:0005618 ; GO:0003824 ; GO:0009987 ; GO:0005618 ; GO:0016844 ; GO:0009987 ; GO:0005618 ; GO:0003824 ; GO:0009719 ; GO:0005618 ; GO:0016844 ; GO:0009719 ; GO:0005618 ; GO:0003824 ; GO:0009605 ; GO:0005618 ; GO:0016844 ; GO:0009605 ; GO:0005618 ; GO:0003824 ; GO:0009058 ; GO:0005618 ; GO:0016844 ; GO:0009058 ; GO:0005618 ; GO:0003824 ; GO:000695…	strictosidine synthase 1 precursor, putative, expressed
Os03g0245800|mRNA|AB020973|CDS+3'UTR	-0.69	-1.01	10.01	10.36	2	5.01	LOC_Os03g14180		GO:0009987 ; GO:0009628 ; GO:0008152 ; GO:0006950 ;	small heat shock protein, chloroplast precursor, putative, expressed
Os05g0408300|mRNA|AK068553|CDS+3'UTR	0.12	0.78	2.59	2.02	0.71	-1.06	LOC_Os05g33820	TRIACYLGLYCEROL-LIPASE-RXN		lipase, putative, expressed
Os12g0443000|COMBINER_EST|Os12g0443000|8	2.06	2.29	2.59	2.16	3.48	0.67	LOC_Os12g25660		GO:0006118 ; GO:0005739 ; GO:0020037 ; GO:0006118 ; GO:0005739 ; GO:0019825 ; GO:0006118 ; GO:0005739 ; GO:0005506 ; GO:0006118 ; GO:0005739 ; GO:0004497	cytochrome P450 94A2, putative, expressed
Os02g0209400|mRNA|AK108109|CDS+3'UTR	0.45	1.15	3.71	2.24	1.15	0.54	LOC_Os02g11870			expressed protein
Os02g0454300|mRNA|AK108068|CDS+3'UTR	-0.6	-0.17	2.44	2.17	0.2	0.14	LOC_Os02g25680			expressed protein
Os11g0506800|COMBINER_EST|CI064681|6	0.27	-0.92	10.77	7.82	6.18	6.82	LOC_Os11g31060		GO:0006915 ; GO:0005515	BAG domain containing protein, expressed
Os03g0104600|COMBINER|CI279378|6	2.01	0.72	2.05	2.29	1.46	1.85
Os03g0245800|mRNA|AK120048|CDS+3'UTR	-0.25	-0.65	10.72	10.98	2.6	5.55	LOC_Os03g14180		GO:0009987 ; GO:0009628 ; GO:0008152 ; GO:0006950 ;	small heat shock protein, chloroplast precursor, putative, expressed
Os03g0729000|mRNA|AK108046|CDS+3'UTR	0.1	-0.32	5.95	4.92	3.03	0.69	LOC_Os03g51920		GO:0019538 ; GO:0016020 ; GO:0016787 ; GO:0019538 ; GO:0016020 ; GO:0003677 ; GO:0019538 ; GO:0009579 ; GO:0016787 ; GO:0019538 ; GO:0009579 ; GO:0003677 ; GO:0019538 ; GO:0009536 ; GO:0016787 ; GO:0019538 ; GO:0009536 ; GO:0003677 ; GO:0019538 ; GO:0005634 ; GO:0016787 ; GO:0019538 ; GO:0005634 ; GO:0003677 ; GO:0009987 ; GO:0005634 ; GO:0016787 ; GO:0009987 ; GO:0016020 ; GO:0016787 ; GO:000998…	peptidase, M50 family, putative, expressed
Os09g0425200|COMBINER_EST|Os09g0425200|8	-2.77	-3.43	2.75	3.32	1.89	0.65	LOC_Os09g25690		GO:0009875 ; GO:0016020 ; GO:0016787 ; GO:0009875 ; GO:0016020 ; GO:0005525 ; GO:0009875 ; GO:0016020 ; GO:0005488 ; GO:0009875 ; GO:0016020 ; GO:0003723 ; GO:0009875 ; GO:0016020 ; GO:0003676 ; GO:0009875 ; GO:0016020 ; GO:0003674 ; GO:0009875 ; GO:0016020 ; GO:0000166 ; GO:0009875 ; GO:0009536 ; GO:0016787 ; GO:0009875 ; GO:0009536 ; GO:0005525 ; GO:0009875 ; GO:0009536 ; GO:0005488 ; GO:000987…	conserved hypothetical protein
Os03g0245800|mRNA|AK120045|CDS+3'UTR	-0.12	-1.33	10.76	11.06	2.57	5.51	LOC_Os03g14180		GO:0009987 ; GO:0009628 ; GO:0008152 ; GO:0006950 ;	small heat shock protein, chloroplast precursor, putative, expressed
Os03g0241900|mRNA|AK098994|CDS+3'UTR	1.87	2.81	3.33	2.94	2.4	0.76	LOC_Os03g13840			ERD7, putative, expressed
Os07g0598300|mRNA|AK101648|CDS+3'UTR	1.68	1.97	3	3.22	0.16	0.79	LOC_Os07g40730		GO:0017111 ; GO:0005524 ; GO:0004519 ; GO:0004386 ; GO:0003677 ; GO:0003676 ; GO:0000166	ATP binding protein, putative, expressed
Os11g0533400|mRNA|AK063652|CDS+3'UTR	0.7	-0.21	4.94	4.18	1.34	0.27	LOC_Os11g32890		GO:0050826 ; GO:0050825 ; GO:0042309 ; GO:0050825	expressed protein
Os03g0395900|mRNA|AK120654|CDS+3'UTR	-0.62	-1.8	2.48	2.53	0.01	-0.15	LOC_Os03g27840			splicing factor, arginine/serine-rich 16, putative, expressed
Os12g0568100|COMBINER|CI245947|6	2.09	0.95	2.97	2.91	1.35	1.9
Os03g0245800|mRNA|AK063618|CDS+3'UTR	-0.38	-0.56	11.04	11.33	2.44	5.24	LOC_Os03g14180		GO:0009987 ; GO:0009628 ; GO:0008152 ; GO:0006950 ;	small heat shock protein, chloroplast precursor, putative, expressed
Os07g0526600|mRNA|AK109058|CDS+3'UTR	1.32	0.93	4.28	2.84	7.37	1.79	LOC_Os07g34280		GO:0008152 ; GO:0016787	2-Hydroxyisoflavanone dehydratase, putative, expressed
Os07g0526400|COMBINER_EST|CI426731|1	0.53	1.04	2.47	2.48	3.65	1.06	LOC_Os07g34260	NARINGENIN-CHALCONE-SYNTHASE-RXN	GO:0009058 ; GO:0016747 ; GO:0009058 ; GO:0008415	chalcone synthase DII, putative, expressed
Os07g0671800|mRNA|AK106149|CDS+3'UTR	-0.43	0.3	2.79	2.95	0.93	0.48	LOC_Os07g47510			stress-related protein, putative, expressed
Os06g0726600|mRNA|AK058839|UTR	-1.27	-0.9	2.05	3.14	-1.13	-0.59	LOC_Os06g51100		GO:0003674	transmembrane protein 34, putative, expressed
Os03g0745000|mRNA|AY344486|CDS+3'UTR	1.77	0.5	11.44	9.97	3.84	4.3	LOC_Os03g53340		GO:0044267 ; GO:0005634 ; GO:0005524 ; GO:0044267 ; GO:0005634 ; GO:0005515 ; GO:0044267 ; GO:0005634 ; GO:0003700 ; GO:0044267 ; GO:0005634 ; GO:0003677 ; GO:0008152 ; GO:0005634 ; GO:0043565 ; GO:0008152 ; GO:0005634 ; GO:0016491 ; GO:0008152 ; GO:0005634 ; GO:0003700 ; GO:0008152 ; GO:0005634 ; GO:0003677 ; GO:0006355 ; GO:0005634 ; GO:0043565 ; GO:0006355 ; GO:0005634 ; GO:0016491 ; GO:000635…	heat shock factor protein HSF8, putative, expressed
Os10g0371100|COMBINER|CI254027|6	1.15	1.52	2.17	2.26	3.09	0.24	LOC_Os10g22600		GO:0009719 ; GO:0005737 ; GO:0030528 ; GO:0009719 ; GO:0005737 ; GO:0003700 ; GO:0009719 ; GO:0005737 ; GO:0003677 ; GO:0009719 ; GO:0005730 ; GO:0030528 ; GO:0009719 ; GO:0005730 ; GO:0003700 ; GO:0009719 ; GO:0005730 ; GO:0003677 ; GO:0009719 ; GO:0005635 ; GO:0030528 ; GO:0009719 ; GO:0005635 ; GO:0003700 ; GO:0009719 ; GO:0005635 ; GO:0003677 ; GO:0009719 ; GO:0005634 ; GO:0030528 ; GO:000971…	DRE binding factor, putative, expressed
Os11g0184600|COMBINER_EST|Os11g0184600|8	0.31	1.71	3.13	2.81	1.4	1.06
Os08g0278900|mRNA|AK100085|CDS+3'UTR	-0.04	-0.38	2.2	3.08	-0.65	0.11	LOC_Os08g17680		GO:0016020 ;	stromal cell-derived factor 2-like protein 1 precursor, putative, expressed
Os08g0473900|mRNA|M24287|CDS+3'UTR	4	5.31	4.8	5.27	3.23	0.31	LOC_Os08g36910	3.2.1.141-RXN ; 3.2.1.1-RXN ; ALPHA-AMYL-RXN ; RXN-1823 ; RXN-1825	GO:0005975 ; GO:0043169 ; GO:0005975 ; GO:0005509 ; GO:0005975 ; GO:0004556 ; GO:0005975 ; GO:0003824	alpha-amylase isozyme 3D precursor, putative, expressed
Os03g0745000|mRNA|AK109590|CDS+3'UTR	0.55	-0.73	12.54	11.85	5.52	6.09	LOC_Os03g53340		GO:0044267 ; GO:0005634 ; GO:0005524 ; GO:0044267 ; GO:0005634 ; GO:0005515 ; GO:0044267 ; GO:0005634 ; GO:0003700 ; GO:0044267 ; GO:0005634 ; GO:0003677 ; GO:0008152 ; GO:0005634 ; GO:0043565 ; GO:0008152 ; GO:0005634 ; GO:0016491 ; GO:0008152 ; GO:0005634 ; GO:0003700 ; GO:0008152 ; GO:0005634 ; GO:0003677 ; GO:0006355 ; GO:0005634 ; GO:0043565 ; GO:0006355 ; GO:0005634 ; GO:0016491 ; GO:000635…	heat shock factor protein HSF8, putative, expressed
Os03g0645900|COMBINER_EST|CI049010|0	1.33	3.07	2.51	2.23	5.09	0.89	LOC_Os03g44380			9-cis-epoxycarotenoid dioxygenase 2, putative, expressed
Os03g0325900|COMBINER_EST|Os03g0325900|8	2.14	3.83	2.67	3.12	3.22	2.96	LOC_Os03g20940			conserved hypothetical protein
Os04g0549500|COMBINER_EST|Os04g0549500|8	0.37	0.38	2.76	2.33	-0.08	0.54	LOC_Os04g46384		GO:0009908 ; GO:0005737 ; GO:0016301 ; GO:0009908 ; GO:0005737 ; GO:0005179 ; GO:0009908 ; GO:0005737 ; GO:0003700 ; GO:0009908 ; GO:0005737 ; GO:0003677 ; GO:0009908 ; GO:0005634 ; GO:0016301 ; GO:0009908 ; GO:0005634 ; GO:0005179 ; GO:0009908 ; GO:0005634 ; GO:0003700 ; GO:0009908 ; GO:0005634 ; GO:0003677 ; GO:0009908 ; GO:0005576 ; GO:0016301 ; GO:0009908 ; GO:0005576 ; GO:0005179 ; GO:000990…	DUO1, putative
Os01g0863300|mRNA|AK111571|CDS+3'UTR	2.46	3.8	4.18	3.7	4.15	1.48	LOC_Os01g64360		GO:0009719 ; GO:0005634 ; GO:0003700 ; GO:0009719 ; GO:0005634 ; GO:0003677 ; GO:0009719 ; GO:0005634 ; GO:0003676 ; GO:0009628 ; GO:0005634 ; GO:0003700 ; GO:0009628 ; GO:0005634 ; GO:0003677 ; GO:0009628 ; GO:0005634 ; GO:0003676 ; GO:0008150 ; GO:0005634 ; GO:0003700 ; GO:0008150 ; GO:0005634 ; GO:0003677 ; GO:0008150 ; GO:0005634 ; GO:0003676 ; GO:0006950 ; GO:0005634 ; GO:0003700 ; GO:000695…	DNA binding protein, putative, expressed
Os05g0129900|mRNA|AK060436|CDS+3'UTR	-0.33	-0.36	4.18	4.59	-0.5	0.29	LOC_Os05g03910	3.1.3.16-RXN ; AMIDASE-RXN ; R311-RXN ; R314-RXN	GO:0005739 ; GO:0016787	TPR Domain containing protein, expressed
Os11g0183900|mRNA|AK061884|CDS+3'UTR	0.69	2.2	2.97	2.25	1.81	0.55	LOC_Os11g08100	3.4.23.1-RXN	GO:0019538 ; GO:0016020 ; GO:0016787 ; GO:0019538 ; GO:0016020 ; GO:0004194 ; GO:0019538 ; GO:0016020 ; GO:0004190 ; GO:0019538 ; GO:0016020 ; GO:0003677 ; GO:0019538 ; GO:0005618 ; GO:0016787 ; GO:0019538 ; GO:0005618 ; GO:0004194 ; GO:0019538 ; GO:0005618 ; GO:0004190 ; GO:0019538 ; GO:0005618 ; GO:0003677 ; GO:0009987 ; GO:0016020 ; GO:0016787 ; GO:0009987 ; GO:0016020 ; GO:0004194 ; GO:000998…	aspartic proteinase Asp1 precursor, putative, expressed
Os01g0113500|COMBINER_EST|AU166305|7	1.84	4.01	2.47	4.03	4.05	2.5
Os03g0300600|mRNA|AK069897|CDS+3'UTR	0.06	0.12	2.96	2.44	-1.38	-0.21	LOC_Os03g18870		GO:0019538 ; GO:0016020 ; GO:0031072 ; GO:0019538 ; GO:0009579 ; GO:0031072 ; GO:0019538 ; GO:0009536 ; GO:0031072 ; GO:0009987 ; GO:0016020 ; GO:0031072 ; GO:0009987 ; GO:0009579 ; GO:0031072 ; GO:0009987 ; GO:0009536 ; GO:0031072	chaperone protein dnaJ, putative, expressed
Os01g0174600|mRNA|AK107662|CDS+3'UTR	0.41	0.1	2.51	2	0.15	-0.11	LOC_Os01g07930		GO:0006816 ; GO:0016021 ; GO:0008270 ; GO:0006816 ; GO:0016021 ; GO:0005262 ; GO:0006816 ; GO:0016021 ; GO:0003676	zinc finger C-x8-C-x5-C-x3-H type family protein, expressed
Os03g0209700|COMBINER_EST|Os03g0209700|8	-0.11	0.5	2	2.44	0.06	0.16	LOC_Os03g11130			conserved hypothetical protein
Os11g0244200|mRNA|AK107883|CDS+3'UTR	-0.67	-0.16	12.8	13.07	1.7	5.07	LOC_Os11g13980		GO:0009987 ; GO:0009628 ; GO:0008152 ; GO:0006950 ;	22.0 kDa class IV heat shock protein precursor, putative, expressed
Os08g0473800|mRNA|AK064124|CDS+3'UTR	4.52	8.07	6.38	4.83	3.06	0.08
Os12g0156200|mRNA|U04297|CDS+3'UTR	-0.35	-1.12	3.66	3.4	2.7	1.45	LOC_Os12g06010	RNA-DIRECTED-DNA-POLYMERASE-RXN	GO:0006355 ; GO:0005634 ; GO:0046983 ; GO:0006355 ; GO:0005634 ; GO:0043565 ; GO:0006355 ; GO:0005634 ; GO:0003964 ; GO:0006355 ; GO:0005634 ; GO:0003723 ; GO:0006355 ; GO:0005634 ; GO:0003700 ; GO:0006278 ; GO:0005634 ; GO:0046983 ; GO:0006278 ; GO:0005634 ; GO:0043565 ; GO:0006278 ; GO:0005634 ; GO:0003964 ; GO:0006278 ; GO:0005634 ; GO:0003723 ; GO:0006278 ; GO:0005634 ; GO:0003700	retrotransposon protein, putative, unclassified, expressed
Os01g0365300|COMBINER_EST|CI525599|6	1.91	0.21	2.89	2.35	0.66	1.87	LOC_Os01g26320 ; LOC_Os01g26804		GO:0003674	carboxyl-terminal proteinase, putative, expressed ; ZmEBE-1 protein, putative, expressed
Os03g0276500|mRNA|AK099275|CDS+3'UTR	-0.18	0.08	4.02	3.3	2.3	0.7	LOC_Os03g16860		GO:0019538 ; GO:0009536 ; GO:0005524 ; GO:0019538 ; GO:0005829 ; GO:0005524 ; GO:0019538 ; GO:0005783 ; GO:0005524 ; GO:0019538 ; GO:0005739 ; GO:0005524 ; GO:0009987 ; GO:0009536 ; GO:0005524 ; GO:0009987 ; GO:0005829 ; GO:0005524 ; GO:0009987 ; GO:0005783 ; GO:0005524 ; GO:0009987 ; GO:0005739 ; GO:0005524 ; GO:0009628 ; GO:0009536 ; GO:0005524 ; GO:0009628 ; GO:0005829 ; GO:0005524 ; GO:000962…	heat shock cognate 70 kDa protein 2, putative, expressed
Os02g0201000|mRNA|AK106682|CDS+3'UTR	1.9	2.16	3.83	3.66	1.33	0.64	LOC_Os02g10710 ; LOC_Os02g10720		GO:0050826 ; GO:0050825 ; GO:0042309 ; GO:0050825 ; GO:0009628 ; GO:0050825 ; GO:0006950 ; GO:0050825 ;	chloroplast small heat shock protein, putative, expressed ; expressed protein
Os12g0150200|mRNA|AK064287|CDS+3'UTR	3.89	4.32	4.07	3.92	4.27	1.35	LOC_Os12g05440		GO:0019748 ; GO:0005739 ; GO:0020037 ; GO:0019748 ; GO:0005739 ; GO:0019825 ; GO:0019748 ; GO:0005739 ; GO:0005506 ; GO:0019748 ; GO:0005739 ; GO:0004497 ; GO:0019748 ; GO:0005739 ; GO:0003824 ; GO:0009987 ; GO:0005739 ; GO:0020037 ; GO:0009987 ; GO:0005739 ; GO:0019825 ; GO:0009987 ; GO:0005739 ; GO:0005506 ; GO:0009987 ; GO:0005739 ; GO:0004497 ; GO:0009987 ; GO:0005739 ; GO:0003824 ; GO:000971…	cytochrome P450 94A1, putative, expressed
Os02g0775100|mRNA|AK110750|CDS+3'UTR	-0.3	-0.5	3.28	3.6	-0.4	0.03	LOC_Os02g53490		GO:0006812 ; GO:0016020 ; GO:0008324 ; GO:0006812 ; GO:0016020 ; GO:0005215 ; GO:0006810 ; GO:0016020 ; GO:0008324 ; GO:0006810 ; GO:0016020 ; GO:0005215	metal tolerance protein C3, putative, expressed
Os05g0289100|COMBINER|CI516481|x	-0.15	0.21	3.38	2.69	-0.02	0.13	LOC_Os05g21250			expressed protein
Os12g0478200|mRNA|AK063578|CDS+3'UTR	-0.19	1.13	3.61	3.46	3.03	1.49
Os02g0462800|mRNA|AK110587|CDS+3'UTR	1.77	3.7	2.04	2.71	4.15	2.91	LOC_Os02g26430		GO:0045449 ; GO:0005730 ; GO:0043565 ; GO:0045449 ; GO:0005730 ; GO:0030528 ; GO:0045449 ; GO:0005730 ; GO:0003700 ; GO:0045449 ; GO:0005634 ; GO:0043565 ; GO:0045449 ; GO:0005634 ; GO:0030528 ; GO:0045449 ; GO:0005634 ; GO:0003700 ; GO:0006350 ; GO:0005730 ; GO:0043565 ; GO:0006350 ; GO:0005730 ; GO:0030528 ; GO:0006350 ; GO:0005730 ; GO:0003700 ; GO:0006350 ; GO:0005634 ; GO:0043565 ; GO:000635…	OsWRKY42 - Superfamily of rice TFs having WRKY and zinc finger domains, expressed
Os09g0513100|mRNA|AK060173|CDS+3'UTR	-0.38	-0.5	2.41	2.51	0.06	0.32	LOC_Os09g33820	2.3.1.43-RXN	GO:0006629 ; GO:0016740 ; GO:0006629 ; GO:0004607	phospholipase A1, putative, expressed
Os03g0820400|mRNA|AY286473|CDS+3'UTR	3.27	4.31	3.34	2.49	3.78	2.34	LOC_Os03g60570		GO:0009719 ; GO:0005622 ; GO:0008270 ; GO:0009719 ; GO:0005622 ; GO:0005488 ; GO:0009719 ; GO:0005622 ; GO:0003700 ; GO:0009719 ; GO:0005622 ; GO:0003676 ; GO:0006350 ; GO:0005622 ; GO:0008270 ; GO:0006350 ; GO:0005622 ; GO:0005488 ; GO:0006350 ; GO:0005622 ; GO:0003700 ; GO:0006350 ; GO:0005622 ; GO:0003676	zinc finger DNA-binding protein, putative, expressed
Os09g0518000|COMBINER_EST|AU183565|6	-0.81	-0.02	3.27	2.21	1.81	0.7	LOC_Os09g34230	RXN-4721 ; RXN-4722 ; RXN-4723 ; RXN-4724 ; RXN-4725 ; RXN-4726 ; RXN-4727 ; RXN-4728 ; RXN-4729 ; RXN-4730 ; RXN-4731 ; RXN-4732 ; RXN-4733 ; RXN-4734 ; RXN-4735 ; RXN-4736 ; RXN-4737	GO:0019748 ; GO:0016758 ; GO:0019748 ; GO:0016740 ; GO:0019748 ; GO:0003700 ; GO:0009987 ; GO:0016758 ; GO:0009987 ; GO:0016740 ; GO:0009987 ; GO:0003700 ; GO:0009628 ; GO:0016758 ; GO:0009628 ; GO:0016740 ; GO:0009628 ; GO:0003700 ; GO:0009058 ; GO:0016758 ; GO:0009058 ; GO:0016740 ; GO:0009058 ; GO:0003700 ; GO:0009056 ; GO:0016758 ; GO:0009056 ; GO:0016740 ; GO:0009056 ; GO:0003700 ; GO:000815…	indole-3-acetate beta-glucosyltransferase, putative, expressed
Os08g0473900|mRNA|AK073487|CDS+3'UTR	4.08	5.43	4.92	5.3	3.31	-0.15	LOC_Os08g36910	3.2.1.1-RXN ; ALPHA-AMYL-RXN ; RXN-1823 ; 3.2.1.141-RXN ; RXN-1825	GO:0005975 ; GO:0043169 ; GO:0005975 ; GO:0005509 ; GO:0005975 ; GO:0004556 ; GO:0005975 ; GO:0003824	alpha-amylase isozyme 3D precursor, putative, expressed
Os02g0733900|mRNA|AK111335|CDS+3'UTR	1.73	2.88	3.65	4.35	4.32	2.01	LOC_Os02g50110			expressed protein
Os03g0105000|mRNA|AK119918|CDS+3'UTR	1.27	0.6	2.4	2.41	1.1	1.26	LOC_Os03g01470			expressed protein
Os06g0555900|mRNA|AK064273|UTR	0.53	-0.02	2.72	2.27	1.39	2.43
Os03g0141200|mRNA|AK100092|CDS+3'UTR	0.17	1.42	2.74	2.15	3.07	0.28	LOC_Os03g04770	3.2.1.2-RXN ; RXN-1827	GO:0050826 ; GO:0050825 ; GO:0050826 ; GO:0016787 ; GO:0050826 ; GO:0016161 ; GO:0042309 ; GO:0050825 ; GO:0042309 ; GO:0016787 ; GO:0042309 ; GO:0016161 ; GO:0000272 ; GO:0050825 ; GO:0000272 ; GO:0016787 ; GO:0000272 ; GO:0016161	beta-amylase, putative, expressed
Os06g0356700|COMBINER_EST|Os06g0356700|8	-0.32	0.3	2.79	2.52	1.81	0.94	LOC_Os06g24990		GO:0005975 ; GO:0004553	xylanase inhibitor protein 1 precursor, putative, expressed
Os08g0208400|mRNA|AK102509|CDS+3'UTR	1.77	3.03	2.92	2.66	0.21	0.15	LOC_Os08g10740			transposon protein, putative, CACTA, En/Spm sub-class, expressed
Os01g0391100|mRNA|AK108533|CDS+3'UTR	-0.28	-0.97	2.14	2.33	-0.12	-0.16
Os08g0473900|mRNA|AK119761|CDS+3'UTR	3.76	5.12	4.5	5.01	2.91	-0.21	LOC_Os08g36910	3.2.1.141-RXN ; 3.2.1.1-RXN ; ALPHA-AMYL-RXN ; RXN-1823 ; RXN-1825	GO:0005975 ; GO:0043169 ; GO:0005975 ; GO:0005509 ; GO:0005975 ; GO:0004556 ; GO:0005975 ; GO:0003824	alpha-amylase isozyme 3D precursor, putative, expressed
Os05g0289100|COMBINER|CI516481|6	-0.18	0.2	3.28	2.38	-0.02	0.79	LOC_Os05g21250			expressed protein
Os09g0512900|mRNA|AK061814|CDS+3'UTR	-0.33	-0.05	2.63	2.18	-0.19	-0.16	LOC_Os09g33800			arabinogalactan protein, putative, expressed
Os08g0500800|mRNA|AK101328|CDS+3'UTR	-0.42	-0.59	3.6	3	0.42	0.57	LOC_Os08g39150		GO:0006508 ; GO:0008270 ; GO:0006508 ; GO:0008237	expressed protein
Os07g0625600|COMBINER_EST|CI261330|6	0.61	1.39	4.31	3.32	0.99	1.55
Os08g0237800|COMBINER_EST|Os08g0237800|8	-0.06	-0.74	5.33	3.33	-0.05	0.27	LOC_Os08g13980	2.4.1.207-RXN	GO:0006073 ; GO:0048046 ; GO:0016762 ; GO:0006073 ; GO:0048046 ; GO:0004553 ; GO:0006073 ; GO:0005618 ; GO:0016762 ; GO:0006073 ; GO:0005618 ; GO:0004553 ; GO:0005975 ; GO:0048046 ; GO:0016762 ; GO:0005975 ; GO:0048046 ; GO:0004553 ; GO:0005975 ; GO:0005618 ; GO:0016762 ; GO:0005975 ; GO:0005618 ; GO:0004553	xyloglucan endotransglucosylase/hydrolase protein 15 precursor, putative, expressed
Os01g0955000|mRNA|AK111280|CDS+3'UTR	1.51	0.52	2.58	2.81	1.41	1.43	LOC_Os01g72520		GO:0016788 ; GO:0016787	hydrolase, acting on ester bonds, putative, expressed
Os02g0764700|mRNA|AK107146|CDS+3'UTR	5.38	5.61	3.91	4.17	3.81	1.1	LOC_Os02g52670		GO:0009719 ; GO:0005737 ; GO:0030528 ; GO:0009719 ; GO:0005737 ; GO:0003677 ; GO:0009719 ; GO:0005737 ; GO:0003700 ; GO:0009719 ; GO:0005730 ; GO:0030528 ; GO:0009719 ; GO:0005730 ; GO:0003700 ; GO:0009719 ; GO:0005730 ; GO:0003677 ; GO:0009719 ; GO:0005635 ; GO:0030528 ; GO:0009719 ; GO:0005635 ; GO:0003700 ; GO:0009719 ; GO:0005635 ; GO:0003677 ; GO:0009719 ; GO:0005634 ; GO:0030528 ; GO:000971…	ethylene-responsive element binding protein 2, putative, expressed
Os03g0236200|mRNA|AY187941|CDS+3'UTR	2.18	3.56	2.18	2.34	2.93	1.48	LOC_Os03g13300	GLUTDECARBOX-RXN	GO:0019752 ; GO:0030170 ; GO:0019752 ; GO:0016831 ; GO:0019752 ; GO:0005515 ; GO:0019752 ; GO:0004351 ; GO:0019752 ; GO:0003824 ; GO:0006536 ; GO:0030170 ; GO:0006536 ; GO:0016831 ; GO:0006536 ; GO:0005515 ; GO:0006536 ; GO:0004351 ; GO:0006536 ; GO:0003824 ; GO:0006519 ; GO:0030170 ; GO:0006519 ; GO:0016831 ; GO:0006519 ; GO:0005515 ; GO:0006519 ; GO:0004351 ; GO:0006519 ; GO:0003824	glutamate decarboxylase, putative, expressed
Os04g0322100|COMBINER_EST|CI215988|6	1.07	0.19	2.94	2.01	0.76	1.05	LOC_Os04g25650	PROTEIN-KINASE-RXN	GO:0009719 ; GO:0016020 ; GO:0016787 ; GO:0009719 ; GO:0016020 ; GO:0016301 ; GO:0009719 ; GO:0016020 ; GO:0003674 ; GO:0009719 ; GO:0016020 ; GO:0000166 ; GO:0009719 ; GO:0005576 ; GO:0016787 ; GO:0009719 ; GO:0005576 ; GO:0016301 ; GO:0009719 ; GO:0005576 ; GO:0003674 ; GO:0009719 ; GO:0005576 ; GO:0000166 ; GO:0009607 ; GO:0016020 ; GO:0016787 ; GO:0009607 ; GO:0016020 ; GO:0016301 ; GO:000960…	protein kinase, putative, expressed
Os03g0161900|mRNA|AK066844|CDS+3'UTR	-0.2	-1.12	5.5	2.47	1.49	0.6	LOC_Os03g06630		GO:0006355 ; GO:0005634 ; GO:0043565 ; GO:0006355 ; GO:0005634 ; GO:0003700 ; GO:0006355 ; GO:0005634 ; GO:0003677 ; GO:0006350 ; GO:0005634 ; GO:0043565 ; GO:0006350 ; GO:0005634 ; GO:0003700 ; GO:0006350 ; GO:0005634 ; GO:0003677	heat shock factor protein 1, putative, expressed
Os04g0508500|mRNA|AK109620|CDS+3'UTR	0.74	3.17	3.47	3.41	2.86	2.55	LOC_Os04g42950		GO:0009908 ; GO:0005737 ; GO:0016301 ; GO:0009908 ; GO:0005737 ; GO:0003700 ; GO:0009908 ; GO:0005737 ; GO:0003677 ; GO:0009908 ; GO:0005634 ; GO:0016301 ; GO:0009908 ; GO:0005634 ; GO:0003700 ; GO:0009908 ; GO:0005634 ; GO:0003677 ; GO:0009719 ; GO:0005737 ; GO:0016301 ; GO:0009719 ; GO:0005737 ; GO:0003700 ; GO:0009719 ; GO:0005737 ; GO:0003677 ; GO:0009719 ; GO:0005634 ; GO:0016301 ; GO:000971…	DNA binding protein, putative, expressed
Os02g0491300|COMBINER_EST|CI445702|1	-0.43	-0.94	3.19	2.36	0.98	1.54	LOC_Os02g28970		GO:0007155 ;	expressed protein
Os12g0176200|mRNA|AK071874|CDS+3'UTR	0.6	0.33	3.01	2.68	0.48	0.58	LOC_Os12g07700		GO:0016226 ; GO:0051536 ; GO:0016226 ; GO:0005506	NFU3, putative, expressed
Os10g0392400|mRNA|AK061602|CDS+3'UTR	2.17	3.24	2.36	2.66	2.97	1.28	LOC_Os10g25290			pnFL-2, putative, expressed
Os01g0223400|mRNA|AK099696|CDS+3'UTR	1.79	0.4	3.48	2.77	1.43	2.05	LOC_Os01g12340 ; LOC_Os01g12374		GO:0006629 ; GO:0017111 ; GO:0006629 ; GO:0016788 ; GO:0006629 ; GO:0000166 ;	retrotransposon protein, putative, unclassified ; hypothetical protein
Os01g0538200|COMBINER_EST|Os01g0538200|8	2.33	0.3	3.19	2.74	1.34	2.11	LOC_Os01g35590			hypothetical protein
Os05g0545300|mRNA|AK109702|5'UTR+CDS	3.42	4.37	3.34	2.24	4.07	1.31	LOC_Os05g46750	PROTEIN-KINASE-RXN	GO:0016043 ; GO:0005856 ; GO:0005524 ; GO:0016043 ; GO:0005856 ; GO:0030246 ; GO:0016043 ; GO:0005856 ; GO:0016787 ; GO:0016043 ; GO:0005856 ; GO:0016301 ; GO:0016043 ; GO:0005856 ; GO:0005515 ; GO:0016043 ; GO:0005856 ; GO:0005488 ; GO:0016043 ; GO:0005856 ; GO:0004871 ; GO:0016043 ; GO:0005856 ; GO:0004713 ; GO:0016043 ; GO:0005856 ; GO:0004674 ; GO:0016043 ; GO:0005856 ; GO:0004672 ; GO:001604…	MAPKKK16, putative, expressed
Os11g0151400|mRNA|AK106404|CDS+3'UTR	3.38	4.84	3.51	3.64	3.21	0.09	LOC_Os11g05380		GO:0019748 ; GO:0005739 ; GO:0020037 ; GO:0019748 ; GO:0005739 ; GO:0019825 ; GO:0019748 ; GO:0005739 ; GO:0005506 ; GO:0019748 ; GO:0005739 ; GO:0004497 ; GO:0019748 ; GO:0005739 ; GO:0003824 ; GO:0009719 ; GO:0005739 ; GO:0020037 ; GO:0009719 ; GO:0005739 ; GO:0019825 ; GO:0009719 ; GO:0005739 ; GO:0005506 ; GO:0009719 ; GO:0005739 ; GO:0004497 ; GO:0009719 ; GO:0005739 ; GO:0003824 ; GO:000962…	cytochrome P450 94A2, putative, expressed
Os02g0281900|COMBINER_EST|Os02g0281900|8	1.99	1.96	2.26	2.07	1.64	-0.39	LOC_Os02g18070		GO:0008150 ; GO:0005739 ; GO:0005524 ; GO:0006952 ; GO:0005739 ; GO:0005524 ; GO:0006915 ; GO:0005739 ; GO:0005524	NBS-LRR type disease resistance protein Hom-B, putative, expressed
osa-miR169n|Os11|3'seq	1.85	0.4	2.42	2.49	0.67	1.08
Os05g0457200|COMBINER_EST|CI000749|0	-0.79	1.35	3.43	2.02	4.01	1.61	LOC_Os05g38290		GO:0009719 ; GO:0008287 ; GO:0016787 ; GO:0009719 ; GO:0008287 ; GO:0005488 ; GO:0009719 ; GO:0008287 ; GO:0004722 ; GO:0009719 ; GO:0008287 ; GO:0003824 ; GO:0009719 ; GO:0005737 ; GO:0005488 ; GO:0009719 ; GO:0005634 ; GO:0004722 ; GO:0009719 ; GO:0005737 ; GO:0016787 ; GO:0009719 ; GO:0005737 ; GO:0004722 ; GO:0009719 ; GO:0005737 ; GO:0003824 ; GO:0009719 ; GO:0005730 ; GO:0016787 ; GO:000971…	protein phosphatase 2C, putative, expressed
Os05g0108700|COMBINER|CI254462|6	1.64	0.81	6.36	6.64	1.19	1.57
Os05g0519700|mRNA|AK105433|CDS+3'UTR	-0.67	-0.94	7.3	6.62	1.77	1.59	LOC_Os05g44340	NUCLEOSIDE-TRIPHOSPHATASE-RXN	GO:0019538 ; GO:0009536 ; GO:0017111 ; GO:0019538 ; GO:0009536 ; GO:0016887 ; GO:0019538 ; GO:0009536 ; GO:0016787 ; GO:0019538 ; GO:0009536 ; GO:0005525 ; GO:0019538 ; GO:0009536 ; GO:0005524 ; GO:0019538 ; GO:0009536 ; GO:0005515 ; GO:0019538 ; GO:0009536 ; GO:0000166 ; GO:0009987 ; GO:0009536 ; GO:0017111 ; GO:0009987 ; GO:0009536 ; GO:0016887 ; GO:0009987 ; GO:0009536 ; GO:0016787 ; GO:000998…	heat shock protein 101, putative, expressed
Os11g0127000|COMBINER_EST|Os11g0127000|8	0.93	1.96	3.13	3.07	0.91	1.89	LOC_Os11g03310		GO:0045449 ; GO:0003700 ; GO:0045449 ; GO:0003677 ; GO:0007275 ; GO:0003700 ; GO:0007275 ; GO:0003677 ; GO:0006350 ; GO:0003700 ; GO:0006350 ; GO:0003677	NAC domain-containing protein 77, putative
Os01g0697700|COMBINER_EST|Os01g0697700|8	2.9	4.61	2.73	3.48	3.36	2.14	LOC_Os01g50280			expressed protein
Os12g0478100|mRNA|AK070901|CDS+3'UTR	2.05	1.74	3.86	3.75	3.64	2.73	LOC_Os12g29400			ABA-responsive protein, putative, expressed
Os07g0635500|mRNA|AK106081|CDS+3'UTR	0.98	2.65	2.2	3.06	3.19	2.15	LOC_Os07g44140		GO:0006118 ; GO:0020037 ; GO:0006118 ; GO:0005506 ; GO:0006118 ; GO:0004497	cytochrome P450 72A1, putative, expressed
Os02g0758000|mRNA|AK105464|CDS+3'UTR	-0.19	-1.21	9.77	7.96	2.94	3.38	LOC_Os02g52150		GO:0009987 ; GO:0009628 ; GO:0008152 ; GO:0006950 ;	heat shock 22 kDa protein, mitochondrial precursor, putative, expressed
Os08g0138200|COMBINER_EST|Os08g0138200|8	0.75	0.5	2.11	2.32	3.56	3.82	LOC_Os08g04370		GO:0050826 ; GO:0050825 ; GO:0050826 ; GO:0009055 ; GO:0050826 ; GO:0005507 ; GO:0042309 ; GO:0050825 ; GO:0042309 ; GO:0009055 ; GO:0042309 ; GO:0005507 ; GO:0006118 ; GO:0050825 ; GO:0006118 ; GO:0009055 ; GO:0006118 ; GO:0005507	uclacyanin-2 precursor, putative
Os06g0196200|COMBINER_EST|CB964569|7	-0.61	1.87	2.51	2.58	2.2	-0.52	LOC_Os06g09600		GO:0050826 ; GO:0050825 ; GO:0042309 ; GO:0050825	expressed protein
Os02g0442200|COMBINER_EST|Os02g0442200|8	2.25	1.53	2.31	2.61	1.93	2.29
Os07g0641700|mRNA|AF009413|CDS+3'UTR	-0.33	-0.52	2.97	2.67	-0.03	-0.07	LOC_Os07g44740		GO:0006457 ; GO:0005524	chaperonin, putative, expressed
Os01g0637800|COMBINER_EST|CI105260|6	2.04	3.26	2.6	2.44	3.26	0.57	LOC_Os01g45090		GO:0009908 ; GO:0005737 ; GO:0016301 ; GO:0009908 ; GO:0005737 ; GO:0003700 ; GO:0009908 ; GO:0005737 ; GO:0003677 ; GO:0009908 ; GO:0005634 ; GO:0016301 ; GO:0009908 ; GO:0005634 ; GO:0003700 ; GO:0009908 ; GO:0005634 ; GO:0003677 ; GO:0009719 ; GO:0005737 ; GO:0016301 ; GO:0009719 ; GO:0005737 ; GO:0003700 ; GO:0009719 ; GO:0005737 ; GO:0003677 ; GO:0009719 ; GO:0005634 ; GO:0016301 ; GO:000971…	transcription factor MYB21, putative, expressed
Os03g0381300|mRNA|AK068105|CDS+3'UTR	-0.46	-0.24	4.61	4.92	-0.19	0.35	LOC_Os03g26460			prostaglandin E synthase 3, putative, expressed
Os07g0629500|mRNA|U16256|UTR	1.75	1.24	2.77	3.35	0.04	3.07	LOC_Os07g43604			expressed protein
Os03g0100200|mRNA|AK120771|CDS+3'UTR	0.52	0.21	4.94	3.12	0.73	0.65	LOC_Os03g01030	DIHYDROXYISOVALDEHYDRAT-RXN ; DIHYDROXYMETVALDEHYDRAT-RXN	GO:0003824	expressed protein
Os08g0141400|mRNA|AK072710|CDS+3'UTR	-0.07	0.26	2.68	2.87	2.62	1.54	LOC_Os08g04630	DISULFOXRED-RXN ; NADH-DEHYDROGENASE-RXN	GO:0006118 ; GO:0050660 ; GO:0006118 ; GO:0016491	expressed protein
Os03g0180800|mRNA|AK070649|CDS+3'UTR	3.99	4.38	2.44	3.51	3.97	1.65	LOC_Os03g08310		GO:0050826 ; GO:0005840 ; GO:0050825 ; GO:0050826 ; GO:0005622 ; GO:0050825 ; GO:0050826 ; GO:0008076 ; GO:0050825 ; GO:0050826 ; GO:0008076 ; GO:0005249 ; GO:0050826 ; GO:0008076 ; GO:0003735 ; GO:0050826 ; GO:0005840 ; GO:0005249 ; GO:0050826 ; GO:0005840 ; GO:0003735 ; GO:0050826 ; GO:0005622 ; GO:0005249 ; GO:0050826 ; GO:0005622 ; GO:0003735 ; GO:0042309 ; GO:0005622 ; GO:0050825 ; GO:004230…	ZIM motif family protein, expressed
Os02g0665300|mRNA|AB037371|CDS+3'UTR	2.48	2.24	2.79	3.3	3.86	1.72	LOC_Os02g44590		GO:0043086 ; GO:0005737 ; GO:0042802 ; GO:0043086 ; GO:0005737 ; GO:0016787 ; GO:0043086 ; GO:0005737 ; GO:0004289 ; GO:0043086 ; GO:0005634 ; GO:0042802 ; GO:0043086 ; GO:0005634 ; GO:0016787 ; GO:0043086 ; GO:0005634 ; GO:0004289 ; GO:0043086 ; GO:0005618 ; GO:0042802 ; GO:0043086 ; GO:0005618 ; GO:0016787 ; GO:0043086 ; GO:0005618 ; GO:0004289 ; GO:0019538 ; GO:0005737 ; GO:0042802 ; GO:001953…	subtilisin-like protease precursor, putative, expressed
Os02g0676800|COMBINER|CI545726|3	6.42	6.27	3.65	3.72	2.95	1.56	LOC_Os02g45420		GO:0050826 ; GO:0005737 ; GO:0050825 ; GO:0050826 ; GO:0005737 ; GO:0030528 ; GO:0050826 ; GO:0005737 ; GO:0003700 ; GO:0050826 ; GO:0005737 ; GO:0003677 ; GO:0050826 ; GO:0005730 ; GO:0050825 ; GO:0050826 ; GO:0005730 ; GO:0030528 ; GO:0050826 ; GO:0005730 ; GO:0003700 ; GO:0050826 ; GO:0005730 ; GO:0003677 ; GO:0050826 ; GO:0005635 ; GO:0050825 ; GO:0050826 ; GO:0005635 ; GO:0030528 ; GO:005082…	ap2/EREBP transcription factor, putative, expressed
Os07g0121100|mRNA|AK102706|CDS+3'UTR	1.35	1.64	3.34	2.84	1.2	1.61	LOC_Os07g02990			expressed protein
Os01g0609700|mRNA|AK109629|CDS+3'UTR	0.15	0.22	6.94	6.31	0.4	0.09
Os01g0975000|mRNA|AK119662|CDS+3'UTR	0.45	3.47	2.27	2.62	3.03	1.14	LOC_Os01g74370			expressed protein
Os09g0457900|mRNA|AK067195|CDS+3'UTR	4.74	5.59	2.73	3.14	3.65	1.7	LOC_Os09g28440		GO:0009719 ; GO:0005737 ; GO:0030528 ; GO:0009719 ; GO:0005737 ; GO:0003700 ; GO:0009719 ; GO:0005737 ; GO:0003677 ; GO:0009719 ; GO:0005730 ; GO:0030528 ; GO:0009719 ; GO:0005730 ; GO:0003700 ; GO:0009719 ; GO:0005730 ; GO:0003677 ; GO:0009719 ; GO:0005635 ; GO:0030528 ; GO:0009719 ; GO:0005635 ; GO:0003700 ; GO:0009719 ; GO:0005635 ; GO:0003677 ; GO:0009719 ; GO:0005634 ; GO:0030528 ; GO:000971…	AP2 domain containing protein, expressed
Os02g0205500|mRNA|AK067907|CDS+3'UTR	1.53	2.62	3.38	2.14	2.95	1.31	LOC_Os02g11070		GO:0030154 ; GO:0016740 ; GO:0030154 ; GO:0008415 ; GO:0009987 ; GO:0016740 ; GO:0009987 ; GO:0008415 ; GO:0009058 ; GO:0016740 ; GO:0009058 ; GO:0008415 ; GO:0006629 ; GO:0016740 ; GO:0006629 ; GO:0008415	fatty acid elongase, putative, expressed
Os10g0497700|mRNA|AK102632|5'UTR+CDS	1.27	1.67	2.55	2.69	3.86	1.63	LOC_Os10g35460		GO:0016020 ;	COBRA-like protein 4 precursor, putative, expressed
Os03g0142600|COMBINER_EST|Os03g0142600|8	-0.44	1.75	4.2	4.06	0.53	-0.45	LOC_Os03g04900		GO:0009908 ; GO:0005737 ; GO:0016301 ; GO:0009908 ; GO:0005737 ; GO:0003700 ; GO:0009908 ; GO:0005737 ; GO:0003677 ; GO:0009908 ; GO:0005634 ; GO:0016301 ; GO:0009908 ; GO:0005634 ; GO:0003700 ; GO:0009908 ; GO:0005634 ; GO:0003677 ; GO:0009719 ; GO:0005737 ; GO:0003677 ; GO:0009719 ; GO:0005737 ; GO:0016301 ; GO:0009719 ; GO:0005737 ; GO:0003700 ; GO:0009719 ; GO:0005634 ; GO:0016301 ; GO:000971…	MYB305, putative
Os01g0783200|mRNA|AK102590|CDS+3'UTR	-0.21	0.61	2.3	2.08	1.94	0.75	LOC_Os01g57420	DIACYLGLYKIN-RXN	GO:0007205 ; GO:0016301 ; GO:0007205 ; GO:0004143 ; GO:0007165 ; GO:0016301 ; GO:0007165 ; GO:0004143	diacylglycerol kinase, putative, expressed
Os10g0391400|mRNA|AK107854|CDS+3'UTR	3.69	4.18	3.81	3.44	3.83	1.47	LOC_Os10g25230		GO:0050826 ; GO:0050825 ; GO:0042309 ; GO:0050825	ZIM motif family protein, expressed
Os05g0494600|mRNA|AK108158|CDS+3'UTR	0.69	3.36	4.72	3.59	4.77	1.33	LOC_Os05g41490			circadian clock coupling factor ZGT, putative, expressed
Os03g0100200|mRNA|AK107110|CDS+3'UTR	1.02	0.17	6.36	4.44	0.99	1.38	LOC_Os03g01030	DIHYDROXYISOVALDEHYDRAT-RXN ; DIHYDROXYMETVALDEHYDRAT-RXN	GO:0003824	expressed protein
Os09g0321300|mRNA|AK122141|CDS+3'UTR	2.25	-0.14	3.34	2.44	1.52	2.43
Os05g0296700|mRNA|AK063686|CDS+3'UTR	0.31	0.83	3.07	3.72	0.7	0.01
Os04g0412300|mRNA|AK110902|5'UTR+CDS	3.8	3.58	2.84	3.31	2.09	1.68	LOC_Os04g33640		GO:0005975 ; GO:0016020 ; GO:0016787 ; GO:0005975 ; GO:0016020 ; GO:0004553 ; GO:0005975 ; GO:0005737 ; GO:0016787 ; GO:0005975 ; GO:0005737 ; GO:0004553 ; GO:0005975 ; GO:0005634 ; GO:0016787 ; GO:0005975 ; GO:0005634 ; GO:0004553 ; GO:0005975 ; GO:0005618 ; GO:0016787 ; GO:0005975 ; GO:0005618 ; GO:0004553	glucan endo-1,3-beta-glucosidase 7 precursor, putative, expressed
Os12g0156200|mRNA|AY333186|CDS+3'UTR	-0.28	-0.17	3.77	3.52	2.67	1.56	LOC_Os12g06010	RNA-DIRECTED-DNA-POLYMERASE-RXN	GO:0006355 ; GO:0005634 ; GO:0046983 ; GO:0006355 ; GO:0005634 ; GO:0043565 ; GO:0006355 ; GO:0005634 ; GO:0003964 ; GO:0006355 ; GO:0005634 ; GO:0003723 ; GO:0006355 ; GO:0005634 ; GO:0003700 ; GO:0006278 ; GO:0005634 ; GO:0046983 ; GO:0006278 ; GO:0005634 ; GO:0043565 ; GO:0006278 ; GO:0005634 ; GO:0003964 ; GO:0006278 ; GO:0005634 ; GO:0003723 ; GO:0006278 ; GO:0005634 ; GO:0003700	retrotransposon protein, putative, unclassified, expressed
Os06g0593100|mRNA|AK060274|CDS+3'UTR	-0.12	-0.19	2.71	3.81	-0.38	0.5	LOC_Os06g39260		GO:0005215	solute carrier family 35 member B1, putative, expressed
Os08g0518900|mRNA|D55709|CDS+3'UTR	1.31	-1.05	3.87	4.56	0.83	1.79	LOC_Os08g40690	3.2.1.14-RXN	GO:0005975 ; GO:0004553	xylanase inhibitor protein 1 precursor, putative, expressed
Os05g0452900|mRNA|AK063393|CDS+3'UTR	0.95	0.21	3.24	2.96	0.35	0.62	LOC_Os05g37910			expressed protein
Os05g0526700|mRNA|AK108457|CDS+3'UTR	0.46	1.03	2.22	2.45	1.41	0.77	LOC_Os05g45070			harpin-induced protein, putative, expressed
Os02g0685200|mRNA|AK111726|CDS+3'UTR	4.6	6.64	3.91	2.4	5.28	1.57	LOC_Os02g46030		GO:0050826 ; GO:0005634 ; GO:0050825 ; GO:0050826 ; GO:0005634 ; GO:0003700 ; GO:0050826 ; GO:0005634 ; GO:0003677 ; GO:0042309 ; GO:0005634 ; GO:0050825 ; GO:0042309 ; GO:0005634 ; GO:0003700 ; GO:0042309 ; GO:0005634 ; GO:0003677 ; GO:0009719 ; GO:0005634 ; GO:0050825 ; GO:0009719 ; GO:0005634 ; GO:0003700 ; GO:0009719 ; GO:0005634 ; GO:0003677 ; GO:0009628 ; GO:0005634 ; GO:0050825 ; GO:000962…	expressed protein
Os02g0202700|COMBINER_EST|Os02g0202700|8	0.41	0.26	2.76	3.85	0.21	0.36
Os02g0546600|mRNA|AK107852|CDS+3'UTR	-0.5	-0.67	12.82	11.33	1.71	4.8	LOC_Os02g34260		GO:0009719 ; GO:0008076 ; GO:0030528 ; GO:0009719 ; GO:0008076 ; GO:0005249 ; GO:0009719 ; GO:0008076 ; GO:0003700 ; GO:0009719 ; GO:0008076 ; GO:0003677 ; GO:0009719 ; GO:0005737 ; GO:0030528 ; GO:0009719 ; GO:0005737 ; GO:0003677 ; GO:0009719 ; GO:0005737 ; GO:0005249 ; GO:0009719 ; GO:0005737 ; GO:0003700 ; GO:0009719 ; GO:0005730 ; GO:0030528 ; GO:0009719 ; GO:0005730 ; GO:0005249 ; GO:000971…	AP2 domain containing protein
Os06g0285200|mRNA|AY062183|CDS+3'UTR	1.27	-1.03	2.53	2.97	-1.22	-1.11	LOC_Os06g17480		GO:0006355 ; GO:0005634 ; GO:0043565 ; GO:0006355 ; GO:0005634 ; GO:0003700 ; GO:0006355 ; GO:0005634 ; GO:0003677 ; GO:0006355 ; GO:0005622 ; GO:0043565 ; GO:0006355 ; GO:0005622 ; GO:0003700 ; GO:0006355 ; GO:0005622 ; GO:0003677 ; GO:0006350 ; GO:0005634 ; GO:0043565 ; GO:0006350 ; GO:0005634 ; GO:0003700 ; GO:0006350 ; GO:0005634 ; GO:0003677 ; GO:0006350 ; GO:0005622 ; GO:0043565 ; GO:000635…	nuclear transcription factor Y subunit B-9, putative, expressed
Os03g0237500|mRNA|AK068960|CDS+3'UTR	-1.08	-1.99	6.72	4.55	1.17	1.05	LOC_Os03g13450		GO:0007186 ; GO:0016021 ; GO:0004952	expressed protein
Os05g0516700|mRNA|AK109131|CDS+3'UTR	2.46	3.08	2.99	2.03	2.6	0.47	LOC_Os05g44060			expressed protein
Os04g0206700|mRNA|AK105967|CDS+3'UTR	0.53	1.74	3.09	2.9	0.99	0.47	LOC_Os04g12980	RXN-4721 ; RXN-4722 ; RXN-4723 ; RXN-4724 ; RXN-4725 ; RXN-4726 ; RXN-4727 ; RXN-4728 ; RXN-4729 ; RXN-4730 ; RXN-4731 ; RXN-4732 ; RXN-4733 ; RXN-4734 ; RXN-4735 ; RXN-4736 ; RXN-4737	GO:0019748 ; GO:0016758 ; GO:0019748 ; GO:0016740 ; GO:0019748 ; GO:0003700 ; GO:0009987 ; GO:0016758 ; GO:0009987 ; GO:0016740 ; GO:0009987 ; GO:0003700 ; GO:0009628 ; GO:0016758 ; GO:0009628 ; GO:0016740 ; GO:0009628 ; GO:0003700 ; GO:0009058 ; GO:0016758 ; GO:0009058 ; GO:0016740 ; GO:0009058 ; GO:0003700 ; GO:0009056 ; GO:0016758 ; GO:0009056 ; GO:0016740 ; GO:0009056 ; GO:0003700 ; GO:000815…	indole-3-acetate beta-glucosyltransferase, putative, expressed
Os08g0546800|mRNA|AK101700|CDS+3'UTR	-1.17	-0.98	7.5	4.07	2.19	2.16	LOC_Os08g43334		GO:0006355 ; GO:0005634 ; GO:0043565 ; GO:0006355 ; GO:0005634 ; GO:0004879 ; GO:0006355 ; GO:0005634 ; GO:0003700 ; GO:0006355 ; GO:0005634 ; GO:0003677	heat shock factor protein 7, putative, expressed
Os04g0572400|mRNA|AY258283|CDS+3'UTR	2.75	1.16	2.48	2.47	0.04	2.08	LOC_Os04g48350		GO:0009719 ; GO:0005737 ; GO:0030528 ; GO:0009719 ; GO:0005737 ; GO:0003700 ; GO:0009719 ; GO:0005737 ; GO:0003677 ; GO:0009719 ; GO:0005730 ; GO:0030528 ; GO:0009719 ; GO:0005730 ; GO:0003700 ; GO:0009719 ; GO:0005730 ; GO:0003677 ; GO:0009719 ; GO:0005635 ; GO:0030528 ; GO:0009719 ; GO:0005635 ; GO:0003700 ; GO:0009719 ; GO:0005635 ; GO:0003677 ; GO:0009719 ; GO:0005634 ; GO:0030528 ; GO:000971…	dehydration-responsive element-binding protein 1D, putative, expressed
Os08g0250700|mRNA|AK102125|CDS+3'UTR	0.15	0.03	4.09	3.42	0.14	-0.02	LOC_Os08g15204			thioredoxin domain-containing protein 9, putative, expressed
Os09g0135800|mRNA|AK108591|CDS+3'UTR	1.52	1.93	2.44	2.6	0.41	0.7	LOC_Os09g05030			armadillo/beta-catenin-like repeat family protein, expressed
Os07g0448200|COMBINER_EST|Os07g0448200|8	-1.55	-1.48	2.6	2.19	1.03	0.33	LOC_Os07g26640		GO:0006810 ; GO:0016020 ; GO:0005215	aquaporin PIP2.5, putative, expressed
Os02g0699300|mRNA|AK067761|CDS+3'UTR	-0.35	-0.02	3.46	2.38	0.07	0.09	LOC_Os02g47110		GO:0015031 ; GO:0005622 ; GO:0030234 ; GO:0015031 ; GO:0005622 ; GO:0005525 ; GO:0015031 ; GO:0005622 ; GO:0005515 ; GO:0015031 ; GO:0005622 ; GO:0000166 ; GO:0007264 ; GO:0005622 ; GO:0030234 ; GO:0007264 ; GO:0005622 ; GO:0005525 ; GO:0007264 ; GO:0005622 ; GO:0005515 ; GO:0007264 ; GO:0005622 ; GO:0000166 ; GO:0006886 ; GO:0005622 ; GO:0030234 ; GO:0006886 ; GO:0005622 ; GO:0005525 ; GO:000688…	ADP-ribosylation factor, putative, expressed
Os08g0520700|mRNA|AK060548|CDS+3'UTR	1.47	4.55	4.26	2.71	1.55	0.83	LOC_Os08g40919			expressed protein
Os07g0481200|mRNA|AK061465|CDS+3'UTR	-0.45	-1.14	3.47	2.18	0.49	-0.16	LOC_Os07g29794	TRIACYLGLYCEROL-LIPASE-RXN		calmodulin binding protein, putative, expressed
Os01g0565900|mRNA|AK065822|CDS+3'UTR	0.77	1.2	2.75	3.14	0.14	0.23	LOC_Os01g38510		GO:0006810 ; GO:0005215	protein transport protein Sec61 beta subunit, putative, expressed
Os07g0629500|mRNA|AK106630|UTR	1.4	1.64	3.04	2.92	1.33	3.94	LOC_Os07g43604			expressed protein
Os02g0676800|COMBINER|CI545726|x	6.4	6.21	3.54	3.65	2.96	1.6	LOC_Os02g45420		GO:0050826 ; GO:0005737 ; GO:0050825 ; GO:0050826 ; GO:0005737 ; GO:0030528 ; GO:0050826 ; GO:0005737 ; GO:0003700 ; GO:0050826 ; GO:0005737 ; GO:0003677 ; GO:0050826 ; GO:0005730 ; GO:0050825 ; GO:0050826 ; GO:0005730 ; GO:0030528 ; GO:0050826 ; GO:0005730 ; GO:0003700 ; GO:0050826 ; GO:0005730 ; GO:0003677 ; GO:0050826 ; GO:0005635 ; GO:0050825 ; GO:0050826 ; GO:0005635 ; GO:0030528 ; GO:005082…	ap2/EREBP transcription factor, putative, expressed
Os06g0694200|mRNA|AK106962|CDS+3'UTR	-0.52	-1.17	4.88	3.55	1.94	-1.65	LOC_Os06g47910	TRIACYLGLYCEROL-LIPASE-RXN	GO:0006879 ; GO:0005576 ; GO:0016788 ; GO:0006879 ; GO:0005576 ; GO:0008199 ; GO:0006826 ; GO:0005576 ; GO:0016788 ; GO:0006826 ; GO:0005576 ; GO:0008199 ; GO:0006629 ; GO:0005576 ; GO:0016788 ; GO:0006629 ; GO:0005576 ; GO:0008199	alpha-L-fucosidase 2 precursor, putative, expressed
Os01g0773200|mRNA|AK069524|CDS+3'UTR	0.21	1.03	2.53	2.27	-0.68	0.31	LOC_Os01g56640		GO:0003700	expressed protein
Os08g0205700|mRNA|AK062655|CDS+3'UTR	0.18	1.84	2.18	2.2	2.7	0.2	LOC_Os08g10500			expressed protein
Os01g0603200|mRNA|AK063738|CDS+3'UTR	0.93	1.89	2	2.03	2.16	0.77
Os01g0975000|mRNA|AK103552|CDS+3'UTR	0.87	3.74	2.53	2.66	3.23	1.52	LOC_Os01g74370			expressed protein
Os04g0301500|mRNA|AB040744|CDS+3'UTR	3.13	3.86	5.45	3.86	4.14	1.01	LOC_Os04g23550		GO:0045449 ; GO:0005634 ; GO:0030528 ; GO:0045449 ; GO:0005634 ; GO:0003700 ; GO:0045449 ; GO:0005634 ; GO:0003677 ; GO:0006350 ; GO:0005634 ; GO:0030528 ; GO:0006350 ; GO:0005634 ; GO:0003700 ; GO:0006350 ; GO:0005634 ; GO:0003677	DNA binding like, putative, expressed
Os02g0192300|COMBINER|CI468424|6	0.24	0.21	3.49	2.82	-0.08	0.5	LOC_Os02g09910		GO:0006355 ; GO:0005634 ; GO:0008270 ; GO:0006355 ; GO:0005634 ; GO:0005515 ; GO:0006355 ; GO:0005634 ; GO:0004879 ; GO:0006355 ; GO:0005634 ; GO:0003677	PHD-finger family protein, expressed
Os03g0820300|mRNA|AK068861|CDS+3'UTR	1.94	4.57	5.08	3.37	4.89	3.1	LOC_Os03g60560		GO:0006350 ; GO:0005622 ; GO:0008270 ; GO:0006350 ; GO:0005622 ; GO:0005488 ; GO:0006350 ; GO:0005622 ; GO:0003700 ; GO:0006350 ; GO:0005622 ; GO:0003676	ZFP16-2, putative, expressed
Os03g0745600|COMBINER_EST|CI457848|0	-0.16	-0.46	9.54	9.21	1.26	1.73	LOC_Os03g53400		GO:0003674	transmembrane BAX inhibitor motif-containing protein 4, putative, expressed
Os03g0180900|mRNA|AK073589|CDS+3'UTR	1.76	2.84	2.46	2.26	3.05	1.8	LOC_Os03g08320			pnFL-2, putative, expressed
Os09g0444900|mRNA|AK061210|CDS+3'UTR	0.51	-0.31	4.17	3.11	1.97	2.35	LOC_Os09g27260		GO:0006835 ; GO:0016020 ; GO:0017153	TMV response-related gene product, putative, expressed
Os08g0250700|mRNA|AK109193|CDS+3'UTR	0.12	0.18	4.07	3.46	0.27	-0.2	LOC_Os08g15204			thioredoxin domain-containing protein 9, putative, expressed
Os04g0614100|mRNA|AY177698|CDS+3'UTR	2.53	0.99	2.25	2.61	1.27	1.43	LOC_Os04g52410		GO:0009908 ; GO:0005634 ; GO:0043565 ; GO:0009908 ; GO:0005634 ; GO:0003700 ; GO:0009908 ; GO:0005634 ; GO:0003677 ; GO:0006355 ; GO:0005634 ; GO:0043565 ; GO:0006355 ; GO:0005634 ; GO:0003700 ; GO:0006355 ; GO:0005634 ; GO:0003677 ; GO:0006350 ; GO:0005634 ; GO:0043565 ; GO:0006350 ; GO:0005634 ; GO:0003700 ; GO:0006350 ; GO:0005634 ; GO:0003677	MADS-box transcription factor 31, putative, expressed
Os06g0559000|mRNA|AK109653|CDS+3'UTR	1	-0.97	2.73	2.63	0.81	0.41	LOC_Os06g36380			expressed protein
Os03g0416500|mRNA|AK103024|CDS+3'UTR	-0.78	-1.41	2.22	2.85	-0.93	-0.3	LOC_Os03g30300	6PGLUCONOLACT-RXN	GO:0006098 ; GO:0017057 ; GO:0006098 ; GO:0003824 ; GO:0005975 ; GO:0017057 ; GO:0005975 ; GO:0003824	6-phosphogluconolactonase, putative, expressed
Os01g0782800|COMBINER_EST|Os01g0782800|8	-0.09	0.47	3.49	2.3	0.37	0.14	LOC_Os01g57380			hypothetical protein
Os04g0416900|COMBINER_EST|CI481371|0	0.44	0.52	2.57	2.98	1.31	0.42	LOC_Os04g34000	RXN-1225 ; RXN-1226 ; RXN-4721 ; RXN-4722 ; RXN-4723 ; RXN-4724 ; RXN-4725 ; RXN-4726 ; RXN-4727 ; RXN-4728 ; RXN-4729 ; RXN-4730 ; RXN-4731 ; RXN-4732 ; RXN-4733 ; RXN-4734 ; RXN-4735 ; RXN-4736 ; RXN-4737	GO:0009991 ; GO:0016020 ; GO:0016740 ; GO:0009991 ; GO:0009536 ; GO:0016740 ; GO:0009991 ; GO:0005739 ; GO:0016740 ; GO:0009987 ; GO:0016020 ; GO:0016740 ; GO:0009987 ; GO:0009536 ; GO:0016740 ; GO:0009987 ; GO:0005739 ; GO:0016740 ; GO:0009058 ; GO:0016020 ; GO:0016740 ; GO:0009058 ; GO:0009536 ; GO:0016740 ; GO:0009058 ; GO:0005739 ; GO:0016740 ; GO:0006950 ; GO:0016020 ; GO:0016740 ; GO:000695…	digalactosyldiacylglycerol synthase 1, putative, expressed
Os04g0462200|mRNA|AK106790|CDS+3'UTR	1.56	0.78	3.41	2.02	1.03	1.76	LOC_Os04g38840		GO:0006869 ; GO:0016020 ; GO:0008289 ; GO:0006869 ; GO:0005576 ; GO:0008289 ; GO:0006810 ; GO:0016020 ; GO:0008289 ; GO:0006810 ; GO:0005576 ; GO:0008289	protease inhibitor/seed storage/LTP family protein, expressed
osa-miR169e|Os02|5'seq	1.27	1.31	4.46	3.92	-0.07	1.13
Os03g0741100|mRNA|AK071734|CDS+3'UTR	2.75	3.88	3.5	3.67	3.25	1.74	LOC_Os03g53020		GO:0045449 ; GO:0005634 ; GO:0030528 ; GO:0045449 ; GO:0005634 ; GO:0003700 ; GO:0045449 ; GO:0005634 ; GO:0003677 ; GO:0006350 ; GO:0005634 ; GO:0030528 ; GO:0006350 ; GO:0005634 ; GO:0003700 ; GO:0006350 ; GO:0005634 ; GO:0003677	helix-loop-helix DNA-binding domain containing protein, expressed
Os04g0618400|mRNA|AK108024|CDS+3'UTR	3.54	5.35	3.89	4.82	3.7	3.43	LOC_Os04g52750			expressed protein
Os09g0417600|mRNA|AK068337|CDS+3'UTR	0.75	3.48	3.75	3.17	2.89	0.21	LOC_Os09g25060		GO:0045449 ; GO:0005634 ; GO:0043565 ; GO:0045449 ; GO:0005634 ; GO:0030528 ; GO:0045449 ; GO:0005634 ; GO:0003700 ; GO:0006350 ; GO:0005634 ; GO:0043565 ; GO:0006350 ; GO:0005634 ; GO:0030528 ; GO:0006350 ; GO:0005634 ; GO:0003700	OsWRKY76 - Superfamily of rice TFs having WRKY and zinc finger domains, expressed
Os02g0572700|COMBINER_EST|Os02g0572700|8	0.18	0.59	2.93	2.11	0.02	-0.51
Os01g0675800|mRNA|AK105493|CDS+3'UTR	0.97	2.02	2.01	2.23	1.77	1.27
Os07g0498800|mRNA|AK065220|CDS+3'UTR	0.17	-0.32	2.19	2.12	0.18	-0.01	LOC_Os07g31540	1-PHOSPHATIDYLINOSITOL-3-KINASE-RXN	GO:0006464 ;	ubiquitin family protein, expressed
Os05g0349000|mRNA|AK070681|CDS+3'UTR	3.23	0.3	2.33	2.29	1.07	2.06	LOC_Os05g28170			expressed protein
Os01g0251200|mRNA|AK108417|5'UTR+CDS	-0.78	-0.43	2.7	2.39	-0.38	0.8	LOC_Os01g14840		GO:0005622 ; GO:0008270 ; GO:0005622 ; GO:0005515 ; GO:0005622 ; GO:0005488 ; GO:0005622 ; GO:0003676	nucleic acid binding protein, putative, expressed
Os08g0240600|COMBINER_EST|Os08g0240600|8	0.96	0.23	2.15	2.64	0.57	1.15	LOC_Os08g14220			expressed protein
Os04g0519100|COMBINER_EST|Os04g0519100|8	0.91	0.13	2.54	2.83	1.26	1.33	LOC_Os04g43860 ; LOC_Os04g43870			hypothetical protein ; transposon protein, putative, CACTA, En/Spm sub-class
Os03g0278800|COMBINER_EST|AU077776|6	0.08	0	3.4	2.53	-0.02	0.19	LOC_Os03g17060		GO:0009628 ; GO:0009536 ; GO:0003723 ; GO:0009628 ; GO:0009536 ; GO:0003676 ; GO:0006950 ; GO:0009536 ; GO:0003723 ; GO:0006950 ; GO:0009536 ; GO:0003676 ; GO:0006139 ; GO:0009536 ; GO:0003723 ; GO:0006139 ; GO:0009536 ; GO:0003676	RNA binding protein, putative, expressed
Os02g0220700|COMBINER_EST|Os02g0220700|8	1.02	2.31	2.93	3.23	0.09	0.26	LOC_Os02g12810	PROTEIN-KINASE-RXN ; PROTEIN-TYROSINE-KINASE-RXN	GO:0030154 ; GO:0016020 ; GO:0016301 ; GO:0030154 ; GO:0005739 ; GO:0004672 ; GO:0030154 ; GO:0005618 ; GO:0030246 ; GO:0030154 ; GO:0016020 ; GO:0030246 ; GO:0030154 ; GO:0016020 ; GO:0016787 ; GO:0030154 ; GO:0016020 ; GO:0005524 ; GO:0030154 ; GO:0016020 ; GO:0005515 ; GO:0030154 ; GO:0016020 ; GO:0004872 ; GO:0030154 ; GO:0016020 ; GO:0004871 ; GO:0030154 ; GO:0016020 ; GO:0004713 ; GO:003015…
Os01g0587300|COMBINER_EST|Os01g0587300|8	0.13	-0.18	3.48	2.11	0.71	0.69	LOC_Os01g40480		GO:0005515 ; GO:0005198	phosphoribosylanthranilate transferase, 3 partial, putative, expressed
Os01g0369200|mRNA|AK073477|CDS+3'UTR	0.59	-0.1	2.02	2.69	-0.03	1.1	LOC_Os01g27160		GO:0007049 ;	cullin-1, putative, expressed
Os12g0222000|COMBINER_EST|CI402710|0	-1.29	0.08	2.18	3.04	3.38	2.88
Os04g0563000|COMBINER_EST|CI547924|6	5.39	6.41	3.92	2.24	2.57	2.7	LOC_Os04g47520		GO:0005737 ; GO:0005634 ; GO:0005618 ;	auxin-independent growth promoter, putative, expressed
Os08g0473900|mRNA|AK119561|CDS+3'UTR	3.88	5.24	5.03	5.41	3.21	0.4	LOC_Os08g36910	3.2.1.141-RXN ; 3.2.1.1-RXN ; ALPHA-AMYL-RXN ; RXN-1823 ; RXN-1825	GO:0005975 ; GO:0043169 ; GO:0005975 ; GO:0005509 ; GO:0005975 ; GO:0004556 ; GO:0005975 ; GO:0003824	alpha-amylase isozyme 3D precursor, putative, expressed
Os03g0832200|mRNA|AK070712|CDS+3'UTR	0.43	0.05	2.02	3.7	-0.19	-0.3	LOC_Os03g61670		GO:0009987 ; GO:0005783 ; GO:0051082 ; GO:0009987 ; GO:0005783 ; GO:0005509 ; GO:0009987 ; GO:0005783 ; GO:0005488 ; GO:0009987 ; GO:0005739 ; GO:0051082 ; GO:0009987 ; GO:0005739 ; GO:0005509 ; GO:0009987 ; GO:0005739 ; GO:0005488 ; GO:0009987 ; GO:0005623 ; GO:0051082 ; GO:0009987 ; GO:0005623 ; GO:0005509 ; GO:0009987 ; GO:0005623 ; GO:0005488 ; GO:0009987 ; GO:0005618 ; GO:0051082 ; GO:000998…	calreticulin precursor, putative, expressed
Os08g0557500|mRNA|AK111941|CDS+3'UTR	0.06	-0.12	2.02	2.09	-0.04	0.35	LOC_Os08g44330	PEPTIDYLPROLYL-ISOMERASE-RXN	GO:0050826 ; GO:0050825 ; GO:0042309 ; GO:0050825 ; GO:0006457 ; GO:0050825 ; GO:0006457 ;	peptidyl-prolyl cis-trans isomerase, putative, expressed
Os01g0678400|mRNA|AK106072|5'UTR+CDS	2.75	4.4	2.83	2.12	2.98	2.88	LOC_Os01g48660			expressed protein
Os03g0626500|COMBINER_EST|CI274015|6	-0.93	-1.2	2.04	2.17	-0.33	0.36	LOC_Os03g42810	3.1.3.56-RXN	GO:0016787 ; GO:0004437	type II inositol-1,4,5-trisphosphate 5-phosphatase precursor, putative, expressed
Os03g0230300|mRNA|AK102303|CDS+3'UTR	0.21	1.59	5	3.06	1.6	1.96	LOC_Os03g12820	|NAD(+)-ADP-RIBOSYLTRANSFERASE-RXN|	GO:0006471 ; GO:0003950	ATP8, putative, expressed
Os10g0429700|mRNA|AK069463|5'UTR+CDS	0.32	-0.62	2.85	4.3	0.69	0.22	LOC_Os10g29420		GO:0015074 ; GO:0008270 ; GO:0015074 ; GO:0003677 ; GO:0015074 ; GO:0003676	retrotransposon protein, putative, unclassified, expressed
Os02g0677300|mRNA|AK060550|CDS+3'UTR	5.59	4.39	2.19	5.59	2.57	3.78	LOC_Os02g45450		GO:0009719 ; GO:0005737 ; GO:0030528 ; GO:0009719 ; GO:0005737 ; GO:0003677 ; GO:0009719 ; GO:0005737 ; GO:0003700 ; GO:0009719 ; GO:0005730 ; GO:0030528 ; GO:0009719 ; GO:0005730 ; GO:0003700 ; GO:0009719 ; GO:0005730 ; GO:0003677 ; GO:0009719 ; GO:0005635 ; GO:0030528 ; GO:0009719 ; GO:0005635 ; GO:0003700 ; GO:0009719 ; GO:0005635 ; GO:0003677 ; GO:0009719 ; GO:0005634 ; GO:0030528 ; GO:000971…	dehydration-responsive element-binding protein 1A, putative, expressed
Os03g0230300|mRNA|AK058934|UTR	0.47	1.8	4.84	3.04	1.72	1.71	LOC_Os03g12820	|NAD(+)-ADP-RIBOSYLTRANSFERASE-RXN|	GO:0006471 ; GO:0003950	ATP8, putative, expressed
Os03g0100200|mRNA|AK104982|CDS+3'UTR	-0.39	-0.33	3.3	2.57	-0.02	-0.42	LOC_Os03g01030	DIHYDROXYISOVALDEHYDRAT-RXN ; DIHYDROXYMETVALDEHYDRAT-RXN	GO:0003824	expressed protein
Os03g0272300|mRNA|AK071865|CDS+3'UTR	-0.42	-0.71	3.99	2.91	0.32	0.34	LOC_Os03g16570	UBIQUITIN--PROTEIN-LIGASE-RXN	GO:0016787 ; GO:0008270 ; GO:0005515 ; GO:0005488	protein binding protein, putative, expressed
Os05g0186300|mRNA|AK099249|CDS+3'UTR	0.54	1.3	2.08	2.25	2.37	1.88	LOC_Os05g09440		GO:0006108 ; GO:0005739 ; GO:0051287 ; GO:0006108 ; GO:0005739 ; GO:0016616 ; GO:0006108 ; GO:0005739 ; GO:0004470 ; GO:0006108 ; GO:0005739 ; GO:0003824 ; GO:0006091 ; GO:0005739 ; GO:0051287 ; GO:0006091 ; GO:0005739 ; GO:0016616 ; GO:0006091 ; GO:0005739 ; GO:0004470 ; GO:0006091 ; GO:0005739 ; GO:0003824 ; GO:0005975 ; GO:0005739 ; GO:0051287 ; GO:0005975 ; GO:0005739 ; GO:0016616 ; GO:000597…	NADP-dependent malic enzyme, chloroplast precursor, putative, expressed
Os08g0447200|mRNA|AK067377|CDS+3'UTR	0.1	0.44	2.08	2.06	-0.38	0.34	LOC_Os08g34740			SGT1 protein, putative, expressed
Os03g0300600|mRNA|AK104186|CDS+3'UTR	0.33	0.35	3.14	2.77	-1.37	-0.01	LOC_Os03g18870		GO:0019538 ; GO:0016020 ; GO:0031072 ; GO:0019538 ; GO:0009579 ; GO:0031072 ; GO:0019538 ; GO:0009536 ; GO:0031072 ; GO:0009987 ; GO:0016020 ; GO:0031072 ; GO:0009987 ; GO:0009579 ; GO:0031072 ; GO:0009987 ; GO:0009536 ; GO:0031072	chaperone protein dnaJ, putative, expressed
Os06g0127100|mRNA|AY327040|CDS+3'UTR	5.15	4.98	3.09	4.51	5.03	1.97	LOC_Os06g03670		GO:0050826 ; GO:0005840 ; GO:0050825 ; GO:0050826 ; GO:0005634 ; GO:0003700 ; GO:0050826 ; GO:0005840 ; GO:0003735 ; GO:0050826 ; GO:0005840 ; GO:0003700 ; GO:0050826 ; GO:0005634 ; GO:0050825 ; GO:0050826 ; GO:0005634 ; GO:0003735 ; GO:0050826 ; GO:0005622 ; GO:0050825 ; GO:0050826 ; GO:0005622 ; GO:0003735 ; GO:0050826 ; GO:0005622 ; GO:0003700 ; GO:0042309 ; GO:0005622 ; GO:0050825 ; GO:004230…	dehydration-responsive element-binding protein 1A, putative, expressed
Os08g0338700|mRNA|AK099022|CDS+3'UTR	0.13	0.29	2.1	2.27	-0.31	0.83	LOC_Os08g25090		GO:0006457 ; GO:0051087 ; GO:0006457 ; GO:0042803 ; GO:0006457 ; GO:0005515 ; GO:0006457 ; GO:0000774	grpE1, putative, expressed
Os01g0606900|mRNA|AK065697|CDS+3'UTR	-0.48	1.67	6.77	3.79	-0.72	0.53	LOC_Os01g42190		GO:0019538 ; GO:0016020 ; GO:0031072 ; GO:0019538 ; GO:0009579 ; GO:0031072 ; GO:0019538 ; GO:0009536 ; GO:0031072 ; GO:0019538 ; GO:0005739 ; GO:0031072 ; GO:0009987 ; GO:0016020 ; GO:0031072 ; GO:0009987 ; GO:0009579 ; GO:0031072 ; GO:0009987 ; GO:0009536 ; GO:0031072 ; GO:0009987 ; GO:0005739 ; GO:0031072	dnaJ-like protein, putative, expressed
Os03g0300600|mRNA|AK059801|CDS+3'UTR	0.42	0.45	3.2	2.84	-1.3	-0.03	LOC_Os03g18870		GO:0019538 ; GO:0016020 ; GO:0031072 ; GO:0019538 ; GO:0009579 ; GO:0031072 ; GO:0019538 ; GO:0009536 ; GO:0031072 ; GO:0009987 ; GO:0016020 ; GO:0031072 ; GO:0009987 ; GO:0009579 ; GO:0031072 ; GO:0009987 ; GO:0009536 ; GO:0031072	chaperone protein dnaJ, putative, expressed
Os09g0375900|mRNA|AK121433|CDS+3'UTR	-0.03	0.26	2.12	2.06	0.39	0.16	LOC_Os09g20900		GO:0006950 ;	RING-H2 finger protein ATL3I, putative, expressed
Os10g0540800|mRNA|AK069597|CDS+3'UTR	-0.06	-0.97	2.13	2.43	-0.16	0.35	LOC_Os10g39500			expressed protein
Os01g0160100|mRNA|AK069905|CDS+3'UTR	0.16	0.24	2.13	2.53	0.21	0.68	LOC_Os01g06660	ACETOLACTSYN-RXN ; ACETOOHBUTSYN-RXN	GO:0030976 ; GO:0016831 ; GO:0003824 ; GO:0000287	pyruvate decarboxylase isozyme 1, putative, expressed
Os03g0815200|mRNA|AK121351|CDS+3'UTR	0.05	0.1	2.13	2.3	-0.17	-0.08	LOC_Os03g60090	1.5.1.20-RXN	GO:0006555 ; GO:0004489 ; GO:0006555 ; GO:0003824 ; GO:0006519 ; GO:0004489 ; GO:0006519 ; GO:0003824	methylenetetrahydrofolate reductase, putative, expressed
Os11g0183900|mRNA|AK068348|CDS+3'UTR	0.38	1.53	3.03	2.58	1.18	0.66	LOC_Os11g08100	3.4.23.1-RXN	GO:0019538 ; GO:0016020 ; GO:0016787 ; GO:0019538 ; GO:0016020 ; GO:0004194 ; GO:0019538 ; GO:0016020 ; GO:0004190 ; GO:0019538 ; GO:0016020 ; GO:0003677 ; GO:0019538 ; GO:0005618 ; GO:0016787 ; GO:0019538 ; GO:0005618 ; GO:0004194 ; GO:0019538 ; GO:0005618 ; GO:0004190 ; GO:0019538 ; GO:0005618 ; GO:0003677 ; GO:0009987 ; GO:0016020 ; GO:0016787 ; GO:0009987 ; GO:0016020 ; GO:0004194 ; GO:000998…	aspartic proteinase Asp1 precursor, putative, expressed
Os05g0186300|mRNA|AY435404|CDS+3'UTR	0.53	1.18	2.13	2.19	2.29	1.89	LOC_Os05g09440		GO:0006108 ; GO:0005739 ; GO:0051287 ; GO:0006108 ; GO:0005739 ; GO:0016616 ; GO:0006108 ; GO:0005739 ; GO:0004470 ; GO:0006108 ; GO:0005739 ; GO:0003824 ; GO:0006091 ; GO:0005739 ; GO:0051287 ; GO:0006091 ; GO:0005739 ; GO:0016616 ; GO:0006091 ; GO:0005739 ; GO:0004470 ; GO:0006091 ; GO:0005739 ; GO:0003824 ; GO:0005975 ; GO:0005739 ; GO:0051287 ; GO:0005975 ; GO:0005739 ; GO:0016616 ; GO:000597…	NADP-dependent malic enzyme, chloroplast precursor, putative, expressed
Os02g0813800|mRNA|AK063819|UTR	-0.05	-0.92	2.17	2.13	0.11	0.35	LOC_Os02g56880		GO:0016043 ; GO:0016020 ; GO:0005215 ; GO:0016043 ; GO:0016020 ; GO:0000166 ; GO:0016043 ; GO:0005886 ; GO:0005215 ; GO:0016043 ; GO:0005886 ; GO:0000166 ; GO:0016043 ; GO:0005794 ; GO:0005215 ; GO:0016043 ; GO:0005794 ; GO:0000166 ; GO:0007165 ; GO:0016020 ; GO:0005215 ; GO:0007165 ; GO:0016020 ; GO:0000166 ; GO:0007165 ; GO:0005886 ; GO:0005215 ; GO:0007165 ; GO:0005886 ; GO:0000166 ; GO:000716…	transcriptional corepressor LEUNIG, putative, expressed
Os01g0375000|mRNA|AK103410|CDS+3'UTR	1.24	1.64	2.92	2.46	0.46	1.83	LOC_Os01g27730		GO:0005622 ; GO:0005525 ; GO:0005622 ; GO:0000166	guanine nucleotide-binding protein-like 3, putative, expressed
Os02g0824500|mRNA|AK111296|CDS+3'UTR	-0.44	-0.16	2.16	3.43	3.33	1.8	LOC_Os02g57840		GO:0050826 ; GO:0050825 ; GO:0050826 ; GO:0005488 ; GO:0050826 ; GO:0003677 ; GO:0042309 ; GO:0003677 ; GO:0042309 ; GO:0050825 ; GO:0042309 ; GO:0005488	remorin, putative, expressed
Os10g0452700|COMBINER_EST|CI540098|6	-0.58	-1.44	2.17	3.1	-0.29	-1.69	LOC_Os10g31510		GO:0009875 ; GO:0016020 ; GO:0016787 ; GO:0009875 ; GO:0016020 ; GO:0005488 ; GO:0009875 ; GO:0016020 ; GO:0003723 ; GO:0009875 ; GO:0016020 ; GO:0003676 ; GO:0009875 ; GO:0016020 ; GO:0003674 ; GO:0009875 ; GO:0016020 ; GO:0000166 ; GO:0009875 ; GO:0005739 ; GO:0016787 ; GO:0009875 ; GO:0005739 ; GO:0005488 ; GO:0009875 ; GO:0005739 ; GO:0003723 ; GO:0009875 ; GO:0005739 ; GO:0003676 ; GO:000987…	glycine-rich cell wall structural protein 2 precursor, putative, expressed
Os09g0375900|mRNA|AK059407|CDS+3'UTR	-0.01	0.35	2.17	2.1	0.38	0.2	LOC_Os09g20900		GO:0006950 ;	RING-H2 finger protein ATL3I, putative, expressed
Os03g0718800|COMBINER_EST|CI255934|6	-0.07	1.13	2.18	2.3	2.48	1.84	LOC_Os03g50960		GO:0006810 ; GO:0016020 ; GO:0008289 ; GO:0006810 ; GO:0009579 ; GO:0008289 ; GO:0006810 ; GO:0009536 ; GO:0008289	cortical cell-delineating protein precursor, putative, expressed
Os12g0218000|COMBINER|AU174504|6	2.17	0.12	3.16	2.12	1.1	2.08
Os09g0482100|mRNA|AB111810|CDS+3'UTR	0.19	0.24	2.18	2.04	0.37	-0.51
Os09g0451500|mRNA|AK072941|CDS+3'UTR	-0.41	-1.1	2.12	2.75	-0.69	-0.18	LOC_Os09g27830	5.3.4.1-RXN ; DISULISOM-RXN	GO:0045454 ; GO:0016853 ; GO:0045454 ; GO:0003824	OsPDIL2-3 - Oryza sativa protein disulfide isomerase, expressed
Os07g0627800|mRNA|AK066361|CDS+3'UTR	-0.3	-0.64	2.19	2.02	-0.26	0.37	LOC_Os07g43470	RXN0-1021	GO:0007264 ; GO:0005622 ; GO:0005525	developmentally-regulated GTP-binding protein 1, putative, expressed
Os03g0145600|mRNA|AK106243|CDS+3'UTR	-0.38	-0.66	2.26	2.49	2.14	1.24	LOC_Os03g05210		GO:0007165 ; GO:0016020 ; GO:0008270 ; GO:0007165 ; GO:0016020 ; GO:0003676 ; GO:0007165 ; GO:0016020 ; GO:0000166 ; GO:0007165 ; GO:0005886 ; GO:0008270 ; GO:0007165 ; GO:0005886 ; GO:0003676 ; GO:0007165 ; GO:0005886 ; GO:0000166	ZFWD1, putative, expressed
Os02g0561900|COMBINER|CI262881|6	2.13	3.38	2.21	2.11	1.82	1.85	LOC_Os02g35440	UBIQUITIN--PROTEIN-LIGASE-RXN	GO:0009719 ; GO:0016020 ; GO:0016740 ; GO:0009719 ; GO:0016020 ; GO:0008270 ; GO:0009719 ; GO:0016020 ; GO:0005515 ; GO:0009719 ; GO:0016020 ; GO:0005488 ; GO:0009719 ; GO:0016020 ; GO:0003824 ; GO:0009719 ; GO:0016020 ; GO:0003674 ; GO:0009607 ; GO:0016020 ; GO:0016740 ; GO:0009607 ; GO:0016020 ; GO:0008270 ; GO:0009607 ; GO:0016020 ; GO:0005515 ; GO:0009607 ; GO:0016020 ; GO:0005488 ; GO:000960…	RING-H2 finger protein ATL4O precursor, putative
Os02g0561400|COMBINER|CI262881|6	2.11	3.27	2.05	2.08	1.66	1.68
Os06g0703400|mRNA|AK107025|CDS+3'UTR	1.06	-0.2	4.14	2.86	0.42	1.14
Os03g0395900|mRNA|AK102573|CDS+3'UTR	-0.6	-1.24	2.21	2.03	-0.19	0.27	LOC_Os03g27840			splicing factor, arginine/serine-rich 16, putative, expressed
Os12g0230500|COMBINER|CI211517|6	0.2	0.96	5.39	3.85	1.32	-0.29
Os01g0699400|mRNA|AK107168|5'UTR+CDS	1.94	3.42	5.39	2.3	4.97	0.34	LOC_Os01g50400	PROTEIN-KINASE-RXN	GO:0016043 ; GO:0005622 ; GO:0005524 ; GO:0016043 ; GO:0005856 ; GO:0030246 ; GO:0016043 ; GO:0005856 ; GO:0016787 ; GO:0016043 ; GO:0005856 ; GO:0016301 ; GO:0016043 ; GO:0005856 ; GO:0005524 ; GO:0016043 ; GO:0005856 ; GO:0005515 ; GO:0016043 ; GO:0005856 ; GO:0005488 ; GO:0016043 ; GO:0005856 ; GO:0004871 ; GO:0016043 ; GO:0005856 ; GO:0004713 ; GO:0016043 ; GO:0005856 ; GO:0004674 ; GO:001604…	mitogen-activated protein kinase kinase kinase 1, putative, expressed
Os04g0600200|mRNA|AB007452|CDS+3'UTR	-0.07	1.24	2.24	2.97	1.89	1.18	LOC_Os04g51150		GO:0050826 ; GO:0005740 ; GO:0050825 ; GO:0042309 ; GO:0005740 ; GO:0050825 ; GO:0007585 ; GO:0005740 ; GO:0050825	transposon protein, putative, unclassified, expressed
Os03g0822700|mRNA|AK061682|CDS+3'UTR	-0.04	0.31	5.78	4.09	1.48	0.6	LOC_Os03g60780			armadillo/beta-catenin-like repeat family protein, expressed
Os01g0975900|mRNA|AB114829|CDS+3'UTR	-1.06	-1.97	2.25	2.29	-0.01	-1.39	LOC_Os01g74450		GO:0009719 ; GO:0016021 ; GO:0005215 ; GO:0009719 ; GO:0016020 ; GO:0005215 ; GO:0009719 ; GO:0005886 ; GO:0005215 ; GO:0009719 ; GO:0005618 ; GO:0005215 ; GO:0007165 ; GO:0016021 ; GO:0005215 ; GO:0007165 ; GO:0016020 ; GO:0005215 ; GO:0007165 ; GO:0005886 ; GO:0005215 ; GO:0007165 ; GO:0005618 ; GO:0005215 ; GO:0006810 ; GO:0016021 ; GO:0005215 ; GO:0006810 ; GO:0016020 ; GO:0005215 ; GO:000681…	aquaporin TIP1.2, putative, expressed
Os02g0561000|COMBINER|CI563011|x	2.22	3.42	2.28	2.08	2.1	1.54
Os08g0419100|mRNA|AK106423|CDS+3'UTR	-0.36	-1.01	2.32	2.32	0.43	0.61	LOC_Os08g32360			expressed protein
Os04g0600200|mRNA|AK064040|CDS+3'UTR	0.13	1.28	2.27	2.76	1.86	1.1	LOC_Os04g51150		GO:0050826 ; GO:0005740 ; GO:0050825 ; GO:0042309 ; GO:0005740 ; GO:0050825 ; GO:0007585 ; GO:0005740 ; GO:0050825	transposon protein, putative, unclassified, expressed
Os09g0341500|mRNA|AK073913|CDS+3'UTR	3.46	5.03	2.38	3.29	3.64	2.96	LOC_Os09g17146			expressed protein
Os04g0447100|COMBINER_EST|CI190887|6	1.92	2.39	2.27	2.05	2.44	1.32	LOC_Os04g37430	LIPOXYGENASE-RXN ; RXN-1321	GO:0040007 ; GO:0016020 ; GO:0016165 ; GO:0040007 ; GO:0016020 ; GO:0005506 ; GO:0040007 ; GO:0016020 ; GO:0003824 ; GO:0040007 ; GO:0009579 ; GO:0016165 ; GO:0040007 ; GO:0009579 ; GO:0005506 ; GO:0040007 ; GO:0009579 ; GO:0003824 ; GO:0040007 ; GO:0009536 ; GO:0016165 ; GO:0040007 ; GO:0009536 ; GO:0005506 ; GO:0040007 ; GO:0009536 ; GO:0003824 ; GO:0009987 ; GO:0016020 ; GO:0016165 ; GO:000998…	lipoxygenase 5, putative, expressed
Os02g0179600|mRNA|AK110418|CDS+3'UTR	0.05	1.65	2.28	4.16	1.99	1.4	LOC_Os02g08330		GO:0015992 ; GO:0016469 ; GO:0016820 ; GO:0015992 ; GO:0016020 ; GO:0016820	expressed protein
osa-miR399h|Os05|5'seq	1.71	-0.27	4.17	2.3	0.76	0.95
Os10g0400500|COMBINER_EST|Os10g0400500|8	2.12	1.36	3.55	3.03	2.4	-0.58	LOC_Os10g26110	TYROSINE-DECARBOXYLASE-RXN	GO:0019752 ; GO:0030170 ; GO:0019752 ; GO:0016831 ; GO:0019752 ; GO:0008483 ; GO:0019752 ; GO:0003824 ; GO:0008152 ; GO:0030170 ; GO:0008152 ; GO:0016831 ; GO:0008152 ; GO:0008483 ; GO:0008152 ; GO:0003824 ; GO:0006519 ; GO:0030170 ; GO:0006519 ; GO:0016831 ; GO:0006519 ; GO:0008483 ; GO:0006519 ; GO:0003824	tyrosine decarboxylase 4, putative, expressed
Os01g0209500|mRNA|AK072686|CDS+3'UTR	1.33	0.03	2.52	2.78	-0.27	0.55	LOC_Os01g11130		GO:0003723 ; GO:0003676	expressed protein
Os04g0600200|mRNA|AB004864|CDS+3'UTR	0.16	1.31	2.28	2.78	1.89	1.18	LOC_Os04g51150		GO:0050826 ; GO:0005740 ; GO:0050825 ; GO:0042309 ; GO:0005740 ; GO:0050825 ; GO:0007585 ; GO:0005740 ; GO:0050825	transposon protein, putative, unclassified, expressed
Os02g0705400|mRNA|AK072661|CDS+3'UTR	1.12	2.07	2.73	2.55	1	2.13	LOC_Os02g47650		GO:0006950 ;	pathogen induced protein 2-4, putative, expressed
Os07g0243200|mRNA|AK121036|CDS+3'UTR	-0.02	-0.21	2.3	2.74	0.19	0.21	LOC_Os07g13980	GLUC1PADENYLTRANS-RXN	GO:0050826 ; GO:0050825 ; GO:0050826 ; GO:0016779 ; GO:0050826 ; GO:0008878 ; GO:0050826 ; GO:0008415 ; GO:0042309 ; GO:0050825 ; GO:0042309 ; GO:0016779 ; GO:0042309 ; GO:0008878 ; GO:0042309 ; GO:0008415 ; GO:0009058 ; GO:0050825 ; GO:0009058 ; GO:0016779 ; GO:0009058 ; GO:0008878 ; GO:0009058 ; GO:0008415 ; GO:0005978 ; GO:0016779 ; GO:0005978 ; GO:0008878 ; GO:0005978 ; GO:0008415 ; GO:000597…	glucose-1-phosphate adenylyltransferase large subunit, chloroplast precursor, putative, expressed
Os07g0498800|mRNA|AB078881|CDS+3'UTR	0.04	-0.23	2.3	2.15	-0.04	0.19	LOC_Os07g31540	1-PHOSPHATIDYLINOSITOL-3-KINASE-RXN	GO:0006464 ;	ubiquitin family protein, expressed
Os07g0592200|mRNA|AK110717|CDS+3'UTR	0.62	0.77	2.65	2.05	0.48	-0.38	LOC_Os07g40260	3.4.23.1-RXN ; 4.6.1.12-RXN	GO:0016114 ; GO:0045735 ; GO:0016114 ; GO:0008685 ; GO:0016114 ; GO:0004194 ; GO:0016114 ; GO:0004190 ; GO:0006508 ; GO:0045735 ; GO:0006508 ; GO:0008685 ; GO:0006508 ; GO:0004194 ; GO:0006508 ; GO:0004190	pepsin A, putative, expressed
Os08g0525500|mRNA|AK063792|CDS+3'UTR	0.28	0.08	2.35	2.09	-0.13	-0.08	LOC_Os08g41380			expressed protein
Os08g0338700|mRNA|AK059052|CDS+3'UTR	0.07	0.3	2.31	2.64	-0.39	0.87	LOC_Os08g25090		GO:0006457 ; GO:0051087 ; GO:0006457 ; GO:0042803 ; GO:0006457 ; GO:0005515 ; GO:0006457 ; GO:0000774	grpE1, putative, expressed
Os01g0185200|mRNA|AK111284|CDS+3'UTR	1.99	3.86	2.45	2.16	0.57	0.74	LOC_Os01g09000	GLURS-RXN ; GLUTAMINE--TRNA-LIGASE-RXN	GO:0006519 ; GO:0000166 ; GO:0006519 ; GO:0005524 ; GO:0006519 ; GO:0004819 ; GO:0006519 ; GO:0004818 ; GO:0006519 ; GO:0004812 ; GO:0006418 ; GO:0004819 ; GO:0006418 ; GO:0004818 ; GO:0006418 ; GO:0004812 ; GO:0006424 ; GO:0005524 ; GO:0006424 ; GO:0004819 ; GO:0006424 ; GO:0004818 ; GO:0006424 ; GO:0004812 ; GO:0006424 ; GO:0000166 ; GO:0006418 ; GO:0005524 ; GO:0006418 ; GO:0000166 ; GO:000641…	glutaminyl-tRNA synthetase, putative, expressed
Os04g0572400|COMBINER_EST|CI190270|3'UTR	2.86	0.92	2.37	2.4	0.03	2.1	LOC_Os04g48350		GO:0009719 ; GO:0005737 ; GO:0030528 ; GO:0009719 ; GO:0005737 ; GO:0003700 ; GO:0009719 ; GO:0005737 ; GO:0003677 ; GO:0009719 ; GO:0005730 ; GO:0030528 ; GO:0009719 ; GO:0005730 ; GO:0003700 ; GO:0009719 ; GO:0005730 ; GO:0003677 ; GO:0009719 ; GO:0005635 ; GO:0030528 ; GO:0009719 ; GO:0005635 ; GO:0003700 ; GO:0009719 ; GO:0005635 ; GO:0003677 ; GO:0009719 ; GO:0005634 ; GO:0030528 ; GO:000971…	dehydration-responsive element-binding protein 1D, putative, expressed
Os07g0171200|mRNA|AK071075|CDS+3'UTR	-0.19	-0.11	2.33	2.22	-0.05	0.44	LOC_Os07g07550	GALACTURIDYLYLTRANS-RXN	GO:0006012 ; GO:0008108	galactose-1-phosphate uridyl transferase-like protein, putative, expressed
Os04g0625200|COMBINER_EST|CI035515|6	-1.48	-1.83	4.2	2.56	1.52	0.31	LOC_Os04g53370	1-ACYLGLYCEROL-3-P-ACYLTRANSFER-RXN	GO:0008152 ; GO:0008415	1-acyl-sn-glycerol-3-phosphate acyltransferase, putative, expressed
Os04g0581100|mRNA|AK100853|CDS+3'UTR	-1.53	1.05	2.46	3.71	2.77	0.72	LOC_Os04g49210	1.21.3.1-RXN	GO:0019748 ; GO:0005737 ; GO:0016740 ; GO:0019748 ; GO:0005737 ; GO:0016491 ; GO:0019748 ; GO:0005737 ; GO:0005506 ; GO:0019748 ; GO:0005737 ; GO:0003824 ; GO:0009991 ; GO:0005737 ; GO:0016740 ; GO:0009991 ; GO:0005737 ; GO:0016491 ; GO:0009991 ; GO:0005737 ; GO:0005506 ; GO:0009991 ; GO:0005737 ; GO:0003824 ; GO:0009987 ; GO:0005737 ; GO:0016740 ; GO:0009987 ; GO:0005737 ; GO:0016491 ; GO:000998…	naringenin,2-oxoglutarate 3-dioxygenase, putative, expressed
Os02g0601800|mRNA|AK121758|CDS+3'UTR	3.83	5.05	4.28	2.36	2.76	1.5	LOC_Os02g38980		GO:0003677	global transcription factor group E, putative, expressed
Os06g0216200|COMBINER_EST|AU092237|6	1.19	3.33	2.35	2.67	5.16	4.43	LOC_Os06g11280	12-OXOPHYTODIENOATE-REDUCTASE-RXN	GO:0006118 ; GO:0016491	12-oxophytodienoate reductase 2, putative, expressed
Os01g0900200|mRNA|AK071608|CDS+3'UTR	-0.11	0.18	2.35	2.65	0.22	0.46	LOC_Os01g67420	TRIACYLGLYCEROL-LIPASE-RXN	GO:0050826 ; GO:0050825 ; GO:0050826 ; GO:0016787 ; GO:0050826 ; GO:0004806 ; GO:0050826 ; GO:0003824 ; GO:0042309 ; GO:0050825 ; GO:0042309 ; GO:0016787 ; GO:0042309 ; GO:0004806 ; GO:0042309 ; GO:0003824 ; GO:0006629 ; GO:0050825 ; GO:0006629 ; GO:0016787 ; GO:0006629 ; GO:0004806 ; GO:0006629 ; GO:0003824	triacylglycerol lipase, putative, expressed
Os01g0783700|mRNA|AK109278|CDS+3'UTR	2.02	2.74	2.7	3.41	2.87	1.26	LOC_Os01g57470		GO:0005509 ; GO:0005488	caltractin, putative, expressed
Os12g0168100|mRNA|AK107125|CDS+3'UTR	-1.45	-0.44	2.39	3.79	5.12	3.24	LOC_Os12g07030			expressed protein
Os12g0242500|COMBINER|CI523984|x	-1.12	0.78	2.35	2.07	3.11	0.1	LOC_Os12g13910		GO:0006355 ; GO:0005634 ; GO:0004879 ; GO:0006355 ; GO:0005634 ; GO:0003677	expressed protein
Os03g0416500|mRNA|AK073878|CDS+3'UTR	-0.76	-1.38	2.37	2.86	-1.06	-0.06	LOC_Os03g30300	6PGLUCONOLACT-RXN	GO:0006098 ; GO:0017057 ; GO:0006098 ; GO:0003824 ; GO:0005975 ; GO:0017057 ; GO:0005975 ; GO:0003824	6-phosphogluconolactonase, putative, expressed
Os05g0580500|mRNA|AK102000|CDS+3'UTR	1.41	0.78	3.5	3.29	0.06	0.9	LOC_Os05g50410		GO:0000228 ;	sister chromatid cohesion 1 protein 1, putative, expressed
Os07g0498800|mRNA|AY224569|5'UTR+CDS	0.06	-0.42	2.37	2.25	-0.1	0.42	LOC_Os07g31540	1-PHOSPHATIDYLINOSITOL-3-KINASE-RXN	GO:0006464 ;	ubiquitin family protein, expressed
Os11g0213800|mRNA|AK064121|CDS+3'UTR	1.47	2.06	4.19	3.76	2.27	1.01	LOC_Os11g10770		GO:0008150 ; GO:0017111 ; GO:0008150 ; GO:0005524 ; GO:0008150 ; GO:0000166 ; GO:0006952 ; GO:0017111 ; GO:0006952 ; GO:0005524 ; GO:0006952 ; GO:0000166 ; GO:0006915 ; GO:0017111 ; GO:0006915 ; GO:0005524 ; GO:0006915 ; GO:0000166	disease resistance protein RGA3, putative, expressed
Os02g0799000|mRNA|AK099720|CDS+3'UTR	0.9	1.95	2.38	2.12	1.08	0.16	LOC_Os02g55560		GO:0009719 ; GO:0008287 ; GO:0016787 ; GO:0009719 ; GO:0008287 ; GO:0005488 ; GO:0009719 ; GO:0008287 ; GO:0004722 ; GO:0009719 ; GO:0008287 ; GO:0003824 ; GO:0009719 ; GO:0005634 ; GO:0004722 ; GO:0009719 ; GO:0005737 ; GO:0016787 ; GO:0009719 ; GO:0005737 ; GO:0005488 ; GO:0009719 ; GO:0005737 ; GO:0004722 ; GO:0009719 ; GO:0005737 ; GO:0003824 ; GO:0009719 ; GO:0005730 ; GO:0016787 ; GO:000971…	DNA-binding protein phosphatase 2C, putative, expressed
Os06g0622700|mRNA|AK107021|CDS+3'UTR	0.38	0.91	2.4	3.22	-0.57	0.93	LOC_Os06g41770		GO:0006355 ; GO:0005634 ; GO:0046983 ; GO:0006355 ; GO:0005634 ; GO:0043565 ; GO:0006355 ; GO:0005634 ; GO:0003700 ; GO:0006355 ; GO:0005634 ; GO:0003677	bZIP transcription factor protein, putative, expressed
Os01g0503400|mRNA|AK122122|CDS+3'UTR	-1.32	-2.01	2.45	2.2	-1.19	-0.66	LOC_Os01g31870		GO:0019725 ; GO:0016020 ; GO:0005215 ; GO:0019725 ; GO:0005575 ; GO:0005215 ; GO:0009987 ; GO:0016020 ; GO:0005215 ; GO:0009987 ; GO:0005575 ; GO:0005215 ; GO:0009719 ; GO:0016020 ; GO:0005215 ; GO:0009719 ; GO:0005575 ; GO:0005215 ; GO:0009607 ; GO:0016020 ; GO:0005215 ; GO:0009607 ; GO:0005575 ; GO:0005215 ; GO:0008152 ; GO:0016020 ; GO:0005215 ; GO:0008152 ; GO:0005575 ; GO:0005215 ; GO:000716…	metal transporter Nramp6, putative, expressed
Os04g0107900|mRNA|AK063568|5'UTR+CDS	-0.44	-0.4	9.58	9.35	0.58	1.56	LOC_Os04g01740		GO:0019538 ; GO:0005739 ; GO:0051082 ; GO:0019538 ; GO:0005739 ; GO:0005524 ; GO:0019538 ; GO:0005739 ; GO:0000166 ; GO:0009987 ; GO:0005739 ; GO:0051082 ; GO:0009987 ; GO:0005739 ; GO:0005524 ; GO:0009987 ; GO:0005739 ; GO:0000166 ; GO:0009628 ; GO:0005739 ; GO:0051082 ; GO:0009628 ; GO:0005739 ; GO:0005524 ; GO:0009628 ; GO:0005739 ; GO:0000166 ; GO:0006950 ; GO:0005739 ; GO:0000166 ; GO:000695…	heat shock protein 82, putative, expressed
Os09g0453000|mRNA|AK121475|CDS+3'UTR	0.08	1.54	2.46	2.08	-0.01	0	LOC_Os09g27960			transmembrane protein 50A, putative, expressed
Os03g0240600|mRNA|AK109161|CDS+3'UTR	0.63	1.35	2.85	2.71	2.4	1.29	LOC_Os03g13740	UBIQUITIN--PROTEIN-LIGASE-RXN	GO:0016567 ; GO:0000151 ; GO:0016301 ; GO:0016567 ; GO:0000151 ; GO:0004842 ; GO:0009607 ; GO:0000151 ; GO:0016301 ; GO:0009607 ; GO:0000151 ; GO:0004842	immediate-early fungal elicitor protein CMPG1, putative, expressed
Os06g0229000|mRNA|AK063733|CDS+3'UTR	-2.26	-0.73	5.8	4.77	0.36	-0.54	LOC_Os06g12370	NUCLEOSIDE-TRIPHOSPHATASE-RXN	GO:0030163 ; GO:0016021 ; GO:0017111 ; GO:0030163 ; GO:0016021 ; GO:0016887 ; GO:0030163 ; GO:0016021 ; GO:0016851 ; GO:0030163 ; GO:0016021 ; GO:0008270 ; GO:0030163 ; GO:0016021 ; GO:0008237 ; GO:0030163 ; GO:0016021 ; GO:0005525 ; GO:0030163 ; GO:0016021 ; GO:0005524 ; GO:0030163 ; GO:0016021 ; GO:0004252 ; GO:0030163 ; GO:0016021 ; GO:0004222 ; GO:0030163 ; GO:0016021 ; GO:0004176 ; GO:003016…	OsFtsH6 - Oryza sativa FtsH protease, homologue of AtFtsH6, expressed
Os03g0822700|mRNA|AK101448|CDS+3'UTR	0	0.29	5.76	4.03	1.53	0.84	LOC_Os03g60780			armadillo/beta-catenin-like repeat family protein, expressed
Os03g0212300|mRNA|AK070861|CDS+3'UTR	2.78	1.26	2.76	2.08	1.11	2.25	LOC_Os03g11370		GO:0006355 ; GO:0003700 ; GO:0006355 ; GO:0003677 ; GO:0006350 ; GO:0003700 ; GO:0006350 ; GO:0003677	auxin response factor 23, putative, expressed
Os09g0483400|mRNA|AK103890|CDS+3'UTR	0.08	0.31	2.49	2.14	0.02	0.72	LOC_Os09g31031		GO:0009056 ; GO:0005515 ; GO:0009056 ; GO:0005840 ; GO:0005515 ; GO:0009056 ; GO:0005840 ; GO:0003735 ; GO:0009056 ; GO:0005622 ; GO:0005515 ; GO:0009056 ; GO:0005622 ; GO:0003735 ; GO:0007275 ; GO:0005840 ; GO:0005515 ; GO:0007275 ; GO:0005840 ; GO:0003735 ; GO:0007275 ; GO:0005622 ; GO:0005515 ; GO:0007275 ; GO:0005622 ; GO:0003735 ; GO:0007275 ; GO:0005515 ; GO:0006464 ; GO:0005840 ; GO:000551…	ubiquitin, putative, expressed
Os03g0387900|mRNA|AK063085|CDS+3'UTR	-0.97	0.67	2.5	2.23	0.92	0.31	LOC_Os03g27019			expressed protein
Os02g0535700|mRNA|AK073473|CDS+3'UTR	-0.15	-0.08	2.51	2.48	0.28	0.2	LOC_Os02g33230			expressed protein
Os05g0533900|mRNA|AK106477|CDS+3'UTR	-0.06	-0.2	2.15	2.08	-0.29	-0.37	LOC_Os05g45750	NUCLEOSIDE-TRIPHOSPHATASE-RXN	GO:0019538 ; GO:0005739 ; GO:0017111 ; GO:0019538 ; GO:0005739 ; GO:0016887 ; GO:0019538 ; GO:0005739 ; GO:0016787 ; GO:0019538 ; GO:0005739 ; GO:0005524 ; GO:0019538 ; GO:0005739 ; GO:0005515 ; GO:0019538 ; GO:0005739 ; GO:0000166 ; GO:0015031 ; GO:0005739 ; GO:0017111 ; GO:0015031 ; GO:0005739 ; GO:0016887 ; GO:0015031 ; GO:0005739 ; GO:0016787 ; GO:0015031 ; GO:0005739 ; GO:0005524 ; GO:001503…	ATP-dependent Clp protease ATP-binding subunit clpX, putative, expressed
Os09g0376300|mRNA|AK109279|CDS+3'UTR	-0.12	2.4	2.52	2.14	1.53	0.34	LOC_Os09g20930		GO:0050826 ; GO:0008076 ; GO:0050825 ; GO:0050826 ; GO:0008076 ; GO:0005249 ; GO:0042309 ; GO:0008076 ; GO:0050825 ; GO:0042309 ; GO:0008076 ; GO:0005249 ; GO:0006813 ; GO:0008076 ; GO:0050825 ; GO:0006813 ; GO:0008076 ; GO:0005249	expressed protein
Os02g0274900|mRNA|AK060819|CDS+3'UTR	0.26	0.85	2.52	2.08	1.26	0.65	LOC_Os02g17500		GO:0009607 ; GO:0016021 ; GO:0005351 ; GO:0009607 ; GO:0016021 ; GO:0005215 ; GO:0009607 ; GO:0016021 ; GO:0004347 ; GO:0009607 ; GO:0016020 ; GO:0005351 ; GO:0009607 ; GO:0016020 ; GO:0005215 ; GO:0009607 ; GO:0016020 ; GO:0004347 ; GO:0009607 ; GO:0005634 ; GO:0005351 ; GO:0009607 ; GO:0005634 ; GO:0005215 ; GO:0009607 ; GO:0005634 ; GO:0004347 ; GO:0008643 ; GO:0016021 ; GO:0005351 ; GO:000864…	metabolite transport protein csbC, putative, expressed
Os09g0526600|mRNA|AK106545|CDS+3'UTR	-0.69	-1.84	3.26	3.78	-0.17	-0.05	LOC_Os09g35790		GO:0009405 ; GO:0005737 ; GO:0043565 ; GO:0009405 ; GO:0005737 ; GO:0016773 ; GO:0009405 ; GO:0005737 ; GO:0016301 ; GO:0009405 ; GO:0005737 ; GO:0005524 ; GO:0009405 ; GO:0005737 ; GO:0004519 ; GO:0009405 ; GO:0005737 ; GO:0003700 ; GO:0009405 ; GO:0005737 ; GO:0003677 ; GO:0009405 ; GO:0005737 ; GO:0003676 ; GO:0009405 ; GO:0005727 ; GO:0043565 ; GO:0009405 ; GO:0005727 ; GO:0016773 ; GO:000940…	heat shock factor protein 7, putative, expressed
Os06g0681600|mRNA|AK071908|CDS+3'UTR	0.31	-0.11	2.92	2.02	0.38	0.6	LOC_Os06g46799	PEROXID-RXN	GO:0006979 ; GO:0046872 ; GO:0006979 ; GO:0004601	peroxidase 39 precursor, putative, expressed
Os05g0209100|mRNA|AK069043|CDS+3'UTR	0.31	-0.13	2.56	2.03	0.28	0.29	LOC_Os05g11850	3.2.1.113-RXN ; 3.2.1.24-RXN	GO:0006464 ; GO:0016020 ; GO:0016787 ; GO:0006464 ; GO:0016020 ; GO:0005509 ; GO:0006464 ; GO:0016020 ; GO:0004571 ; GO:0006412 ; GO:0016020 ; GO:0016787 ; GO:0006412 ; GO:0016020 ; GO:0005509 ; GO:0006412 ; GO:0016020 ; GO:0004571	alpha-mannosidase/ calcium ion binding protein, putative, expressed
Os05g0111000|mRNA|AK073598|CDS+3'UTR	0.14	-0.05	2.57	2.08	0.03	0.07	LOC_Os05g02040		GO:0006260 ; GO:0005634 ; GO:0031177 ; GO:0006260 ; GO:0005634 ; GO:0008270 ; GO:0006260 ; GO:0005634 ; GO:0003677 ; GO:0006260 ; GO:0005634 ; GO:0003676 ; GO:0006259 ; GO:0005634 ; GO:0031177 ; GO:0006259 ; GO:0005634 ; GO:0008270 ; GO:0006259 ; GO:0005634 ; GO:0003677 ; GO:0006259 ; GO:0005634 ; GO:0003676	DNA binding protein, putative, expressed
Os05g0119200|mRNA|AK067943|CDS+3'UTR	1.63	2.2	2.59	3.04	1.9	2.1	LOC_Os05g02770		GO:0007186 ; GO:0016021 ; GO:0003723 ; GO:0007186 ; GO:0016021 ; GO:0001584	glycine-rich protein A3, putative, expressed
Os11g0545300|mRNA|AK065551|CDS+3'UTR	0.99	1.33	2.58	2.03	0.6	0.19	LOC_Os11g34270	5.99.1.3-RXN ; UBIQUITIN-THIOLESTERASE-RXN	GO:0019538 ; GO:0005694 ; GO:0016787 ; GO:0019538 ; GO:0005694 ; GO:0005524 ; GO:0019538 ; GO:0005694 ; GO:0004221 ; GO:0019538 ; GO:0005694 ; GO:0003918 ; GO:0019538 ; GO:0005694 ; GO:0003824 ; GO:0019538 ; GO:0005694 ; GO:0003677 ; GO:0019538 ; GO:0005694 ; GO:0000166 ; GO:0009987 ; GO:0005694 ; GO:0016787 ; GO:0009987 ; GO:0005694 ; GO:0005524 ; GO:0009987 ; GO:0005694 ; GO:0004221 ; GO:000998…	ubiquitin carboxyl-terminal hydrolase family protein, expressed
Os04g0644600|mRNA|AK105253|CDS+3'UTR	3.84	5.32	4.56	2.23	1.68	0.51	LOC_Os04g55180 ; LOC_Os04g55190		GO:0006725 ; GO:0003824 ; GO:0006725 ; GO:0016787 ; GO:0004522 ; GO:0003676	catalytic/ hydrolase, putative, expressed ; expressed protein
Os01g0833400|mRNA|AK106052|CDS+3'UTR	1.67	2.17	2.6	3.3	2.56	1.02	LOC_Os01g61680			expressed protein
Os11g0701300|COMBINER_EST|CI079140|6	1.58	0.48	3.25	2.89	0.69	0.12
Os05g0291700|mRNA|AK108453|CDS+3'UTR	-0.47	0.09	2.63	2.03	0.1	-1.05	LOC_Os05g22614		GO:0016020 ; GO:0009579 ; GO:0009536 ;	expressed protein
Os03g0820200|COMBINER|CI206634|6	2.07	4.51	5.19	3.31	4.97	3.07
Os03g0650700|mRNA|AK102195|CDS+3'UTR	-0.39	-1.06	2.62	2.35	0.09	0.22	LOC_Os03g44780		GO:0005739 ; GO:0008135 ; GO:0005739 ; GO:0005525 ; GO:0005739 ; GO:0003924 ; GO:0005739 ; GO:0000166	GTP binding protein, putative, expressed
Os03g0177300|mRNA|AK067953|CDS+3'UTR	-0.01	0.32	2.62	2.22	0.38	0.44	LOC_Os03g08000	UBIQUITIN--PROTEIN-LIGASE-RXN	GO:0007186 ; GO:0016021 ; GO:0008270 ; GO:0007186 ; GO:0016021 ; GO:0005515 ; GO:0007186 ; GO:0016021 ; GO:0005488 ; GO:0007186 ; GO:0016021 ; GO:0004957	expressed protein
Os09g0483500|mRNA|AK121473|CDS+3'UTR	2.11	0.54	2.51	3.01	1.86	1.95	LOC_Os09g31040		GO:0005509 ; GO:0005488	EF hand family protein, expressed
Os01g0975900|mRNA|AK111747|CDS+3'UTR	-0.9	-1.72	2.62	2.49	-0.17	-0.91	LOC_Os01g74450		GO:0009719 ; GO:0016021 ; GO:0005215 ; GO:0009719 ; GO:0016020 ; GO:0005215 ; GO:0009719 ; GO:0005886 ; GO:0005215 ; GO:0009719 ; GO:0005618 ; GO:0005215 ; GO:0007165 ; GO:0016021 ; GO:0005215 ; GO:0007165 ; GO:0016020 ; GO:0005215 ; GO:0007165 ; GO:0005886 ; GO:0005215 ; GO:0007165 ; GO:0005618 ; GO:0005215 ; GO:0006810 ; GO:0016021 ; GO:0005215 ; GO:0006810 ; GO:0016020 ; GO:0005215 ; GO:000681…	aquaporin TIP1.2, putative, expressed
Os06g0686400|mRNA|AK063215|CDS+3'UTR	-0.36	0.6	2.63	3.31	1.2	1.42	LOC_Os06g47200		GO:0050826 ; GO:0050825 ; GO:0050826 ; GO:0008289 ; GO:0042309 ; GO:0050825 ; GO:0042309 ; GO:0008289 ; GO:0006869 ; GO:0050825 ; GO:0006869 ; GO:0008289	lipid binding protein, putative, expressed
Os06g0147300|mRNA|AK111114|CDS+3'UTR	1.56	3.53	3.25	3.95	3.09	2.45	LOC_Os06g05470		GO:0016020 ; GO:0004932	expressed protein
Os01g0316600|mRNA|AK103534|CDS+3'UTR	-0.64	-1.06	2.63	2.3	0.72	0.4	LOC_Os01g21420		GO:0003723 ; GO:0003676	pre-mRNA-splicing factor SF2, putative, expressed
Os06g0608000|mRNA|AK119328|CDS+3'UTR	-0.31	0.17	5.71	6.57	0.04	0.45	LOC_Os06g40580		GO:0050826 ; GO:0050825 ; GO:0042309 ; GO:0050825	expressed protein
Os06g0691900|COMBINER|CI096656|6	1.75	0.23	4.74	4.52	1.25	0.62	LOC_Os06g47670 ; LOC_Os06g47680			hypothetical protein ; F-box domain containing protein
Os02g0580500|mRNA|AK108467|CDS+3'UTR	0.12	-0.35	2.67	2.58	0.56	1.29	LOC_Os02g37000		GO:0005739 ;	mitochondrial prohibitin complex protein 1, putative, expressed
Os02g0559800|mRNA|AB045120|CDS+3'UTR	2.32	3.71	2.7	2.47	2.28	1.76	LOC_Os02g35329 ; LOC_Os02g35347 ; LOC_Os02g35365 ; LOC_Os02g35383 ; LOC_Os02g35401 ; LOC_Os02g35429	UBIQUITIN--PROTEIN-LIGASE-RXN	GO:0009719 ; GO:0016021 ; GO:0016740 ; GO:0009719 ; GO:0016021 ; GO:0008270 ; GO:0009719 ; GO:0016021 ; GO:0005515 ; GO:0009719 ; GO:0016021 ; GO:0005488 ; GO:0009719 ; GO:0016021 ; GO:0004957 ; GO:0009719 ; GO:0016021 ; GO:0003824 ; GO:0009719 ; GO:0016021 ; GO:0003674 ; GO:0009719 ; GO:0016020 ; GO:0016740 ; GO:0009719 ; GO:0016020 ; GO:0008270 ; GO:0009719 ; GO:0016020 ; GO:0005515 ; GO:000971…	zinc finger, C3HC4 type family protein, expressed ; zinc finger, C3HC4 type family protein
Os12g0540800|mRNA|AK062200|UTR	-0.1	-0.21	2.25	2.33	-0.01	0.47	LOC_Os12g35560		GO:0019538 ; GO:0005634 ; GO:0016787 ; GO:0019538 ; GO:0005634 ; GO:0008289 ; GO:0019538 ; GO:0005634 ; GO:0003824 ; GO:0009987 ; GO:0005634 ; GO:0016787 ; GO:0009987 ; GO:0005634 ; GO:0008289 ; GO:0009987 ; GO:0005634 ; GO:0003824 ; GO:0009056 ; GO:0005634 ; GO:0016787 ; GO:0009056 ; GO:0005634 ; GO:0008289 ; GO:0009056 ; GO:0005634 ; GO:0003824 ; GO:0006139 ; GO:0005634 ; GO:0016787 ; GO:000613…	acyl-CoA binding protein, putative, expressed
Os03g0241900|mRNA|AK104874|CDS+3'UTR	2.13	2.98	3.6	3.11	2.56	0.78	LOC_Os03g13840			ERD7, putative, expressed
Os09g0510200|mRNA|AK108370|CDS+3'UTR	-0.83	-1.74	2.72	2.45	0.19	0.65	LOC_Os09g33570			gene trap locus 3, putative, expressed
Os08g0386800|mRNA|AK108397|CDS+3'UTR	2.32	3.62	3.66	3.11	1.53	2	LOC_Os08g29720		GO:0006810 ; GO:0016020 ; GO:0005488 ; GO:0006810 ; GO:0016020 ; GO:0005215 ; GO:0006810 ; GO:0005743 ; GO:0005488 ; GO:0006810 ; GO:0005743 ; GO:0005215	mitochondrial carrier protein CGI-69, putative, expressed
Os09g0455300|mRNA|AK070458|CDS+3'UTR	1.92	3.43	2.74	2.7	4.31	0.81	LOC_Os09g28210		GO:0045449 ; GO:0005739 ; GO:0003700 ; GO:0045449 ; GO:0005739 ; GO:0003677 ; GO:0045449 ; GO:0005739 ; GO:0030528 ; GO:0045449 ; GO:0005634 ; GO:0030528 ; GO:0045449 ; GO:0005634 ; GO:0003700 ; GO:0045449 ; GO:0005634 ; GO:0003677 ; GO:0006350 ; GO:0005739 ; GO:0030528 ; GO:0006350 ; GO:0005739 ; GO:0003700 ; GO:0006350 ; GO:0005739 ; GO:0003677 ; GO:0006350 ; GO:0005634 ; GO:0030528 ; GO:000635…	DNA binding protein, putative, expressed
Os05g0186300|mRNA|AK070360|CDS+3'UTR	0.49	0.95	2.75	2.68	2.4	1.97	LOC_Os05g09440		GO:0006108 ; GO:0005739 ; GO:0051287 ; GO:0006108 ; GO:0005739 ; GO:0016616 ; GO:0006108 ; GO:0005739 ; GO:0004470 ; GO:0006108 ; GO:0005739 ; GO:0003824 ; GO:0006091 ; GO:0005739 ; GO:0051287 ; GO:0006091 ; GO:0005739 ; GO:0016616 ; GO:0006091 ; GO:0005739 ; GO:0004470 ; GO:0006091 ; GO:0005739 ; GO:0003824 ; GO:0005975 ; GO:0005739 ; GO:0051287 ; GO:0005975 ; GO:0005739 ; GO:0016616 ; GO:000597…	NADP-dependent malic enzyme, chloroplast precursor, putative, expressed
Os09g0513100|mRNA|AK120151|CDS+3'UTR	-0.4	-0.53	2.74	2.65	0.11	0.3	LOC_Os09g33820	2.3.1.43-RXN	GO:0006629 ; GO:0016740 ; GO:0006629 ; GO:0004607	phospholipase A1, putative, expressed
Os05g0200500|mRNA|AK100357|CDS+3'UTR	0.22	0.15	2.74	2.24	0.3	0.31	LOC_Os05g11140	PROTEIN-KINASE-RXN	GO:0006468 ; GO:0005737 ; GO:0016301 ; GO:0006468 ; GO:0005737 ; GO:0005524 ; GO:0006468 ; GO:0005737 ; GO:0004713 ; GO:0006468 ; GO:0005737 ; GO:0004674 ; GO:0006468 ; GO:0005737 ; GO:0004672 ; GO:0006468 ; GO:0005634 ; GO:0016301 ; GO:0006468 ; GO:0005634 ; GO:0005524 ; GO:0006468 ; GO:0005634 ; GO:0004713 ; GO:0006468 ; GO:0005634 ; GO:0004674 ; GO:0006468 ; GO:0005634 ; GO:0004672	ATP binding protein, putative, expressed
Os01g0582600|COMBINER_EST|CI545664|0	1.55	2.59	2.76	2.54	2.1	1.34	LOC_Os01g40070	PHOSPHOLIPASE-A2-RXN	GO:0050826 ; GO:0050825 ; GO:0050826 ; GO:0004623 ; GO:0042309 ; GO:0050825 ; GO:0042309 ; GO:0004623 ; GO:0016042 ; GO:0050825 ; GO:0016042 ; GO:0004623 ; GO:0006644 ; GO:0050825 ; GO:0006644 ; GO:0004623	expressed protein
Os02g0274900|mRNA|AK073268|CDS+3'UTR	0.22	0.88	2.76	2.47	1.38	0.61	LOC_Os02g17500		GO:0009607 ; GO:0016021 ; GO:0005351 ; GO:0009607 ; GO:0016021 ; GO:0005215 ; GO:0009607 ; GO:0016021 ; GO:0004347 ; GO:0009607 ; GO:0016020 ; GO:0005351 ; GO:0009607 ; GO:0016020 ; GO:0005215 ; GO:0009607 ; GO:0016020 ; GO:0004347 ; GO:0009607 ; GO:0005634 ; GO:0005351 ; GO:0009607 ; GO:0005634 ; GO:0005215 ; GO:0009607 ; GO:0005634 ; GO:0004347 ; GO:0008643 ; GO:0016021 ; GO:0005351 ; GO:000864…	metabolite transport protein csbC, putative, expressed
Os03g0276500|mRNA|AK109474|CDS+3'UTR	-0.15	0.36	4.23	3.38	2.35	0.56	LOC_Os03g16860		GO:0019538 ; GO:0009536 ; GO:0005524 ; GO:0019538 ; GO:0005829 ; GO:0005524 ; GO:0019538 ; GO:0005783 ; GO:0005524 ; GO:0019538 ; GO:0005739 ; GO:0005524 ; GO:0009987 ; GO:0009536 ; GO:0005524 ; GO:0009987 ; GO:0005829 ; GO:0005524 ; GO:0009987 ; GO:0005783 ; GO:0005524 ; GO:0009987 ; GO:0005739 ; GO:0005524 ; GO:0009628 ; GO:0009536 ; GO:0005524 ; GO:0009628 ; GO:0005829 ; GO:0005524 ; GO:000962…	heat shock cognate 70 kDa protein 2, putative, expressed
Os08g0546400|mRNA|AK070009|CDS+3'UTR	-0.07	-0.17	2.78	2.73	-0.05	0.47	LOC_Os08g43300		GO:0006508 ; GO:0008270 ; GO:0006508 ; GO:0008237	SAY1, putative, expressed
Os05g0588700|mRNA|AK100256|CDS+3'UTR	0.04	-0.61	2.9	2.11	0.08	0.25	LOC_Os05g51110		GO:0006350 ; GO:0005634 ;	expressed protein
Os01g0597400|COMBINER_EST|Os01g0597400|8	1.95	-0.37	4.44	3.74	1.86	1.96	LOC_Os01g41400		GO:0009607 ; GO:0016020 ; GO:0005215 ; GO:0006810 ; GO:0016020 ; GO:0005215	amino acid permease, putative, expressed
Os07g0672500|mRNA|AK119940|CDS+3'UTR	1.09	2.8	3.77	2.7	1.79	-0.27	LOC_Os07g47530	NUCLEOSIDE-TRIPHOSPHATASE-RXN	GO:0006508 ; GO:0017111 ; GO:0006508 ; GO:0016887 ; GO:0006508 ; GO:0005524 ; GO:0006508 ; GO:0004252 ; GO:0006508 ; GO:0000166 ; GO:0017111 ; GO:0005524 ; GO:0000166	ATP binding protein, putative, expressed
Os02g0102900|mRNA|AK070603|CDS+3'UTR	-0.02	-0.51	2.81	2.93	-0.06	0.5	LOC_Os02g01280	CBBLSSYN-RXN ; RIBULOSE-BISPHOSPHATE-CARBOXYLASE-RXN	GO:0044267 ; GO:0005739 ; GO:0051082 ; GO:0044267 ; GO:0005739 ; GO:0005524 ; GO:0044267 ; GO:0005739 ; GO:0005515 ; GO:0044267 ; GO:0005737 ; GO:0051082 ; GO:0044267 ; GO:0005737 ; GO:0005524 ; GO:0044267 ; GO:0005737 ; GO:0005515 ; GO:0009605 ; GO:0005739 ; GO:0051082 ; GO:0009605 ; GO:0005739 ; GO:0005524 ; GO:0009605 ; GO:0005739 ; GO:0005515 ; GO:0009605 ; GO:0005737 ; GO:0051082 ; GO:000960…	ruBisCO large subunit-binding protein subunit beta, chloroplast precursor, putative, expressed
Os03g0793700|mRNA|U45321|CDS	0.55	0.13	2.82	2.07	-0.04	0.83	LOC_Os03g57960		GO:0045735 ; GO:0003674	globulin-1 S allele precursor, putative, expressed
Os06g0593100|mRNA|AK071175|CDS+3'UTR	-0.1	-0.3	2.82	3.72	-0.47	0.58	LOC_Os06g39260		GO:0005215	solute carrier family 35 member B1, putative, expressed
Os02g0527300|mRNA|AK101934|CDS+3'UTR	2.94	3.71	2.83	3.69	1.01	1.76	LOC_Os02g32590		GO:0006355 ; GO:0005634 ; GO:0043565 ; GO:0006355 ; GO:0005634 ; GO:0003700 ; GO:0006355 ; GO:0005634 ; GO:0003677 ; GO:0006350 ; GO:0005634 ; GO:0043565 ; GO:0006350 ; GO:0005634 ; GO:0003700 ; GO:0006350 ; GO:0005634 ; GO:0003677	heat shock factor protein 2, putative, expressed
Os02g0274900|mRNA|AK073967|CDS+3'UTR	0.23	0.96	2.83	2.52	1.39	0.71	LOC_Os02g17500		GO:0009607 ; GO:0016021 ; GO:0005351 ; GO:0009607 ; GO:0016021 ; GO:0005215 ; GO:0009607 ; GO:0016021 ; GO:0004347 ; GO:0009607 ; GO:0016020 ; GO:0005351 ; GO:0009607 ; GO:0016020 ; GO:0005215 ; GO:0009607 ; GO:0016020 ; GO:0004347 ; GO:0009607 ; GO:0005634 ; GO:0005351 ; GO:0009607 ; GO:0005634 ; GO:0005215 ; GO:0009607 ; GO:0005634 ; GO:0004347 ; GO:0008643 ; GO:0016021 ; GO:0005351 ; GO:000864…	metabolite transport protein csbC, putative, expressed
Os01g0276700|mRNA|AK103465|CDS+3'UTR	1.01	0.06	2.41	2.75	0.65	0.9	LOC_Os01g16960	PEPDEPHOS-RXN	GO:0009056 ; GO:0016301 ; GO:0009056 ; GO:0004743 ; GO:0009056 ; GO:0030955 ; GO:0009056 ; GO:0000287 ; GO:0006096 ; GO:0030955 ; GO:0006096 ; GO:0016301 ; GO:0006096 ; GO:0004743 ; GO:0006096 ; GO:0000287 ; GO:0006091 ; GO:0030955 ; GO:0006091 ; GO:0016301 ; GO:0006091 ; GO:0004743 ; GO:0006091 ; GO:0000287 ; GO:0005975 ; GO:0030955 ; GO:0005975 ; GO:0016301 ; GO:0005975 ; GO:0004743 ; GO:000597…	pyruvate kinase, cytosolic isozyme, putative, expressed
Os01g0135700|mRNA|AK062711|CDS+3'UTR	2.83	3.75	2.86	2.88	2.87	0.88	LOC_Os01g04330		GO:0009719 ; GO:0009288 ; GO:0016301 ; GO:0009719 ; GO:0009288 ; GO:0005515 ; GO:0009719 ; GO:0009288 ; GO:0005509 ; GO:0009719 ; GO:0009288 ; GO:0005488 ; GO:0009719 ; GO:0005773 ; GO:0016301 ; GO:0009719 ; GO:0005773 ; GO:0005515 ; GO:0009719 ; GO:0005773 ; GO:0005509 ; GO:0009719 ; GO:0005773 ; GO:0005488 ; GO:0009719 ; GO:0005737 ; GO:0016301 ; GO:0009719 ; GO:0005737 ; GO:0005515 ; GO:000971…	calmodulin-related protein 2, touch-induced, putative, expressed
Os12g0503200|mRNA|AK105377|CDS+3'UTR	2.62	2.28	4.07	2.98	1.81	2.56	LOC_Os12g31880		GO:0006412 ; GO:0008135 ; GO:0006412 ; GO:0005525 ; GO:0006412 ; GO:0003924	eukaryotic translation initiation factor 5B, putative, expressed
Os04g0669300|mRNA|AK071148|CDS+3'UTR	-0.76	-0.11	3.85	3.17	3.23	1.44	LOC_Os04g57350		GO:0005622 ; GO:0005525 ; GO:0005622 ; GO:0005509 ; GO:0005622 ; GO:0005488 ; GO:0005622 ; GO:0003924	EH-domain-containing protein 1, putative, expressed
Os06g0116800|mRNA|AK120746|CDS+3'UTR	-0.2	-0.52	2.91	2.92	0.27	-0.02	LOC_Os06g02620		GO:0006457 ; GO:0051082 ; GO:0006457 ; GO:0031072	chaperone protein dnaJ, putative, expressed
Os03g0820400|mRNA|AK119690|CDS+3'UTR	3.32	4.47	3.53	2.6	3.9	2.15	LOC_Os03g60570		GO:0009719 ; GO:0005622 ; GO:0008270 ; GO:0009719 ; GO:0005622 ; GO:0005488 ; GO:0009719 ; GO:0005622 ; GO:0003700 ; GO:0009719 ; GO:0005622 ; GO:0003676 ; GO:0006350 ; GO:0005622 ; GO:0008270 ; GO:0006350 ; GO:0005622 ; GO:0005488 ; GO:0006350 ; GO:0005622 ; GO:0003700 ; GO:0006350 ; GO:0005622 ; GO:0003676	zinc finger DNA-binding protein, putative, expressed
Os03g0712700|mRNA|AK121196|CDS+3'UTR	2.01	2.95	2.94	2.03	2.15	0.36	LOC_Os03g50480	PHOSPHOGLUCMUT-RXN	GO:0005975 ; GO:0005737 ; GO:0016868 ; GO:0005975 ; GO:0005737 ; GO:0003824	phosphoglucomutase, cytoplasmic 2, putative, expressed
Os02g0760000|COMBINER_EST|AU172669|7	-0.66	-1.09	2.95	2.61	-0.11	-0.03	LOC_Os02g52270		GO:0019538 ; GO:0005739 ; GO:0051082 ; GO:0019538 ; GO:0005739 ; GO:0031072 ; GO:0009987 ; GO:0005739 ; GO:0051082 ; GO:0009987 ; GO:0005739 ; GO:0031072 ; GO:0006457 ; GO:0005739 ; GO:0051082 ; GO:0006457 ; GO:0005739 ; GO:0031072	chaperone protein dnaJ, putative, expressed
Os06g0116800|mRNA|AK058985|CDS+3'UTR	-0.23	-0.62	2.96	2.94	0.23	0.32	LOC_Os06g02620		GO:0006457 ; GO:0051082 ; GO:0006457 ; GO:0031072	chaperone protein dnaJ, putative, expressed
Os01g0310500|mRNA|AK099487|CDS+3'UTR	-0.16	0.53	7.75	6.23	0.72	0.58	LOC_Os01g20890			expressed protein
Os05g0156500|mRNA|AK062718|CDS+3'UTR	0.04	-0.13	2.98	3.33	0.15	0.23	LOC_Os05g06440		GO:0019538 ; GO:0016020 ; GO:0051082 ; GO:0019538 ; GO:0016020 ; GO:0031072 ; GO:0019538 ; GO:0009579 ; GO:0051082 ; GO:0019538 ; GO:0009579 ; GO:0031072 ; GO:0019538 ; GO:0009536 ; GO:0051082 ; GO:0019538 ; GO:0009536 ; GO:0031072 ; GO:0019538 ; GO:0005739 ; GO:0051082 ; GO:0019538 ; GO:0005739 ; GO:0031072 ; GO:0009987 ; GO:0016020 ; GO:0051082 ; GO:0009987 ; GO:0016020 ; GO:0031072 ; GO:000998…	dnaJ homolog subfamily B member 11 precursor, putative, expressed
Os07g0448100|mRNA|AK072632|CDS+3'UTR	-1.49	-1.05	2.98	2.51	1.15	0.28	LOC_Os07g26630		GO:0006810 ; GO:0016021 ; GO:0005215 ; GO:0006810 ; GO:0016020 ; GO:0005215	aquaporin PIP2.4, putative, expressed
Os01g0847900|mRNA|AK073643|CDS+3'UTR	-0.27	-0.91	2.99	2.12	0.71	0.44	LOC_Os01g62890		GO:0016020 ;	PRA1 family protein, expressed
Os08g0433200|mRNA|AK099471|CDS+3'UTR	-0.38	0.41	3	2.28	-0.11	0.11	LOC_Os08g33640			expressed protein
Os02g0740300|mRNA|AK067833|CDS+3'UTR	0.28	0	3.02	3.46	-0.21	0.6	LOC_Os02g50680	NUCLEOSIDE-TRIPHOSPHATASE-RXN	GO:0019538 ; GO:0005618 ; GO:0017111 ; GO:0019538 ; GO:0005618 ; GO:0016887 ; GO:0019538 ; GO:0016020 ; GO:0017111 ; GO:0019538 ; GO:0016020 ; GO:0016887 ; GO:0019538 ; GO:0016020 ; GO:0016787 ; GO:0019538 ; GO:0016020 ; GO:0005524 ; GO:0019538 ; GO:0016020 ; GO:0005515 ; GO:0019538 ; GO:0016020 ; GO:0005488 ; GO:0019538 ; GO:0016020 ; GO:0000166 ; GO:0019538 ; GO:0009579 ; GO:0017111 ; GO:001953…	ATP binding protein, putative, expressed
Os07g0549800|mRNA|AK120874|CDS+3'UTR	0.15	0.07	2.65	3.08	-0.18	0.62	LOC_Os07g36490		GO:0003723 ; GO:0003676	ELAV-like protein 4, putative, expressed
Os05g0367400|mRNA|AK108439|CDS+3'UTR	0.14	0.02	3.01	2.84	1.21	0.53	LOC_Os05g30454	THIAMIN-PYROPHOSPHOKINASE-RXN	GO:0009987 ; GO:0004788 ; GO:0009987 ; GO:0016301 ; GO:0009987 ; GO:0005524 ; GO:0009229 ; GO:0016301 ; GO:0009229 ; GO:0005524 ; GO:0009229 ; GO:0004788 ; GO:0008152 ; GO:0016301 ; GO:0008152 ; GO:0005524 ; GO:0008152 ; GO:0004788 ; GO:0006772 ; GO:0016301 ; GO:0006772 ; GO:0005524 ; GO:0006772 ; GO:0004788	thiamin pyrophosphokinase 1, putative, expressed
Os07g0115500|mRNA|AK108206|CDS+3'UTR	-0.87	0.13	3.01	2.15	2.47	0.63	LOC_Os07g02460			expressed protein
Os01g0781700|COMBINER_EST|CI374530|6	2.41	2.79	3.07	3.05	3.24	0.33
Os05g0279400|mRNA|AK102650|CDS+3'UTR	-0.42	-0.78	3.05	2.13	0.89	0.82	LOC_Os05g19970	UBIQUITIN--PROTEIN-LIGASE-RXN	GO:0005622 ; GO:0008270 ; GO:0005622 ; GO:0005515 ; GO:0005622 ; GO:0005488 ; GO:0005622 ; GO:0003676	nucleic acid binding protein, putative, expressed
Os12g0514500|mRNA|AK069204|CDS+3'UTR	-0.15	-0.34	3.05	2.76	0.06	0.69	LOC_Os12g32986		GO:0019538 ; GO:0005739 ; GO:0051082 ; GO:0019538 ; GO:0005739 ; GO:0005524 ; GO:0019538 ; GO:0005739 ; GO:0004185 ; GO:0019538 ; GO:0005739 ; GO:0000166 ; GO:0009987 ; GO:0005739 ; GO:0051082 ; GO:0009987 ; GO:0005739 ; GO:0005524 ; GO:0009987 ; GO:0005739 ; GO:0004185 ; GO:0009987 ; GO:0005739 ; GO:0000166 ; GO:0009628 ; GO:0005739 ; GO:0051082 ; GO:0009628 ; GO:0005739 ; GO:0005524 ; GO:000962…	heat shock protein 83, putative, expressed
Os12g0514500|mRNA|AK067032|CDS+3'UTR	-0.03	-0.22	3.08	2.75	0.18	0.68	LOC_Os12g32986		GO:0019538 ; GO:0005739 ; GO:0051082 ; GO:0019538 ; GO:0005739 ; GO:0005524 ; GO:0019538 ; GO:0005739 ; GO:0004185 ; GO:0019538 ; GO:0005739 ; GO:0000166 ; GO:0009987 ; GO:0005739 ; GO:0051082 ; GO:0009987 ; GO:0005739 ; GO:0005524 ; GO:0009987 ; GO:0005739 ; GO:0004185 ; GO:0009987 ; GO:0005739 ; GO:0000166 ; GO:0009628 ; GO:0005739 ; GO:0051082 ; GO:0009628 ; GO:0005739 ; GO:0005524 ; GO:000962…	heat shock protein 83, putative, expressed
Os12g0514500|mRNA|AK059704|CDS+3'UTR	-0.09	-0.2	3.1	2.75	0.18	0.66	LOC_Os12g32986		GO:0019538 ; GO:0005739 ; GO:0051082 ; GO:0019538 ; GO:0005739 ; GO:0005524 ; GO:0019538 ; GO:0005739 ; GO:0004185 ; GO:0019538 ; GO:0005739 ; GO:0000166 ; GO:0009987 ; GO:0005739 ; GO:0051082 ; GO:0009987 ; GO:0005739 ; GO:0005524 ; GO:0009987 ; GO:0005739 ; GO:0004185 ; GO:0009987 ; GO:0005739 ; GO:0000166 ; GO:0009628 ; GO:0005739 ; GO:0051082 ; GO:0009628 ; GO:0005739 ; GO:0005524 ; GO:000962…	heat shock protein 83, putative, expressed
Os09g0417600|mRNA|AY323479|CDS+3'UTR	1.23	4.09	3.55	3.1	3.01	-0.06	LOC_Os09g25060		GO:0045449 ; GO:0005634 ; GO:0043565 ; GO:0045449 ; GO:0005634 ; GO:0030528 ; GO:0045449 ; GO:0005634 ; GO:0003700 ; GO:0006350 ; GO:0005634 ; GO:0043565 ; GO:0006350 ; GO:0005634 ; GO:0030528 ; GO:0006350 ; GO:0005634 ; GO:0003700	OsWRKY76 - Superfamily of rice TFs having WRKY and zinc finger domains, expressed
Os03g0741200|COMBINER_EST|BU673046|7	2.61	2.73	2.97	2.55	2.4	2.17
Os10g0520700|mRNA|AK103797|CDS+3'UTR	-0.06	-0.16	3.12	3.05	-0.07	0.16	LOC_Os10g37640			HIT zinc finger family protein, expressed
Os01g0224300|COMBINER_EST|CI443645|0	0.15	-0.1	3.14	3.3	-0.08	0.33	LOC_Os01g12464			CHCH domain containing protein, expressed
Os02g0758000|mRNA|AK064389|CDS+3'UTR	0.14	-1.07	9.66	6.97	3.23	3.79	LOC_Os02g52150		GO:0009987 ; GO:0009628 ; GO:0008152 ; GO:0006950 ;	heat shock 22 kDa protein, mitochondrial precursor, putative, expressed
Os03g0721900|COMBINER_EST|CI237672|6	-0.36	-0.61	3.07	2.88	0.07	0.28	LOC_Os03g51200		GO:0006334 ; GO:0005634 ; GO:0003677 ; GO:0006334 ; GO:0000786 ; GO:0003677	histone H2A, putative, expressed
Os12g0136600|mRNA|AK064762|CDS+3'UTR	0.05	-0.07	2.13	2.13	-0.69	-0.01	LOC_Os12g04210		GO:0005759 ; GO:0005739 ;	mitochondrial glycoprotein, expressed
Os06g0198500|COMBINER_EST|CI423738|0	-0.58	-1.06	3.19	3.36	-0.87	0.31	LOC_Os06g09820			protein of unknown function containing protein, expressed
Os02g0215000|mRNA|AK072483|CDS+3'UTR	-0.06	-0.33	3.21	2.16	0.2	0.25	LOC_Os02g12360		GO:0007155 ; GO:0016020 ; GO:0016787 ; GO:0007155 ; GO:0016020 ; GO:0016301 ; GO:0007155 ; GO:0016020 ; GO:0008289 ; GO:0007155 ; GO:0016020 ; GO:0005515 ; GO:0007155 ; GO:0016020 ; GO:0005488 ; GO:0007155 ; GO:0016020 ; GO:0005198 ; GO:0007155 ; GO:0016020 ; GO:0003674 ; GO:0007155 ; GO:0015629 ; GO:0016787 ; GO:0007155 ; GO:0015629 ; GO:0016301 ; GO:0007155 ; GO:0015629 ; GO:0008289 ; GO:000715…	expressed protein
Os03g0733800|COMBINER_EST|CI143006|6	-0.22	-0.13	3.22	3.18	0.37	0.62	LOC_Os03g52340			endoplasmic oxidoreductin-1 precursor, putative, expressed
Os02g0630300|mRNA|AK072410|CDS+3'UTR	0.56	3.03	2.7	3.62	3.87	1.57	LOC_Os02g41954	1.21.3.1-RXN ; GIBBERELLIN-2-BETA-DIOXYGENASE-RXN	GO:0050826 ; GO:0005737 ; GO:0050825 ; GO:0050826 ; GO:0005737 ; GO:0016740 ; GO:0050826 ; GO:0005737 ; GO:0016491 ; GO:0050826 ; GO:0005737 ; GO:0005506 ; GO:0050826 ; GO:0005737 ; GO:0004879 ; GO:0050826 ; GO:0005737 ; GO:0003824 ; GO:0050826 ; GO:0005737 ; GO:0003677 ; GO:0050826 ; GO:0005634 ; GO:0050825 ; GO:0050826 ; GO:0005634 ; GO:0016740 ; GO:0050826 ; GO:0005634 ; GO:0016491 ; GO:005082…	gibberellin 2-beta-dioxygenase 7, putative, expressed
Os02g0757900|mRNA|AK061269|CDS+3'UTR	-0.15	0.13	2.77	3	-0.33	0.08	LOC_Os02g52140		GO:0003723 ; GO:0003676	polyadenylate-binding protein 2, putative, expressed
Os03g0320900|mRNA|AK106255|CDS+3'UTR	0.18	-0.03	3.25	2.67	-0.7	0.15	LOC_Os03g20460	DTMPKI-RXN ; GMKALT-RXN ; GUANYL-KIN-RXN	GO:0016301	guanylate kinase, putative, expressed
Os12g0121000|mRNA|AK068049|CDS+3'UTR	-0.69	0.18	3.28	2.32	0.46	-0.26	LOC_Os12g02800			expressed protein
Os01g0860500|mRNA|AK119310|CDS+3'UTR	-1.95	0.04	2.98	2.69	-1.34	1.2	LOC_Os01g64110	3.2.1.14-RXN	GO:0006032 ; GO:0045735 ; GO:0006032 ; GO:0016787 ; GO:0006032 ; GO:0004568 ; GO:0006032 ; GO:0004553 ; GO:0005975 ; GO:0045735 ; GO:0005975 ; GO:0016787 ; GO:0005975 ; GO:0004568 ; GO:0005975 ; GO:0004553	hevamine-A precursor, putative, expressed
Os03g0300600|mRNA|AK066250|CDS+3'UTR	0.5	0.69	3.33	2.83	-1.16	-0.09	LOC_Os03g18870		GO:0019538 ; GO:0016020 ; GO:0031072 ; GO:0019538 ; GO:0009579 ; GO:0031072 ; GO:0019538 ; GO:0009536 ; GO:0031072 ; GO:0009987 ; GO:0016020 ; GO:0031072 ; GO:0009987 ; GO:0009579 ; GO:0031072 ; GO:0009987 ; GO:0009536 ; GO:0031072	chaperone protein dnaJ, putative, expressed
Os09g0445600|mRNA|AK107839|CDS+3'UTR	0.17	3.32	3.34	3.06	4.39	0.25	LOC_Os09g27330		GO:0006355 ; GO:0005634 ; GO:0003700	expressed protein
Os07g0686600|mRNA|AK108527|CDS+3'UTR	1.99	3.39	2.1	2.21	2.23	0.57	LOC_Os07g48710			VQ motif family protein, expressed
Os03g0808900|mRNA|AK065100|CDS+3'UTR	-0.56	-0.5	3.09	3.58	-0.92	0.08	LOC_Os03g59430		GO:0016787	stachyose synthase precursor, putative, expressed
Os02g0757900|mRNA|AK071146|CDS+3'UTR	-0.09	0.06	2.39	2.46	-0.25	0.09	LOC_Os02g52140		GO:0003723 ; GO:0003676	polyadenylate-binding protein 2, putative, expressed
Os03g0191900|COMBINER_EST|CI428634|5	1.98	4.09	3.17	2.37	4.61	1.53	LOC_Os03g09170		GO:0009719 ; GO:0005737 ; GO:0030528 ; GO:0009719 ; GO:0005737 ; GO:0003677 ; GO:0009719 ; GO:0005737 ; GO:0003700 ; GO:0009719 ; GO:0005730 ; GO:0030528 ; GO:0009719 ; GO:0005730 ; GO:0003700 ; GO:0009719 ; GO:0005730 ; GO:0003677 ; GO:0009719 ; GO:0005635 ; GO:0030528 ; GO:0009719 ; GO:0005635 ; GO:0003700 ; GO:0009719 ; GO:0005635 ; GO:0003677 ; GO:0009719 ; GO:0005634 ; GO:0030528 ; GO:000971…	DRE binding factor, putative, expressed
Os10g0339600|mRNA|AK109165|CDS+3'UTR	1.09	2.66	4.2	3.27	0.44	0.11	LOC_Os10g19880			large secreted protein, putative, expressed
Os08g0392700|mRNA|AK119997|CDS+3'UTR	-0.26	-2.53	3.41	2.3	-0.32	0.24
Os06g0268600|mRNA|AK109608|CDS+3'UTR	-0.16	0.2	8.29	4.21	0.76	0.14
Os06g0542100|mRNA|AK111086|CDS+3'UTR	0.85	2.79	3.48	2.11	1.61	1.09	LOC_Os06g35030		GO:0050826 ; GO:0050825 ; GO:0050826 ; GO:0003676 ; GO:0042309 ; GO:0003676 ; GO:0042309 ; GO:0050825	CID11, putative, expressed
Os03g0265600|mRNA|AK065578|CDS+3'UTR	-0.38	-1.08	3.96	3.25	0.96	0.6	LOC_Os03g15890		GO:0019538 ; GO:0009536 ; GO:0003824 ; GO:0019538 ; GO:0009536 ; GO:0003723 ; GO:0019538 ; GO:0009536 ; GO:0003676 ; GO:0019538 ; GO:0005634 ; GO:0003824 ; GO:0019538 ; GO:0005634 ; GO:0003723 ; GO:0019538 ; GO:0005634 ; GO:0003676 ; GO:0019538 ; GO:0005622 ; GO:0003824 ; GO:0019538 ; GO:0005622 ; GO:0003723 ; GO:0019538 ; GO:0005622 ; GO:0003676 ; GO:0009987 ; GO:0009536 ; GO:0003824 ; GO:000998…	arginine/serine-rich splicing factor RSP41, putative, expressed
Os07g0178800|mRNA|AF017356|CDS+3'UTR	0.49	1.85	3.45	2.34	3.53	1.01	LOC_Os07g08160			early light-induced protein, chloroplast precursor, putative, expressed
Os01g0154000|mRNA|AK108752|CDS+3'UTR	-0.15	0.21	6.37	4.65	1.64	0.07	LOC_Os01g06080			hypothetical protein
Os07g0243200|mRNA|D21272|5'UTR+CDS	0.53	0.47	3.45	4.32	0.2	1.36	LOC_Os07g13980	GLUC1PADENYLTRANS-RXN	GO:0050826 ; GO:0050825 ; GO:0050826 ; GO:0016779 ; GO:0050826 ; GO:0008878 ; GO:0050826 ; GO:0008415 ; GO:0042309 ; GO:0050825 ; GO:0042309 ; GO:0016779 ; GO:0042309 ; GO:0008878 ; GO:0042309 ; GO:0008415 ; GO:0009058 ; GO:0050825 ; GO:0009058 ; GO:0016779 ; GO:0009058 ; GO:0008878 ; GO:0009058 ; GO:0008415 ; GO:0005978 ; GO:0016779 ; GO:0005978 ; GO:0008878 ; GO:0005978 ; GO:0008415 ; GO:000597…	glucose-1-phosphate adenylyltransferase large subunit, chloroplast precursor, putative, expressed
Os12g0600100|mRNA|AK063560|CDS+3'UTR	0.28	0	3.48	3.68	0.1	0.58	LOC_Os12g40774 ; LOC_Os12g40780		; GO:0006950 ; GO:0005886 ; GO:0005515 ; GO:0006950 ; GO:0005886 ; GO:0005215 ; GO:0006950 ; GO:0005886 ; GO:0000166 ; GO:0006810 ; GO:0005886 ; GO:0005515 ; GO:0006810 ; GO:0005886 ; GO:0005215 ; GO:0006810 ; GO:0005886 ; GO:0000166	expressed protein ; ankyrin-2, putative, expressed
Os01g0637100|COMBINER_EST|Os01g0637100|8	-0.4	-0.57	3.47	2.29	0.63	0.38	LOC_Os01g45020			F-box protein interaction domain containing protein, expressed
Os05g0358000|mRNA|AK070900|CDS+3'UTR	0.3	1.28	2.18	2	0.53	-0.71	LOC_Os05g28980		GO:0009628 ; GO:0003674 ; GO:0006950 ; GO:0003674	fiber protein Fb2, putative, expressed
Os01g0802600|COMBINER_EST|CI176233|6	-0.78	2.9	3.54	2.94	4.07	-0.35	LOC_Os01g58850			circadian clock coupling factor ZGT, putative, expressed
Os03g0241900|mRNA|AK111568|CDS+3'UTR	2.24	3.04	3.62	3.13	2.62	0.8	LOC_Os03g13840			ERD7, putative, expressed
Os09g0378700|COMBINER_EST|CI191366|6	2.42	3.42	3.25	4.07	4.8	1.78	LOC_Os09g21120	UBIQUITIN--PROTEIN-LIGASE-RXN	GO:0016567 ; GO:0005727 ; GO:0004842 ; GO:0016567 ; GO:0005727 ; GO:0004519 ; GO:0016567 ; GO:0005727 ; GO:0003676 ; GO:0016567 ; GO:0000151 ; GO:0004842 ; GO:0016567 ; GO:0000151 ; GO:0004519 ; GO:0016567 ; GO:0000151 ; GO:0003676 ; GO:0009405 ; GO:0005727 ; GO:0004842 ; GO:0009405 ; GO:0005727 ; GO:0004519 ; GO:0009405 ; GO:0005727 ; GO:0003676 ; GO:0009405 ; GO:0000151 ; GO:0004842 ; GO:000940…	ubiquitin-protein ligase, putative, expressed
Os11g0293300|mRNA|AK107624|CDS+3'UTR	0.11	-0.4	3.57	2.88	-0.34	0.47	LOC_Os11g18830		GO:0000398 ; GO:0000245 ;	survival motor neuron containing protein, expressed
Os05g0595100|mRNA|D21120|5'UTR+CDS	-0.72	0.05	3.17	2.89	1.6	0.6	LOC_Os05g51670	UDPGLUCEPIM-RXN ; UDP-N-ACETYLGLUCOSAMINE-4-EPIMERASE-RXN	GO:0045226 ; GO:0050662 ; GO:0045226 ; GO:0016857 ; GO:0045226 ; GO:0016491 ; GO:0045226 ; GO:0008831 ; GO:0045226 ; GO:0003978 ; GO:0045226 ; GO:0003854 ; GO:0045226 ; GO:0003824 ; GO:0044237 ; GO:0050662 ; GO:0044237 ; GO:0016857 ; GO:0044237 ; GO:0016491 ; GO:0044237 ; GO:0008831 ; GO:0044237 ; GO:0003978 ; GO:0044237 ; GO:0003854 ; GO:0044237 ; GO:0003824 ; GO:0009058 ; GO:0016491 ; GO:000905…	UDP-glucose 4-epimerase GEPI48, putative, expressed
Os06g0114400|COMBINER_EST|AU082409|6	0.13	0.67	3.57	2.37	0.91	0.05	LOC_Os06g02410			expressed protein
Os03g0302800|mRNA|AK061293|CDS+3'UTR	4.46	4.34	2.6	2.86	1.07	1.89	LOC_Os03g19070			long cell-linked locus protein, putative, expressed
Os01g0611100|mRNA|AB015971|CDS+3'UTR	-0.02	-0.15	2.36	2.34	0.26	0.35	LOC_Os01g42530	RXN0-1021	GO:0015031 ; GO:0005737 ; GO:0005525 ; GO:0015031 ; GO:0005737 ; GO:0005515 ; GO:0015031 ; GO:0005737 ; GO:0003924 ; GO:0015031 ; GO:0005737 ; GO:0000166 ; GO:0015031 ; GO:0005634 ; GO:0005525 ; GO:0015031 ; GO:0005634 ; GO:0005515 ; GO:0015031 ; GO:0005634 ; GO:0003924 ; GO:0015031 ; GO:0005634 ; GO:0000166 ; GO:0015031 ; GO:0005622 ; GO:0005525 ; GO:0015031 ; GO:0005622 ; GO:0005515 ; GO:001503…	GTP-binding nuclear protein Ran-2, putative, expressed
Os01g0183300|mRNA|AK110423|CDS+3'UTR	0.02	0.03	3.6	2.62	2.31	0.56	LOC_Os01g08780	3.1.3.56-RXN	GO:0016787 ; GO:0004437	type I inositol-1,4,5-trisphosphate 5-phosphatase CVP2, putative, expressed
Os02g0284800|mRNA|AK109169|CDS+3'UTR	-0.94	-1.88	3.62	2.49	-0.29	0.59	LOC_Os02g18390			expressed protein
Os02g0527500|COMBINER|CI284684|6	0.67	0.5	4.65	3.51	0.05	0.27
Os08g0117900|mRNA|AK102753|CDS+3'UTR	-0.31	-0.45	3.64	2.45	0.18	0.37	LOC_Os08g02460			expressed protein
Os03g0749800|mRNA|AK111770|CDS+3'UTR	1.24	2.8	4.04	3.41	0.28	1.16	LOC_Os03g53880	PROTEIN-KINASE-RXN	GO:0016043 ; GO:0005730 ; GO:0004672 ; GO:0016043 ; GO:0016020 ; GO:0030246 ; GO:0016043 ; GO:0016020 ; GO:0016787 ; GO:0016043 ; GO:0016020 ; GO:0016301 ; GO:0016043 ; GO:0016020 ; GO:0005524 ; GO:0016043 ; GO:0016020 ; GO:0005515 ; GO:0016043 ; GO:0016020 ; GO:0005488 ; GO:0016043 ; GO:0016020 ; GO:0004872 ; GO:0016043 ; GO:0016020 ; GO:0004871 ; GO:0016043 ; GO:0016020 ; GO:0004713 ; GO:001604…	tousled-like kinase 2, putative, expressed
Os02g0759400|mRNA|AK067456|CDS+3'UTR	4.55	4.71	4.05	3.83	3.51	2.06	LOC_Os02g52210	UBIQUITIN--PROTEIN-LIGASE-RXN	GO:0009719 ; GO:0008270 ; GO:0009719 ; GO:0005515 ; GO:0009719 ; GO:0005488 ; GO:0009719 ; GO:0003824 ; GO:0009719 ; GO:0003674 ; GO:0009607 ; GO:0008270 ; GO:0009607 ; GO:0005515 ; GO:0009607 ; GO:0005488 ; GO:0009607 ; GO:0003824 ; GO:0009607 ; GO:0003674 ; GO:0008150 ; GO:0008270 ; GO:0008150 ; GO:0005515 ; GO:0008150 ; GO:0005488 ; GO:0008150 ; GO:0003824 ; GO:0008150 ; GO:0003674 ; GO:000695…	RING/C3HC4/PHD zinc finger-like protein, putative, expressed
Os03g0143400|mRNA|AK073999|CDS+3'UTR	1.47	1.54	3.73	3.66	1.29	1.75	LOC_Os03g04970		GO:0044267 ; GO:0005739 ; GO:0051082 ; GO:0044267 ; GO:0005739 ; GO:0005524 ; GO:0044267 ; GO:0005739 ; GO:0005515 ; GO:0044267 ; GO:0005739 ; GO:0003918 ; GO:0044267 ; GO:0005739 ; GO:0003677 ; GO:0044267 ; GO:0005737 ; GO:0051082 ; GO:0044267 ; GO:0005737 ; GO:0005524 ; GO:0044267 ; GO:0005737 ; GO:0005515 ; GO:0044267 ; GO:0005737 ; GO:0003918 ; GO:0044267 ; GO:0005737 ; GO:0003677 ; GO:004426…	chaperonin CPN60-1, mitochondrial precursor, putative, expressed
Os02g0560200|COMBINER|CI262881|6	2.09	3.33	2.2	2.13	1.75	1.87
Os02g0740600|mRNA|AK107938|CDS+3'UTR	-0.18	0.45	3.77	2.6	1.76	0.91	LOC_Os02g50710			expressed protein
Os03g0724700|mRNA|AK108518|CDS+3'UTR	-1.12	0.07	3.73	3.45	1.57	1.01	LOC_Os03g51479			maf-like protein, expressed
Os03g0820300|mRNA|AY286474|CDS+3'UTR	1.93	4.41	5.04	3.23	4.83	2.96	LOC_Os03g60560		GO:0006350 ; GO:0005622 ; GO:0008270 ; GO:0006350 ; GO:0005622 ; GO:0005488 ; GO:0006350 ; GO:0005622 ; GO:0003700 ; GO:0006350 ; GO:0005622 ; GO:0003676	ZFP16-2, putative, expressed
Os07g0162900|mRNA|AK106266|CDS+3'UTR	0.65	0.68	3.19	2.21	0.8	-0.02	LOC_Os07g06880		GO:0008152 ; GO:0016787	gibberellin receptor GID1L2, putative, expressed
Os01g0565900|mRNA|AK061615|UTR	0.67	1.02	2.64	3.07	0.08	0.31	LOC_Os01g38510		GO:0006810 ; GO:0005215	protein transport protein Sec61 beta subunit, putative, expressed
Os04g0397400|mRNA|AK059476|CDS+3'UTR	0.07	0.23	3.78	2.24	0.3	0.43	LOC_Os04g32580			expressed protein
Os03g0802200|mRNA|AK111769|CDS+3'UTR	-0.07	-0.02	3.4	3.24	0.88	1.02	LOC_Os03g58764		GO:0007186 ; GO:0016021 ; GO:0016772 ; GO:0007186 ; GO:0016021 ; GO:0016301 ; GO:0007186 ; GO:0016021 ; GO:0001584	F-box domain containing protein, expressed
Os06g0723900|COMBINER|CI089853|6	0.86	1.11	3.88	2.05	-0.12	0.43
Os01g0931300|mRNA|AK099213|CDS+3'UTR	-0.55	-1.37	3.48	2.02	-0.99	-0.09	LOC_Os01g70570	1-ACYLGLYCEROL-3-P-ACYLTRANSFER-RXN	GO:0008152 ; GO:0016740 ; GO:0008152 ; GO:0008415	acyltransferase, putative, expressed
Os02g0742000|mRNA|AK072328|CDS+3'UTR	1.2	2.25	3.83	2.91	1.21	0.99	LOC_Os02g50840		GO:0006350 ; GO:0005739 ; GO:0003677 ; GO:0006350 ; GO:0005634 ; GO:0003677	DNA binding protein, putative, expressed
Os01g0819700|mRNA|AK106919|CDS+3'UTR	1.63	2.04	3.86	3.05	1.71	1.34	LOC_Os01g60420			expressed protein
Os08g0545400|COMBINER_EST|CI268958|6	2.14	4.61	5.24	5.52	5.21	5.52	LOC_Os08g43200		GO:0050826 ; GO:0005634 ; GO:0003700 ; GO:0050826 ; GO:0005634 ; GO:0050825 ; GO:0042309 ; GO:0005634 ; GO:0050825 ; GO:0042309 ; GO:0005634 ; GO:0003700 ; GO:0016068 ; GO:0005634 ; GO:0050825 ; GO:0016068 ; GO:0005634 ; GO:0003700 ; GO:0006355 ; GO:0005634 ; GO:0050825 ; GO:0006355 ; GO:0005634 ; GO:0003700	dehydration-responsive element-binding protein 1B, putative, expressed
Os03g0133100|mRNA|AK119680|CDS+3'UTR	-2.47	-0.72	4.51	3.86	1.92	0.2	LOC_Os03g04080			expressed protein
Os01g0223400|mRNA|AK066253|CDS+3'UTR	1.4	-0.45	3.21	2.99	0.53	1.93	LOC_Os01g12340 ; LOC_Os01g12374		GO:0006629 ; GO:0017111 ; GO:0006629 ; GO:0016788 ; GO:0006629 ; GO:0000166 ;	retrotransposon protein, putative, unclassified ; hypothetical protein
Os05g0367000|mRNA|AK103509|CDS+3'UTR	0.08	0.02	3.84	3.21	0.09	-0.3	LOC_Os05g30410		GO:0003674	PHD finger-like domain-containing protein 5A, putative, expressed
Os09g0315700|COMBINER_EST|CI375311|0	-0.4	-0.2	3.88	3.38	0.05	0.5	LOC_Os09g14670	PEPCARBOX-RXN	GO:0009056 ; GO:0008964 ; GO:0009056 ; GO:0003824 ; GO:0006099 ; GO:0008964 ; GO:0006099 ; GO:0003824 ; GO:0006091 ; GO:0008964 ; GO:0006091 ; GO:0003824 ; GO:0005975 ; GO:0008964 ; GO:0005975 ; GO:0003824	phosphoenolpyruvate carboxylase 2, putative, expressed
Os05g0200500|mRNA|AK072116|CDS+3'UTR	-0.29	-0.88	3.89	3.39	0.08	0.22	LOC_Os05g11140	PROTEIN-KINASE-RXN	GO:0006468 ; GO:0005737 ; GO:0016301 ; GO:0006468 ; GO:0005737 ; GO:0005524 ; GO:0006468 ; GO:0005737 ; GO:0004713 ; GO:0006468 ; GO:0005737 ; GO:0004674 ; GO:0006468 ; GO:0005737 ; GO:0004672 ; GO:0006468 ; GO:0005634 ; GO:0016301 ; GO:0006468 ; GO:0005634 ; GO:0005524 ; GO:0006468 ; GO:0005634 ; GO:0004713 ; GO:0006468 ; GO:0005634 ; GO:0004674 ; GO:0006468 ; GO:0005634 ; GO:0004672	ATP binding protein, putative, expressed
Os07g0194800|mRNA|AK064329|CDS+3'UTR	-0.3	-0.24	3.91	2.2	1.73	0.25	LOC_Os07g09670		GO:0050826 ; GO:0016020 ; GO:0050825 ; GO:0050826 ; GO:0016020 ; GO:0008378 ; GO:0050826 ; GO:0016020 ; GO:0005529 ; GO:0042309 ; GO:0016020 ; GO:0050825 ; GO:0042309 ; GO:0016020 ; GO:0008378 ; GO:0042309 ; GO:0016020 ; GO:0005529 ; GO:0006486 ; GO:0016020 ; GO:0050825 ; GO:0006486 ; GO:0016020 ; GO:0008378 ; GO:0006486 ; GO:0016020 ; GO:0005529	galactosyltransferase/ transferase, transferring hexosyl groups, putative, expressed
Os07g0194800|mRNA|AK101244|CDS+3'UTR	-0.43	-0.04	3.9	2.3	1.81	0.25	LOC_Os07g09670		GO:0050826 ; GO:0016020 ; GO:0050825 ; GO:0050826 ; GO:0016020 ; GO:0008378 ; GO:0050826 ; GO:0016020 ; GO:0005529 ; GO:0042309 ; GO:0016020 ; GO:0050825 ; GO:0042309 ; GO:0016020 ; GO:0008378 ; GO:0042309 ; GO:0016020 ; GO:0005529 ; GO:0006486 ; GO:0016020 ; GO:0050825 ; GO:0006486 ; GO:0016020 ; GO:0008378 ; GO:0006486 ; GO:0016020 ; GO:0005529	galactosyltransferase/ transferase, transferring hexosyl groups, putative, expressed
Os03g0781300|mRNA|AK120661|CDS+3'UTR	0	0.17	2.1	2.47	1.26	0.96	LOC_Os03g56860			expressed protein
Os07g0178700|COMBINER_EST|CI154070|6	0.16	0.75	3.94	2.75	4.26	1.41	LOC_Os07g08150			early light-induced protein, chloroplast precursor, putative, expressed
Os10g0464900|COMBINER|CI271197|6	2.76	2.33	3.97	3.7	2.1	1.17	LOC_Os10g32760	UBIQUITIN--PROTEIN-LIGASE-RXN	GO:0008270 ; GO:0005515 ; GO:0005488 ; GO:0003824	protein binding protein, putative, expressed
Os05g0370600|mRNA|AK102476|CDS+3'UTR	2.88	3.46	4	2.32	0.6	0.59	LOC_Os05g30750	1.8.1.9-RXN ; PRTRANS-RXN	GO:0006810 ; GO:0016020 ; GO:0005215 ; GO:0006810 ; GO:0008021 ; GO:0005215	phosphoribosylanthranilate transferase, putative, expressed
Os07g0486500|mRNA|AK068175|CDS+3'UTR	-0.19	-0.79	4.03	3.42	0.74	0.69	LOC_Os07g30300		GO:0007165 ; GO:0005622 ;	rho-GTPase-activating protein 8, putative, expressed
Os08g0520600|COMBINER_EST|CI059848|0	-1.05	-0.49	10.85	7.21	5.67	4.38	LOC_Os08g40910			expressed protein
Os01g0597600|COMBINER_EST|AU056136|7	2.32	2.38	2.89	3.46	2.18	1.09	LOC_Os01g41420		GO:0009607 ; GO:0016020 ; GO:0005215 ; GO:0006810 ; GO:0016020 ; GO:0005215	amino acid permease, putative, expressed
Os01g0524700|mRNA|AK105413|CDS+3'UTR	0.14	0.01	2.73	3.12	0.31	0.71	LOC_Os01g34080			armadillo/beta-catenin-like repeat family protein, expressed
Os09g0417600|mRNA|AK059966|CDS+3'UTR	1.17	4.12	3.59	3.15	2.96	-0.06	LOC_Os09g25060		GO:0045449 ; GO:0005634 ; GO:0043565 ; GO:0045449 ; GO:0005634 ; GO:0030528 ; GO:0045449 ; GO:0005634 ; GO:0003700 ; GO:0006350 ; GO:0005634 ; GO:0043565 ; GO:0006350 ; GO:0005634 ; GO:0030528 ; GO:0006350 ; GO:0005634 ; GO:0003700	OsWRKY76 - Superfamily of rice TFs having WRKY and zinc finger domains, expressed
Os09g0462300|COMBINER_EST|CI422259|0	-0.05	-0.44	4.06	2.4	0.21	-0.22	LOC_Os09g28760		GO:0008152 ; GO:0016787	2-hydroxyisoflavanone dehydratase, putative, expressed
Os07g0567500|COMBINER_EST|Os07g0567500|8	-0.64	-0.58	4.08	3.02	-0.1	0.28
Os04g0461300|COMBINER_EST|Os04g0461300|8	1.28	1.11	4.18	2.85	0.75	0.73	LOC_Os04g38770 ; LOC_Os04g38780		GO:0009908 ; GO:0005634 ; GO:0043565 ; GO:0009908 ; GO:0005634 ; GO:0003700 ; GO:0009908 ; GO:0005634 ; GO:0003677 ; GO:0006355 ; GO:0005634 ; GO:0043565 ; GO:0006355 ; GO:0005634 ; GO:0003700 ; GO:0006355 ; GO:0005634 ; GO:0003677 ; GO:0006350 ; GO:0005634 ; GO:0043565 ; GO:0006350 ; GO:0005634 ; GO:0003700 ; GO:0006350 ; GO:0005634 ; GO:0003677	MADS-box transcription factor 27, putative, expressed
Os02g0560600|COMBINER|CI262881|6	2.11	3.38	2.21	2.19	1.76	1.84
Os04g0381600|COMBINER_EST|C97371|7	-0.16	-0.12	4.13	3.69	-0.77	-0.26	LOC_Os04g31270		GO:0005525 ; GO:0003924	EMB1688, putative, expressed
Os01g0717000|mRNA|AK105151|CDS+3'UTR	1.71	3.44	4.11	3.4	2.94	0.76	LOC_Os01g51920	CHOLINE-KINASE-RXN	GO:0016301	choline/ethanolamine kinase, putative, expressed
Os05g0534600|mRNA|AK068203|CDS+3'UTR	0.09	0.25	4.78	3.15	0.38	0.23	LOC_Os05g45830			expressed protein
Os03g0736000|mRNA|AK107394|CDS+3'UTR	-0.7	-0.34	3.54	3.14	-0.38	-0.37	LOC_Os03g52594		GO:0045449 ; GO:0005634 ; GO:0030528 ; GO:0006350 ; GO:0005634 ; GO:0030528 ; GO:0006350 ; GO:0030528	CCR4-NOT transcription complex subunit 2, putative, expressed
Os11g0527000|COMBINER|CI430746|0	0.21	0.66	4.17	2.29	0.36	0.26	LOC_Os11g32380			expressed protein
Os03g0326100|mRNA|AK111237|CDS+3'UTR	1.51	3.1	3.06	2.59	2.01	1.71
Os06g0685200|COMBINER|CI508407|x	-0.19	0.2	4.93	4.94	-0.07	0.27	LOC_Os06g47120			expressed protein
Os06g0158100|mRNA|AY676932|CDS	0.88	1.89	3.35	3.13	3.55	1.68	LOC_Os06g06360		GO:0045449 ; GO:0005730 ; GO:0043565 ; GO:0045449 ; GO:0005730 ; GO:0003700 ; GO:0045449 ; GO:0005634 ; GO:0043565 ; GO:0045449 ; GO:0005634 ; GO:0003700 ; GO:0006350 ; GO:0005730 ; GO:0043565 ; GO:0006350 ; GO:0005730 ; GO:0003700 ; GO:0006350 ; GO:0005634 ; GO:0043565 ; GO:0006350 ; GO:0005634 ; GO:0003700	WRKY transcription factor 30, putative, expressed
Os11g0527000|COMBINER|CI430746|x	0.29	0.62	4.22	2.38	0.6	0.28	LOC_Os11g32380			expressed protein
Os04g0600300|mRNA|AB004865|CDS+3'UTR	0.51	1.85	4.22	4.35	2.27	1.91	LOC_Os04g51160		GO:0007585 ; GO:0005740 ;	transposon protein, putative, unclassified, expressed
Os01g0201800|COMBINER|AU100708|6	2.51	2.81	4.03	2.88	0.73	0.79	LOC_Os01g10520			expressed protein
Os11g0146800|mRNA|AB064544|CDS+3'UTR	-0.1	-0.15	2.4	2.7	-0.46	0.19	LOC_Os11g04954		GO:0009719 ; GO:0005634 ; GO:0017111 ; GO:0009719 ; GO:0005634 ; GO:0016787 ; GO:0009719 ; GO:0005634 ; GO:0008094 ; GO:0009719 ; GO:0005634 ; GO:0005524 ; GO:0009719 ; GO:0005634 ; GO:0003677 ; GO:0009719 ; GO:0005634 ; GO:0000166 ; GO:0007131 ; GO:0005634 ; GO:0017111 ; GO:0007131 ; GO:0005634 ; GO:0016787 ; GO:0007131 ; GO:0005634 ; GO:0008094 ; GO:0007131 ; GO:0005634 ; GO:0005524 ; GO:000713…	meiotic recombination protein DMC1, putative, expressed
Os04g0175400|mRNA|AK107892|CDS+3'UTR	-0.44	0.19	4.29	2.75	0.23	0.2	LOC_Os04g09570			expressed protein
Os01g0905300|mRNA|AK070609|CDS+3'UTR	2.95	3.83	3.33	2.69	2.04	1.25	LOC_Os01g67820		GO:0007275 ; GO:0005737 ; GO:0005515 ; GO:0007275 ; GO:0000145 ; GO:0005515 ; GO:0006887 ; GO:0005737 ; GO:0005515 ; GO:0006887 ; GO:0000145 ; GO:0005515 ; GO:0006810 ; GO:0005737 ; GO:0005515 ; GO:0006810 ; GO:0000145 ; GO:0005515	exo70 exocyst complex subunit family protein, expressed
Os01g0132400|mRNA|AK106795|CDS+3'UTR	2.58	2.37	4.18	2.85	2.15	3.12	LOC_Os01g04090		GO:0050826 ; GO:0005634 ; GO:0050825 ; GO:0050826 ; GO:0005634 ; GO:0004879 ; GO:0050826 ; GO:0005634 ; GO:0003677 ; GO:0042309 ; GO:0005634 ; GO:0050825 ; GO:0042309 ; GO:0005634 ; GO:0004879 ; GO:0042309 ; GO:0005634 ; GO:0003677 ; GO:0006355 ; GO:0005634 ; GO:0050825 ; GO:0006355 ; GO:0005634 ; GO:0004879 ; GO:0006355 ; GO:0005634 ; GO:0003677	expressed protein
Os04g0600300|mRNA|AK107376|CDS+3'UTR	0.63	1.97	4.31	4.47	2.35	2.02	LOC_Os04g51160		GO:0007585 ; GO:0005740 ;	transposon protein, putative, unclassified, expressed
Os04g0491900|COMBINER_EST|Os04g0491900|8	0.69	1.86	4.33	3.27	1.04	0.72
Os01g0144800|mRNA|AK110697|CDS+3'UTR	-0.04	1.05	2.4	2.47	-0.38	-0.86	LOC_Os01g05150		GO:0016020 ;	expressed protein
Os03g0328300|COMBINER|CI462386|0	-0.41	-1.97	4.42	2.5	0.58	0.76	LOC_Os03g21110		GO:0016043 ; GO:0016021 ; GO:0005515 ; GO:0016043 ; GO:0016021 ; GO:0005215 ; GO:0016043 ; GO:0016020 ; GO:0005515 ; GO:0016043 ; GO:0016020 ; GO:0005215 ; GO:0006810 ; GO:0016021 ; GO:0005515 ; GO:0006810 ; GO:0016021 ; GO:0005215 ; GO:0006810 ; GO:0016020 ; GO:0005515 ; GO:0006810 ; GO:0016020 ; GO:0005215	emp24/gp25L/p24 family protein, expressed
Os07g0644100|mRNA|AK121898|CDS+3'UTR	-0.34	-0.56	4.44	2.37	1.01	0.83	LOC_Os07g44950		GO:0006355 ; GO:0005634 ; GO:0046983 ; GO:0006355 ; GO:0005634 ; GO:0043565 ; GO:0006355 ; GO:0005634 ; GO:0004879 ; GO:0006355 ; GO:0005634 ; GO:0003700 ; GO:0006355 ; GO:0005634 ; GO:0003677	DNA binding protein, putative, expressed
Os12g0111700|COMBINER_EST|AU101188|6	-0.33	-0.45	3.11	2.65	-0.08	0.34	LOC_Os12g02050			expressed protein
Os03g0646800|mRNA|AK099997|CDS+3'UTR	2.34	3.25	2.32	2.28	1.37	1.43	LOC_Os03g44484	DNA-DIRECTED-RNA-POLYMERASE-RXN	GO:0006350 ; GO:0016740 ; GO:0006350 ; GO:0003899 ; GO:0006350 ; GO:0003677	DNA-directed RNA polymerase II 135 kDa polypeptide, putative, expressed
Os06g0594300|mRNA|AK110986|CDS+3'UTR	-0.07	0.25	4.66	3.04	1.38	1.22
Os02g0227000|COMBINER_EST|CI372493|3	-0.11	-0.43	4.55	2.99	-0.37	0.54	LOC_Os02g13360		GO:0016787	expressed protein
Os03g0724500|mRNA|AK121328|CDS+3'UTR	0.44	1.32	3.78	5.08	0.36	0.38	LOC_Os03g51459		GO:0009987 ; GO:0005739 ; GO:0008152 ; GO:0005739 ; GO:0006950 ; GO:0005739 ;	expressed protein
Os01g0780800|mRNA|AK108614|CDS+3'UTR	1.65	2.93	4.98	3.84	3.44	1.82	LOC_Os01g57240			expressed protein
Os07g0408100|mRNA|AK108466|CDS+3'UTR	0.88	1.65	4.65	3.53	-0.17	0.37	LOC_Os07g22534			WD-repeat protein 18, putative, expressed
Os07g0614300|mRNA|AK111336|CDS+3'UTR	0.36	1.19	2.75	2.66	3.33	0.44	LOC_Os07g42280			von Willebrand factor type A domain containing protein, expressed
Os11g0592300|mRNA|AK110778|CDS+3'UTR	0.61	0.56	2.17	2.15	0.37	0.74	LOC_Os11g37980		GO:0016051 ; GO:0016758 ; GO:0016051 ; GO:0016740 ; GO:0009987 ; GO:0016758 ; GO:0009987 ; GO:0016740 ; GO:0009058 ; GO:0016758 ; GO:0009058 ; GO:0016740 ; GO:0005975 ; GO:0016758 ; GO:0005975 ; GO:0016740	transferase, transferring glycosyl groups, putative, expressed
Os02g0561000|COMBINER|CI262881|6	2.08	3.29	2.12	2.13	1.72	1.69
Os12g0123800|COMBINER|AB182278|3'UTR	0.51	1.86	2.16	2.03	1.3	1.2	LOC_Os12g03050		GO:0045449 ; GO:0003700 ; GO:0045449 ; GO:0003677 ; GO:0007275 ; GO:0003700 ; GO:0007275 ; GO:0003677 ; GO:0006350 ; GO:0003700 ; GO:0006350 ; GO:0003677	NAC domain-containing protein 77, putative, expressed
Os02g0209300|mRNA|AK063719|UTR	0.63	1.17	2.64	2.03	2.18	1.18	LOC_Os02g11859			expressed protein
Os02g0773200|mRNA|AK108499|CDS+3'UTR	-0.4	0.07	5.7	5.96	0.02	0.08	LOC_Os02g53320		GO:0009628 ; GO:0006950 ;	USP family protein, putative, expressed
Os03g0796000|mRNA|AK064912|CDS+3'UTR	-0.06	0	4.7	4.21	0.22	0.11	LOC_Os03g58170		GO:0009719 ; GO:0008150 ;	stem-specific protein TSJT1, putative, expressed
Os06g0300500|mRNA|AK111400|CDS+3'UTR	-0.69	-0.39	3.19	2.59	1.22	0.88	LOC_Os06g19630 ; LOC_Os06g19640	; 2.4.1.207-RXN	GO:0006355 ; GO:0005634 ; GO:0003707 ; GO:0006355 ; GO:0005634 ; GO:0003700 ;	steroid nuclear receptor, ligand-binding, putative, expressed ; 39S ribosomal protein L46, mitochondrial precursor, putative, expressed
Os07g0551400|mRNA|AK060720|CDS+3'UTR	2	3.13	4.76	3.87	1.65	1.26	LOC_Os07g36600		GO:0006950 ;	USP family protein, putative, expressed
Os09g0526600|mRNA|AK106525|CDS+3'UTR	-0.64	-1.17	4.76	3.44	1.33	0.73	LOC_Os09g35790		GO:0009405 ; GO:0005737 ; GO:0043565 ; GO:0009405 ; GO:0005737 ; GO:0016773 ; GO:0009405 ; GO:0005737 ; GO:0016301 ; GO:0009405 ; GO:0005737 ; GO:0005524 ; GO:0009405 ; GO:0005737 ; GO:0004519 ; GO:0009405 ; GO:0005737 ; GO:0003700 ; GO:0009405 ; GO:0005737 ; GO:0003677 ; GO:0009405 ; GO:0005737 ; GO:0003676 ; GO:0009405 ; GO:0005727 ; GO:0043565 ; GO:0009405 ; GO:0005727 ; GO:0016773 ; GO:000940…	heat shock factor protein 7, putative, expressed
Os06g0703800|mRNA|AK066056|CDS+3'UTR	-0.55	-0.94	3.57	3.3	0.45	0.66	LOC_Os06g49030			expressed protein
Os05g0534600|mRNA|AK066927|CDS+3'UTR	0.09	0.3	4.81	3.14	0.53	0.17	LOC_Os05g45830			expressed protein
Os01g0833400|mRNA|AK072813|CDS+3'UTR	2.08	2.6	2.35	2.81	2.47	0.95	LOC_Os01g61680			expressed protein
Os02g0546500|COMBINER_EST|CI053324|0	-1.61	-0.93	5.87	3.49	0.33	1	LOC_Os02g34250			expressed protein
Os03g0142200|COMBINER_EST|Os03g0142200|8	0.83	-0.33	2.66	2.3	0.97	1.05
Os06g0698400|mRNA|AK108486|CDS+3'UTR	1.85	2.91	7.64	5.54	3.2	3.74	LOC_Os06g48310		GO:0003676	cleavage stimulation factor, 64 kDa subunit, putative
Os01g0698800|COMBINER_EST|CI555077|3	1.07	1.74	5.4	3.73	6.88	3.55	LOC_Os01g50350			expressed protein
Os01g0975900|mRNA|AK111768|CDS+3'UTR	-0.47	-1.41	2.63	2.48	-0.41	-1.18	LOC_Os01g74450		GO:0009719 ; GO:0016021 ; GO:0005215 ; GO:0009719 ; GO:0016020 ; GO:0005215 ; GO:0009719 ; GO:0005886 ; GO:0005215 ; GO:0009719 ; GO:0005618 ; GO:0005215 ; GO:0007165 ; GO:0016021 ; GO:0005215 ; GO:0007165 ; GO:0016020 ; GO:0005215 ; GO:0007165 ; GO:0005886 ; GO:0005215 ; GO:0007165 ; GO:0005618 ; GO:0005215 ; GO:0006810 ; GO:0016021 ; GO:0005215 ; GO:0006810 ; GO:0016020 ; GO:0005215 ; GO:000681…	aquaporin TIP1.2, putative, expressed
Os01g0390300|mRNA|AK103021|CDS+3'UTR	-0.36	-1.18	2.04	2.21	0.47	0.35	LOC_Os01g29390			expressed protein
Os07g0277900|COMBINER_EST|Os07g0277900|8	1.46	0.57	2.42	2.3	1.15	1.29
Os01g0719100|mRNA|AK070809|5'UTR+CDS	-0.96	-0.93	2.27	2.04	-0.22	-0.16	LOC_Os01g52110	UBIQUITIN--PROTEIN-LIGASE-RXN	GO:0008270 ; GO:0005515 ; GO:0005488	RING finger and CHY zinc finger domain-containing protein 1, putative, expressed
Os12g0163800|COMBINER_EST|Os12g0163800|8	1.36	1.89	3.78	2.62	0.79	0.29	LOC_Os12g06670	CARBOXYPEPTIDASE-A-RXN ; PROTEIN-KINASE-RXN ; PROTEIN-TYROSINE-KINASE-RXN	GO:0030154 ; GO:0005618 ; GO:0030246 ; GO:0030154 ; GO:0016020 ; GO:0030246 ; GO:0030154 ; GO:0016020 ; GO:0016787 ; GO:0030154 ; GO:0016020 ; GO:0016597 ; GO:0030154 ; GO:0016020 ; GO:0016301 ; GO:0030154 ; GO:0016020 ; GO:0005524 ; GO:0030154 ; GO:0016020 ; GO:0005515 ; GO:0030154 ; GO:0016020 ; GO:0004871 ; GO:0030154 ; GO:0016020 ; GO:0004713 ; GO:0030154 ; GO:0016020 ; GO:0004674 ; GO:003015…	ATP binding protein, putative, expressed
Os06g0618000|mRNA|AK110866|CDS+3'UTR	0.14	-0.03	5.09	2.32	0.32	-0.31	LOC_Os06g41380			expressed protein
Os01g0774300|COMBINER_EST|AU075382|6	-0.92	-0.21	5.33	2.16	0.03	0.64	LOC_Os01g56740			F-box domain containing protein, expressed
Os11g0110000|COMBINER_EST|AU093018|6	0.25	0.47	5.15	3.95	0.03	-0.19	LOC_Os11g01880			conserved hypothetical protein
Os04g0521700|mRNA|AK073622|CDS+3'UTR	-0.74	-1.34	5.14	3.3	-0.05	0.95	LOC_Os04g44100		GO:0050826 ; GO:0050825 ; GO:0042309 ; GO:0050825	expressed protein
POsControl0025|random	2.11	0.16	3.59	2.38	0.89	2.47
Os07g0184900|mRNA|AK102066|CDS+3'UTR	0.31	0.12	2.66	2.46	-0.3	0.43	LOC_Os07g08729		GO:0006303 ; GO:0005958 ; GO:0004003 ; GO:0006303 ; GO:0005958 ; GO:0003677 ; GO:0006303 ; GO:0005958 ; GO:0003676 ; GO:0006303 ; GO:0005634 ; GO:0004003 ; GO:0006303 ; GO:0005634 ; GO:0003677 ; GO:0006303 ; GO:0005634 ; GO:0003676	ATP-dependent DNA helicase 2 subunit 1, putative, expressed
Os09g0315800|mRNA|AK106551|CDS+3'UTR	-0.25	-0.07	2.25	2.07	-0.02	0.09	LOC_Os09g14680		GO:0009401 ; GO:0005351	expressed protein
Os08g0506000|mRNA|AK073328|CDS+3'UTR	-0.81	-0.78	5.2	2.86	0.27	0.27	LOC_Os08g39560		GO:0005509	OTU-like cysteine protease family protein, expressed
Os05g0571800|mRNA|AK063033|CDS+3'UTR	0.39	0.36	2.95	2.2	-0.01	-0.11	LOC_Os05g49684			expressed protein
Os05g0407200|mRNA|AK111298|UTR	1.08	1.87	5.57	4.76	0.12	1.31	LOC_Os05g33710		GO:0007165 ; GO:0005886 ; GO:0000166	LEC14B, putative, expressed
Os10g0537500|mRNA|AK101318|CDS+3'UTR	-0.15	0.15	2.52	2.83	0.4	-0.76	LOC_Os10g39220		GO:0005488	tobamovirus multiplication 3, putative, expressed
Os06g0604500|mRNA|AK070190|CDS+3'UTR	-0.6	0.49	5.54	3.07	0.01	0.09	LOC_Os06g40200		GO:0006839 ; GO:0016020 ; GO:0005509 ; GO:0006839 ; GO:0016020 ; GO:0005488 ; GO:0006839 ; GO:0016020 ; GO:0005215 ; GO:0006839 ; GO:0005743 ; GO:0005509 ; GO:0006839 ; GO:0005743 ; GO:0005488 ; GO:0006839 ; GO:0005743 ; GO:0005215 ; GO:0006839 ; GO:0005739 ; GO:0005509 ; GO:0006839 ; GO:0005739 ; GO:0005488 ; GO:0006839 ; GO:0005739 ; GO:0005215 ; GO:0006810 ; GO:0016020 ; GO:0005509 ; GO:000681…	calcium-binding mitochondrial carrier F55A11.4, putative, expressed
Os02g0561400|COMBINER|CI563011|x	2.15	3.27	2.24	2.09	1.99	-0.25
Os02g0668000|mRNA|AK101871|CDS+3'UTR	-0.61	-1.15	5.43	3.89	0.46	0.67	LOC_Os02g44770		GO:0016020 ;	mechanosensitive ion channel family protein, expressed
Os06g0651200|mRNA|AK107748|CDS+3'UTR	0.68	1.06	5.43	5.23	4.43	1.6	LOC_Os06g44190			expressed protein
Os02g0605900|mRNA|AK064754|CDS+3'UTR	0.96	2.75	2.12	2.58	2.33	1.15	LOC_Os02g39330	3.2.1.14-RXN	GO:0016998 ; GO:0016787 ; GO:0016998 ; GO:0008061 ; GO:0016998 ; GO:0004568 ; GO:0008219 ; GO:0016787 ; GO:0008219 ; GO:0008061 ; GO:0008219 ; GO:0004568 ; GO:0006032 ; GO:0016787 ; GO:0006032 ; GO:0008061 ; GO:0006032 ; GO:0004568	endochitinase PR4 precursor, putative, expressed
Os01g0717000|mRNA|AK070065|CDS+3'UTR	1.82	2.76	2.48	2.39	2.68	0.25	LOC_Os01g51920	CHOLINE-KINASE-RXN	GO:0016301	choline/ethanolamine kinase, putative, expressed
Os08g0444400|COMBINER|CI428563|x	-1.01	-1.28	5.51	4.13	2.53	1.47
Os01g0283500|mRNA|AK064158|CDS+3'UTR	-0.85	-1.41	5.54	2.8	0.95	0.92	LOC_Os01g18100		GO:0016021 ; GO:0008270 ; GO:0005622 ; GO:0008270	rhomboid domain containing 1, putative, expressed
Os04g0394100|COMBINER_EST|CI438288|6	0.23	3.02	5.72	4.38	2.5	1.54	LOC_Os04g32320	GLYCPDIESTER-RXN	GO:0050826 ; GO:0005634 ; GO:0050825 ; GO:0050826 ; GO:0005634 ; GO:0016787 ; GO:0050826 ; GO:0005634 ; GO:0008889 ; GO:0050826 ; GO:0005634 ; GO:0004879 ; GO:0050826 ; GO:0005634 ; GO:0003677 ; GO:0042309 ; GO:0005634 ; GO:0050825 ; GO:0042309 ; GO:0005634 ; GO:0016787 ; GO:0042309 ; GO:0005634 ; GO:0008889 ; GO:0042309 ; GO:0005634 ; GO:0004879 ; GO:0042309 ; GO:0005634 ; GO:0003677 ; GO:000998…	glycerophosphodiester phosphodiesterase, putative, expressed
Os03g0133100|mRNA|AK063608|CDS+3'UTR	-2.08	-0.59	4.54	3.9	1.97	0.3	LOC_Os03g04080			expressed protein
Os02g0232000|mRNA|AK106488|CDS+3'UTR	1.54	3.42	2.5	2.85	3.54	0.7	LOC_Os02g13800		GO:0006355 ; GO:0005634 ; GO:0043565 ; GO:0006355 ; GO:0005634 ; GO:0003700 ; GO:0006355 ; GO:0005634 ; GO:0003677 ; GO:0006350 ; GO:0005634 ; GO:0043565 ; GO:0006350 ; GO:0005634 ; GO:0003700 ; GO:0006350 ; GO:0005634 ; GO:0003677	heat shock factor protein 1, putative, expressed
Os07g0498800|mRNA|AK072589|5'UTR+CDS	-0.28	-0.52	2.84	2.35	-0.34	0.53	LOC_Os07g31540	1-PHOSPHATIDYLINOSITOL-3-KINASE-RXN	GO:0006464 ;	ubiquitin family protein, expressed
Os05g0408900|mRNA|AK059821|CDS+3'UTR	-0.58	-0.09	2.22	2.05	1.36	-0.11	LOC_Os05g33840	DXS-RXN	GO:0019748 ; GO:0016740 ; GO:0019748 ; GO:0008661 ; GO:0016114 ; GO:0016740 ; GO:0016114 ; GO:0008661 ; GO:0009987 ; GO:0016740 ; GO:0009987 ; GO:0008661 ; GO:0009058 ; GO:0016740 ; GO:0009058 ; GO:0008661 ; GO:0006629 ; GO:0016740 ; GO:0006629 ; GO:0008661	1-deoxy-D-xylulose-5-phosphate synthase, chloroplast precursor, putative, expressed
Os10g0132800|COMBINER_EST|Os10g0132800|8	0.96	0.95	2.97	2.05	0.24	0.52
Os03g0366000|COMBINER_EST|AU092825|7	-0.32	-0.5	2.34	2.09	-0.38	0.22	LOC_Os03g25050		GO:0009628 ; GO:0005739 ; GO:0005524 ; GO:0009628 ; GO:0005739 ; GO:0005515 ; GO:0006950 ; GO:0005739 ; GO:0005524 ; GO:0006950 ; GO:0005739 ; GO:0005515 ; GO:0006457 ; GO:0005739 ; GO:0005524 ; GO:0006457 ; GO:0005739 ; GO:0005515	chaperonin, putative, expressed
Os06g0269200|mRNA|AK058415|CDS+3'UTR	2.04	0.84	7.61	3.97	1.52	1.89	LOC_Os06g15810		GO:0016020 ;	integral membrane protein DUF6 containing protein, expressed
Os03g0663900|COMBINER_EST|AU092343|6	0.62	-0.11	2.97	2.85	-0.42	0.38	LOC_Os03g46110		GO:0050826 ; GO:0050825 ; GO:0050826 ; GO:0003824 ; GO:0042309 ; GO:0050825 ; GO:0042309 ; GO:0003824	expressed protein
Os04g0452500|COMBINER_EST|Os04g0452500|8	0.41	0.22	5.98	6.94	-0.4	0.22	LOC_Os04g37960		GO:0009987 ; GO:0016020 ; GO:0003774 ; GO:0009987 ; GO:0016020 ; GO:0003700 ; GO:0009987 ; GO:0016020 ; GO:0003677 ; GO:0009987 ; GO:0016020 ; GO:0000166 ; GO:0009987 ; GO:0009579 ; GO:0003774 ; GO:0009987 ; GO:0009579 ; GO:0003700 ; GO:0009987 ; GO:0009579 ; GO:0003677 ; GO:0009987 ; GO:0009579 ; GO:0000166 ; GO:0009987 ; GO:0009536 ; GO:0003774 ; GO:0009987 ; GO:0009536 ; GO:0003700 ; GO:000998…	expressed protein
Os05g0132700|COMBINER_EST|CI562776|3	0.98	2.43	6.15	3.65	4.03	3.88	LOC_Os05g04210		GO:0009908 ; GO:0005634 ; GO:0016301 ; GO:0009908 ; GO:0005737 ; GO:0016301 ; GO:0009908 ; GO:0005737 ; GO:0003700 ; GO:0009908 ; GO:0005737 ; GO:0003677 ; GO:0009908 ; GO:0005634 ; GO:0003700 ; GO:0009908 ; GO:0005634 ; GO:0003677 ; GO:0009719 ; GO:0005737 ; GO:0016301 ; GO:0009719 ; GO:0005737 ; GO:0003700 ; GO:0009719 ; GO:0005737 ; GO:0003677 ; GO:0009719 ; GO:0005634 ; GO:0016301 ; GO:000971…	cpm5, putative, expressed
Os06g0698300|mRNA|AK071637|CDS+3'UTR	-1.34	-0.33	2.17	2.66	1.34	1.23	LOC_Os06g48300		GO:0006470 ; GO:0008287 ; GO:0004722 ; GO:0006470 ; GO:0008287 ; GO:0003824	protein phosphatase 2C isoform epsilon, putative, expressed
Os07g0570600|mRNA|AK108722|CDS+3'UTR	0.46	0.88	3.17	2.89	1.12	0.14	LOC_Os07g38290		GO:0006118 ; GO:0009055 ; GO:0006118 ; GO:0005507	copper ion binding protein, putative, expressed
Os07g0688500|COMBINER_EST|CI123568|6	0.83	-0.4	3.36	2.52	0.31	0.86	LOC_Os07g48890	POLYNUCLEOTIDE-ADENYLYLTRANSFERASE-RXN	GO:0043631 ; GO:0005634 ; GO:0004652 ; GO:0043631 ; GO:0005634 ; GO:0003723 ; GO:0006350 ; GO:0005634 ; GO:0004652 ; GO:0006350 ; GO:0005634 ; GO:0003723	poly, putative, expressed
Os03g0100200|mRNA|AK072547|CDS+3'UTR	-0.51	-0.42	3.3	2.43	-0.03	-0.44	LOC_Os03g01030	DIHYDROXYISOVALDEHYDRAT-RXN ; DIHYDROXYMETVALDEHYDRAT-RXN	GO:0003824	expressed protein
Os09g0401100|COMBINER_EST|Os09g0401100|8	1.83	0.15	3.28	3.43	1.51	0.96	LOC_Os09g23640	NUCLEOSIDE-TRIPHOSPHATASE-RXN	GO:0040007 ; GO:0005739 ; GO:0017111 ; GO:0040007 ; GO:0005739 ; GO:0016887 ; GO:0040007 ; GO:0005739 ; GO:0016787 ; GO:0040007 ; GO:0005739 ; GO:0005524 ; GO:0040007 ; GO:0005739 ; GO:0005215 ; GO:0040007 ; GO:0005739 ; GO:0000166 ; GO:0009607 ; GO:0005739 ; GO:0017111 ; GO:0009607 ; GO:0005739 ; GO:0016887 ; GO:0009607 ; GO:0005739 ; GO:0016787 ; GO:0009607 ; GO:0005739 ; GO:0005524 ; GO:000960…	ABC-2 type transporter family protein
Os06g0195800|mRNA|AK111076|CDS+3'UTR	-0.34	-1.09	6.24	5	1.97	1.22	LOC_Os06g09560		GO:0031072	dnaJ protein, putative, expressed
Os06g0205600|COMBINER_EST|CI369537|6	0.31	-0.17	2.17	2.09	0.36	0.04	LOC_Os06g10410		GO:0016020 ;	mechanosensitive ion channel family protein, expressed
Os04g0673700|mRNA|AK105405|CDS+3'UTR	1.39	1.23	6.21	2.65	0.98	0.68	LOC_Os04g57739			expressed protein
Os08g0472000|mRNA|AK062347|CDS+3'UTR	0.66	-0.01	4.17	3.98	2	0.66	LOC_Os08g36790		GO:0050826 ; GO:0005634 ; GO:0003700 ; GO:0050826 ; GO:0005634 ; GO:0050825 ; GO:0050826 ; GO:0005634 ; GO:0046983 ; GO:0050826 ; GO:0005634 ; GO:0043565 ; GO:0050826 ; GO:0005634 ; GO:0003677 ; GO:0042309 ; GO:0005634 ; GO:0050825 ; GO:0042309 ; GO:0005634 ; GO:0046983 ; GO:0042309 ; GO:0005634 ; GO:0043565 ; GO:0042309 ; GO:0005634 ; GO:0003700 ; GO:0042309 ; GO:0005634 ; GO:0003677 ; GO:000635…	bZIP transcription factor ABI5, putative, expressed
Os08g0374600|mRNA|AY224427|5'UTR+CDS	1.27	3.3	3.61	3.34	4.35	2.59	LOC_Os08g28710	PROTEIN-KINASE-RXN	GO:0006468 ; GO:0005524 ; GO:0006468 ; GO:0004713 ; GO:0006468 ; GO:0004674 ; GO:0006468 ; GO:0004672	receptor protein kinase CRINKLY4 precursor, putative, expressed
Os09g0368500|mRNA|AK069392|CDS+3'UTR	2.94	0.84	3.37	2.95	2.16	2.62	LOC_Os09g20284	POLYAMINE-OXIDASE-RXN ; RXN-6421 ; SPERMIDINE-DEHYDROGENASE-RXN	GO:0006118 ; GO:0016491 ; GO:0006118 ; GO:0003824	polyamine oxidase precursor, putative, expressed
Os11g0197600|mRNA|AK101941|CDS+3'UTR	-0.3	-0.46	2.24	2.38	-0.77	0.48	LOC_Os11g09160		GO:0006412 ; GO:0005840 ; GO:0003735 ; GO:0006412 ; GO:0005840 ; GO:0003700 ; GO:0006412 ; GO:0005840 ; GO:0003677 ; GO:0006412 ; GO:0005622 ; GO:0003735 ; GO:0006412 ; GO:0005622 ; GO:0003700 ; GO:0006412 ; GO:0005622 ; GO:0003677 ; GO:0006355 ; GO:0005840 ; GO:0003735 ; GO:0006355 ; GO:0005840 ; GO:0003700 ; GO:0006355 ; GO:0005840 ; GO:0003677 ; GO:0006355 ; GO:0005622 ; GO:0003735 ; GO:000635…	B3 DNA binding domain containing protein, expressed
Os12g0567000|mRNA|AK109171|CDS+3'UTR	-0.73	-0.97	6.53	5.37	-0.44	0.52
[truncated: 120 more rows]

## Sheet:   Common_Up_OS
Gene	C1H_FC	C5H_FC	HS10_FC	HS30_FC	OS1H_FC	OS4H_FC	Gramene Gene ID	Gramene Pathway	Gramene GO	Description
[truncated: 168 more rows]

## Sheet:   Down_All
Gene	C1H_FC	C5H_FC	HS10_FC	HS30_FC	OS1H_FC	OS4H_FC	Gramene Gene ID	Gramene Pathway	Gramene GO	Description
[truncated: 1 more rows]

## Sheet:   Down_C1H
Gene	C1H_FC	C5H_FC	HS10_FC	HS30_FC	OS1H_FC	OS4H_FC	Gramene Gene ID	Gramene Pathway	Gramene GO	Description
[truncated: 157 more rows]

[truncated: 59 more sheets:   Down_C5H,   Down_Cold_Shock ,   Down_Heat_Shock ,   Down_HS10,   Down_HS30,   Down_OS1H,   Down_OS4H,   Down_Oxidative_Stress,   Early_Down_All,   Early_Down_Cold,   Early_Down_Heat,   Early_Down_OS,   Early_Up_All,   Early_Up_Cold,   Early_Up_Heat,   Early_Up_OS,   Late_Down_All,   Late_Down_Cold,   Late_Down_Heat,   Late_Down_OS …]
