# Supplementary material for: Genome-Wide Transcriptional Profiles during Temperature and Oxidative Stress Reveal Coordinated Expression Patterns and Overlapping Regulons in Rice
Source: PLoS One. 2012 Jul 16;7(7):e40899. doi: 10.1371/journal.pone.0040899 (PMC3397947; doi:10.1371/journal.pone.0040899)
Supplement: Data S2 — Functional classification of DEGs. Data S2.1–S2.6 provides the detailed functional classification of the genes for DEGs during CS, HS and OS. (ZIP) [file pone.0040899.s007.zip]

Archive with 11 entries (8 files):
- Data S2. Functional Classification of DEGs/
- Data S2. Functional Classification of DEGs/.DS_Store
- __MACOSX/
- __MACOSX/Data S2. Functional Classification of DEGs/
- __MACOSX/Data S2. Functional Classification of DEGs/._.DS_Store
- Data S2. Functional Classification of DEGs/Data S2.1_FA-Coldshock-downregulated-genes.xls
- Data S2. Functional Classification of DEGs/Data S2.2_FA-Coldshock-upregulated-genes.xls
- Data S2. Functional Classification of DEGs/Data S2.3_FA-Heatshock-downregulated-genes.xls
- Data S2. Functional Classification of DEGs/Data S2.4_FA-Heatshock-upregulated-genes.xls
- Data S2. Functional Classification of DEGs/Data S2.5_FA-Oxidativestress-downregulated-genes.xls
- Data S2. Functional Classification of DEGs/Data S2.6_FA-Oxidativestress-upregulated-genes.xls
