# Supplementary material for: Genome-Wide Transcriptional Profiles during Temperature and Oxidative Stress Reveal Coordinated Expression Patterns and Overlapping Regulons in Rice
Source: PLoS One. 2012 Jul 16;7(7):e40899. doi: 10.1371/journal.pone.0040899 (PMC3397947; doi:10.1371/journal.pone.0040899)
Supplement: Data S2 — Functional classification of DEGs. Data S2.1–S2.6 provides the detailed functional classification of the genes for DEGs during CS, HS and OS. (ZIP) [file pone.0040899.s007.zip › Data S2. Functional Classification of DEGs/Data S2.1_FA-Coldshock-downregulated-genes.xls]

## Sheet: Read Me
Short descritpion of terms other than GO terms
PO-Plant-Structure
A controlled vocabulary of botanical terms describing morphological and anatomical structures representing organ, tissue and cell types and their relationships. Examples are root, flower, stem, gametophyte, parenchyma, guard cell, etc.
This provides the information regarding tissues or cell types in which the gene is expressed.
Vocabulary source-Gramene
PO-Growth-Stages
A controlled vocabulary of terms describing (i) whole plant growth stages and (ii) plant structure developmental stages. Examples are seedling growth, rosette growth, leaf development stages, embryo development stages, flower development stages, etc.
This provides the information regarding developmental stage at which the gene is expressed
The combined information of plant structure and its growth stages gives an immense data regarding the tissue specific and developmental stage specific expression of gene of interest. e.g. Gene X is highly expressed in leaf at seedling growth but not expressed in leaf at reproductive growth.
Vocabulary source-Gramene
Plant-Expression-Condition
A controlled vocabulary of terms describing biotic and abiotic stimulus in plants. Examples are phytohormone treatment, H2O2 treatment, bacterial infection, light stimulus, nutrient conditions, etc.
This provides the information regarding the response elicited by gene under various biotic and abiotic stimuli.
Vocabulary source-Biobase Internal Vocabulary
Description of Column heading
#Hits in group
Number of hits in group is the number of genes present from the initial list to the respective group
Group size
Number of genes that are linked to the respective group
#Hits expected
Number of genes that are expected randomly from the initial list to the respective group

## Sheet: FA-Biological_process
GO Identifier	GO Term	Gene symbol	#Hits in group	Group size	#Hits expected	p-value
GO:0009735	response to cytokinin stimulus	Os01g0127000, Os01g0888900, Os02g0106600, Os02g0131800, Os02g0191800, Os02g0204500, Os02g0216300, Os02g0529800, Os02g0650300, Os02g0684100, Os03g0183100, Os04g0208200, Os04g0597600, Os05g0462000, Os06g0147600, Os07g0105000, Os07g0639000, Os08g0111300, Os08g0113700, Os08g0462800, Os09g0326900, Os09g0564200, Os10g0470900, Os11g0134900, Os11g0147800, Os12g0227400	26	2318	19	0.0487513
GO:0006508	proteolysis	Os01g0217200, Os01g0347500, Os01g0347600, Os01g0795000, Os01g0795100, Os04g0208200, Os07g0533600, Os09g0564200, Os11g0461000, Os12g0583300	10	402	4	0.00159114
GO:0007165	signal transduction	CIPK5, Os01g0521600, Os04g0205200, Os04g0648200, Os08g0260800, Os08g0424700, Os10g0135100, Os11g0270500, Os11g0676500	9	345	3	0.00198423
GO:0009733	response to auxin stimulus	Os01g0972800, Os11g0117600, SAUR31, SAUR5	4	97	1	0.00807247
GO:0006477	protein amino acid sulfation	Os01g0311600, Os02g0684100, Os12g0270900	3	20	1	0.000541598

## Sheet: FA-Cellular-localization
GO Identifier	GO Term	Gene symbol	#Hits in group	Group size	#Hits expected	p-value
GO:0005739	mitochondrion	CHIA1C, Os01g0795000, Os04g0352400, Os12g0175400	4	177	2	0.0180051
GO:0000267	cell fraction	CHIA1C, Os04g0352400, Os12g0175400	3	131	1	0.0398279
GO:0005576	extracellular region	CHIA1C, Os01g0946300	2	46	1	0.0293957

## Sheet: FA-Molecular-function
GO Identifier	GO Term	Gene symbol	#Hits in group	Group size	#Hits expected	p-value
GO:0004601	peroxidase activity	Os03g0368300, Os07g0499500, Os07g0638600, Os07g0638800, Os07g0638900, Os07g0639000	6	133	2	0.0008803
GO:0008234	cysteine-type peptidase activity	Os01g0217200, Os01g0347500, Os01g0347600, Os04g0208200, Os09g0564200	5	51	1	6.56716e-05
GO:0008146	sulfotransferase activity	Os01g0311600, Os02g0684100, Os12g0270900	3	20	1	0.000594041
GO:0016853	isomerase activity	Os01g0563000, Os04g0352400	2	29	1	0.0245824

## Sheet: FA-Plant-Expression-Condition
Condition name	Gene symbol	#Hits in group	Group size	#Hits expected	p-value
trans-zeatin treatment	Os01g0127000, Os01g0888900, Os02g0106600, Os02g0131800, Os02g0191800, Os02g0204500, Os02g0216300, Os02g0529800, Os02g0650300, Os02g0684100, Os03g0183100, Os04g0208200, Os04g0597600, Os05g0462000, Os06g0147600, Os07g0105000, Os07g0639000, Os08g0111300, Os08g0113700, Os08g0462800, Os09g0326900, Os09g0564200, Os10g0470900, Os11g0134900, Os11g0147800, Os12g0227400	26	2310	19	0.0368226
IAA treatment	Os01g0972800, Os11g0117600, SAUR31, SAUR5	4	77	1	0.00314835

## Sheet: FA-PO-Growth-Stages
PO Identifier	PO Term	Gene symbol	#Hits in group	Group size	#Hits expected	p-value
PO:0007133	leaf production	CIPK5, Os01g0127000, Os01g0888900, Os02g0106600, Os02g0131800, Os02g0191800, Os02g0204500, Os02g0216300, Os02g0529800, Os02g0650300, Os02g0684100, Os03g0183100, Os04g0208200, Os04g0597600, Os05g0462000, Os06g0147600, Os07g0105000, Os07g0639000, Os08g0111300, Os08g0113700, Os08g0462800, Os09g0326900, Os09g0344500, Os09g0564200, Os10g0470900, Os11g0134900, Os11g0147800, Os12g0227400	28	2538	20	0.0302591
PO:0001050	leaf development stages	AMY1B, Os01g0972800, Os03g0798500, Os11g0117600, SAUR31, SAUR5	6	118	1	0.000299555
PO:0007520	root development stages	Os01g0972800, Os03g0798500, Os11g0117600	3	81	1	0.0243243
PO:0007073	2 formation of axillary shoot	EXPA18, EXPA9	2	23	1	0.0132555

## Sheet: FA-PO-Plant-Structure
PO Identifier	PO Term	Gene symbol	#Hits in group	Group size	#Hits expected	p-value
PO:0009005	root	AMY1B, EXPA18, EXPA9, NAS2, ORC1, Os01g0127000, Os01g0888900, Os01g0972800, Os02g0106600, Os02g0131800, Os02g0191800, Os02g0204500, Os02g0216300, Os02g0529800, Os02g0650300, Os02g0684100, Os03g0183100, Os03g0410000, Os03g0798500, Os04g0208200, Os04g0597600, Os06g0147600, Os07g0105000, Os07g0639000, Os08g0111300, Os08g0113700, Os08g0462800, Os09g0564200, Os11g0117600, Os11g0134900, Os11g0449600, O…	36	1881	15	2.43749e-07
PO:0006340	adult leaf	ORC1, Os01g0972800, Os03g0798500, Os11g0117600, SAUR31, SAUR5	6	175	2	0.00231537
PO:0006339	juvenile leaf	AMY1B, ORC1, Os01g0972800, Os03g0798500, Os11g0117600	5	170	2	0.0100045
PO:0008037	seedling	Os01g0972800, Os11g0117600, SAUR31, SAUR5	4	100	1	0.00732588
PO:0020125	elongation zone	EXPA18, EXPA9	2	20	1	0.0100855
