# Supplementary material for: Genome-Wide Transcriptional Profiles during Temperature and Oxidative Stress Reveal Coordinated Expression Patterns and Overlapping Regulons in Rice
Source: PLoS One. 2012 Jul 16;7(7):e40899. doi: 10.1371/journal.pone.0040899 (PMC3397947; doi:10.1371/journal.pone.0040899)
Supplement: Data S2 — Functional classification of DEGs. Data S2.1–S2.6 provides the detailed functional classification of the genes for DEGs during CS, HS and OS. (ZIP) [file pone.0040899.s007.zip › Data S2. Functional Classification of DEGs/Data S2.2_FA-Coldshock-upregulated-genes.xls]

## Sheet: Read Me
Short descritpion of terms other than GO terms
PO-Plant-Structure
A controlled vocabulary of botanical terms describing morphological and anatomical structures representing organ, tissue and cell types and their relationships. Examples are root, flower, stem, gametophyte, parenchyma, guard cell, etc.
This provides the information regarding tissues or cell types in which the gene is expressed.
Vocabulary source-Gramene
PO-Growth-Stages
A controlled vocabulary of terms describing (i) whole plant growth stages and (ii) plant structure developmental stages. Examples are seedling growth, rosette growth, leaf development stages, embryo development stages, flower development stages, etc.
This provides the information regarding developmental stage at which the gene is expressed
The combined information of plant structure and its growth stages gives an immense data regarding the tissue specific and developmental stage specific expression of gene of interest. e.g. Gene X is highly expressed in leaf at seedling growth but not expressed in leaf at reproductive growth.
Vocabulary source-Gramene
Plant-Expression-Condition
A controlled vocabulary of terms describing biotic and abiotic stimulus in plants. Examples are phytohormone treatment, H2O2 treatment, bacterial infection, light stimulus, nutrient conditions, etc.
This provides the information regarding the response elicited by gene under various biotic and abiotic stimuli.
Vocabulary source-Biobase Internal Vocabulary
Description of Column heading
#Hits in group
Number of hits in group is the number of genes present from the initial list to the respective group
Group size
Number of genes that are linked to the respective group
#Hits expected
Number of genes that are expected randomly from the initial list to the respective group

## Sheet: FA-Biological_process
GO Identifier	GO Term	Gene symbol	#Hits in group	Group size	#Hits expected	p-value
GO:0009735	response to cytokinin stimulus	AMY3D, CIGR1, CycD5-3, DR8, DREB1A, DREB1B, EL5, ETR2, HIN1, HKT1.1, JBI02, JBI07, Lti6b, MPK5, MPK7, NAC71, NRT2.1, Os01g0108600, Os01g0127700, Os01g0134700, Os01g0135700, Os01g0175100, Os01g0186900, Os01g0246700, Os01g0263900, Os01g0313300, Os01g0566100, Os01g0582600, Os01g0667900, Os01g0687300, Os01g0690800, Os01g0693300, Os01g0699100, Os01g0699400, Os01g0699500, Os01g0705700, Os01g0716800, Os…	180	2318	72	3.13081e-38
GO:0034059	response to anoxia	AMY3D, BE1, DR8, DREB1A, ETR2, EXPA7, G4, HKT1.1, JBI02, MPK7, Os01g0108600, Os01g0121500, Os01g0128200, Os01g0131600, Os01g0134700, Os01g0313300, Os01g0566100, Os01g0699100, Os01g0702000, Os01g0717000, Os01g0739500, Os01g0762000, Os01g0764900, Os01g0780800, Os01g0833400, Os01g0858200, Os01g0880200, Os01g0900800, Os01g0905300, Os01g0959100, Os01g0968800, Os01g0971800, Os02g0159700, Os02g0232000, …	100	2386	74	0.000473587
GO:0009737	response to abscisic acid stimulus	AMY3D, HIN1, Lti6b, MPK5, MPK7, MPK8, OPR1, ORYA, Os01g0135700, Os01g0175100, Os01g0246700, Os01g0313300, Os01g0513900, Os01g0666000, Os01g0695800, Os01g0705200, Os01g0716800, Os01g0733200, Os01g0742400, Os01g0762000, Os01g0793800, Os01g0793900, Os01g0817000, Os01g0832600, Os01g0858700, Os01g0900800, Os01g0917400, Os01g0923000, Os01g0934100, Os01g0935300, Os01g0955100, Os01g0959100, Os01g0968800,…	68	1754	55	0.0254069
GO:0009751	response to salicylic acid stimulus	CHIA2A, DREB1A, DREB1B, EL5, HIN1, JBI07, MPK5, MPK8, OPR1, OPR2, ORYA, Os01g0113500, Os01g0186900, Os01g0246700, Os01g0667900, Os01g0695800, Os01g0793800, Os01g0841700, Os01g0855600, Os01g0952900, Os02g0677300, Os03g0152000, Os03g0180900, Os03g0335200, Os03g0802500, Os04g0518400, Os04g0556400, Os04g0583200, Os04g0627900, Os05g0181700, Os05g0442400, Os06g0147300, Os07g0129300, Os07g0418500, Os08g…	46	366	12	2.51959e-16
GO:0009409	response to cold	AMY3D, DREB1A, DREB1B, HIN1, Lti6b, MPK5, MPK7, MPK8, OPR1, Os01g0128200, Os01g0263900, Os01g0329800, Os01g0667900, Os01g0705200, Os01g0739500, Os02g0588500, Os03g0335200, Os03g0353400, Os03g0401300, Os03g0717000, Os04g0498600, Os04g0518400, Os05g0187800, Os07g0245100, Os08g0386800, Os08g0395700, Os09g0455300, OsZFP182, PRR95, TPP1	30	543	17	0.00145703
GO:0042538	hyperosmotic salinity response	DREB1A, DREB1B, JBI02, Lti6b, MPK5, MPK7, MPK8, NAC71, OPR1, Os01g0135700, Os01g0246700, Os01g0699400, Os01g0705200, Os01g0955100, Os01g0968800, Os02g0733900, Os03g0180900, Os03g0268600, Os03g0659400, Os03g0815100, Os04g0497000, Os04g0675400, Os05g0474800, Os06g0318800, Os10g0392400, OsZFP182, PLDbeta1, TPP1	28	254	8	4.81804e-09
GO:0046688	response to copper ion	DREB1B, HIN1, MPK5, MPK8, OPR1, Os01g0832600, Os02g0159700, Os03g0258200, Os03g0679800, Os03g0765400, Os04g0423400, Os04g0518400, Os04g0583200, Os05g0209000, Os05g0380900, Os10g0533100, Os12g0147800, Os12g0586100	18	353	11	0.0257323
GO:0045449	regulation of transcription	DREB1A, DREB1B, Os01g0131600, Os01g0313300, Os01g0968800, Os02g0677300, Os02g0724000, Os02g0764700, Os03g0191900, Os04g0399800, Os07g0674800, Os08g0474000, Os08g0545400, Os08g0545500, Os09g0457900, Os10g0562900, OsDREB1C	17	180	6	4.15332e-05
GO:0010039	response to iron ion	GDH2, JBI07, NAC71, Os01g0389700, Os01g0832600, Os02g0624300, Os02g0677300, Os03g0180900, Os03g0183500, Os03g0437200, Os04g0583900, Os04g0585000, Os05g0442700, Os08g0482600, Os10g0392400	15	98	4	2.93882e-07
GO:0009753	response to jasmonic acid stimulus	EL5, HIN1, JBI02, JBI07, JBI09, MPK5, MPK7, MPK8, OPR1, Os04g0301500, Os09g0417600, RING1, TPS3, WRKY24, WRKY71	15	110	4	1.35049e-06
GO:0009414	response to water deprivation	DREB1A, DREB1B, Lti6b, MPK5, MPK7, MPK8, Os04g0301500, Os05g0474800, PLDbeta1, RING1, TPP1	11	74	3	1.52376e-05
GO:0010106	cellular response to iron ion starvation	ACC1, AMY3D, DREB1A, DREB1B, HKT1.1, Os01g0186900, Os02g0618400, Os02g0630300, Os04g0583900, Os11g0683600, OsDREB1C	11	130	5	0.00227863
GO:0009611	response to wounding	DREB1A, HIN1, MPK5, MPK8, OPR1, ORYA, Os04g0301500, RING1, WRKY71	9	56	2	4.84014e-05
GO:0006357	regulation of transcription from RNA polymerase II	Os01g0246700, Os02g0462800, Os03g0335200, Os05g0474800, Os06g0662200, Os09g0417600, WRKY24, WRKY71, WRKY77	9	153	5	0.0475432
GO:0009723	response to ethylene stimulus	ABA8ox1, CHIA2A, HIN1, MPK5, MPK8, OPR1, RING1	7	51	2	0.000904942
GO:0009739	response to gibberellin stimulus	AMY3D, CIGR1, ORYA, Os09g0417600, RING1, WRKY24, WRKY71	7	66	3	0.0041037
GO:0009620	response to fungus	CIGR1, MPK5, MPK7, ORYA, Os05g0474800, Os09g0417600, RING1	7	97	3	0.0302692
GO:0033217	regulation of transcription from RNA polymerase II	NAC71, Os02g0624300, Os02g0677300, Os04g0583900, Os05g0442700	5	20	1	0.000288104
GO:0009744	response to sucrose stimulus	AMY3D, MPK5, MPK8, OPR1, Os03g0401300	5	25	1	0.000869553
GO:0042542	response to hydrogen peroxide	HIN1, MPK5, MPK7, MPK8, OPR1	5	51	2	0.0200288
GO:0046689	response to mercury ion	CHIA2A, MPK5, MPK8, OPR1	4	14	1	0.000698873
GO:0050832	defense response to fungus	CHIA2A, CIGR1, DR8, WRKY71	4	22	1	0.00420173
GO:0000160	two-component signal transduction system (phosphor	ETR2, Os02g0618200, Os02g0820900, PRR95	4	36	2	0.0241479
GO:0009617	response to bacterium	MPK5, ORYA, Os07g0129300, PRR95	4	38	2	0.0288499
GO:0009651	response to salt stress	DREB1A, Lti6b, MPK5, OsZFP182	4	40	2	0.0340581
GO:0010225	response to UV-C	MPK5, MPK8, OPR1	3	6	1	0.000544119
GO:0009413	response to flooding	ACC1, ETR2, PDC1	3	11	1	0.00400023
GO:0009631	cold acclimation	DREB1A, DREB1B, Os01g0968800	3	13	1	0.00662298
GO:0005992	trehalose biosynthetic process	Os05g0518600, Os08g0445700, TPP1	3	16	1	0.0121095
GO:0018105	peptidyl-serine phosphorylation	MPK5, MPK7, OsDPK4	3	16	1	0.0121095
GO:0018107	peptidyl-threonine phosphorylation	MPK5, MPK7, OsDPK4	3	16	1	0.0121095
GO:0046898	response to cycloheximide	HIN1, MPK5, Os04g0301500	3	17	1	0.0143735
GO:0006950	response to stress	MPK5, Os01g0959100, Os04g0423400	3	26	1	0.044856
GO:0046686	response to cadmium ion	MPK5, MPK8, OPR1	3	26	1	0.044856
GO:0010193	response to ozone	MPK5, OPR1	2	3	1	0.00279171
GO:0040008	regulation of growth	Os01g0780800, Os04g0301500	2	4	1	0.00546944
GO:0000122	negative regulation of transcription from RNA poly	OsACR7, WRKY71	2	5	1	0.0089301
GO:0009628	response to abiotic stimulus	MPK5, Os03g0331700	2	6	1	0.0131231
GO:0009648	photoperiodism	PRR95, TPS3	2	7	1	0.0180002
GO:0016481	negative regulation of transcription	MPK5, WRKY71	2	9	1	0.0296247
GO:0009819	drought recovery	Os01g0968800, Os02g0677300	2	10	1	0.0362867
GO:0006970	response to osmotic stress	Lti6b, OPR1	2	11	1	0.0434614

## Sheet: FA-Cellular-localization
GO Identifier	GO Term	Gene symbol	#Hits in group	Group size	#Hits expected	p-value
GO:0005634	nucleus	CIGR1, DREB1A, DREB1B, Os01g0108600, Os01g0637800, Os01g0705700, Os01g0733200, Os01g0863300, Os01g0900800, Os01g0968800, Os01g0971800, Os02g0232000, Os02g0325600, Os02g0527300, Os02g0618400, Os02g0624300, Os02g0677300, Os02g0685200, Os03g0278400, Os03g0315400, Os03g0331700, Os03g0654600, Os03g0741100, Os03g0820400, Os04g0583900, Os05g0442400, Os05g0469800, Os05g0491500, Os07g0443500, Os07g0613300…	39	797	20	1.04592e-06

## Sheet: FA-Molecular-function
GO Identifier	GO Term	Gene symbol	#Hits in group	Group size	#Hits expected	p-value
GO:0003677	DNA binding	CIGR1, DREB1A, DREB1B, ETR2, Os01g0131600, Os01g0246700, Os01g0264000, Os01g0313300, Os01g0637800, Os01g0822800, Os01g0863300, Os01g0917400, Os01g0968800, Os01g0971800, Os01g0972000, Os02g0325600, Os02g0462800, Os02g0618200, Os02g0618400, Os02g0624300, Os02g0646200, Os02g0677300, Os02g0685200, Os02g0724000, Os02g0743700, Os02g0764700, Os02g0820900, Os03g0191900, Os03g0212300, Os03g0263900, Os03g0…	67	1578	41	9.05475e-06
GO:0003700	transcription factor activity	DREB1A, DREB1B, Os01g0131600, Os01g0246700, Os01g0313300, Os01g0733200, Os01g0968800, Os02g0232000, Os02g0462800, Os02g0527300, Os02g0677300, Os02g0724000, Os02g0764700, Os03g0191900, Os03g0335200, Os03g0820400, Os04g0301500, Os04g0399800, Os05g0442400, Os05g0442700, Os05g0474800, Os06g0662200, Os07g0674800, Os08g0474000, Os08g0545400, Os08g0545500, Os09g0417600, Os09g0457900, Os10g0562900, OsDRE…	34	576	15	3.48593e-06
GO:0019901	protein kinase binding	MPK5, MPK8, NAC71, Os01g0566100, Os01g0739500, Os01g0900800, Os01g0971800, Os02g0201000, Os02g0315600, Os02g0787300, Os03g0659400, Os03g0749800, Os05g0112000, Os05g0316200, Os06g0251700, Os06g0663200, Os07g0245100, Os07g0569100, Os07g0687200, Os09g0417600	20	349	9	0.000574566
GO:0043565	sequence-specific DNA binding	DREB1A, Os01g0968800, Os02g0677300, Os06g0662200, Spl7, WRKY71	6	51	2	0.00174051
GO:0000156	two-component response regulator activity	ETR2, Os02g0618200, Os02g0820900, PRR95	4	34	1	0.0103171
GO:0004707	MAP kinase activity	MPK5, MPK7, MPK8	3	18	1	0.00992797
GO:0004805	trehalose-phosphatase activity	Os05g0518600, Os08g0445700, TPP1	3	19	1	0.0115718
GO:0004674	protein serine/threonine kinase activity	MPK5, MPK7, OsDPK4	3	25	1	0.0245733
GO:0016841	ammonia-lyase activity	Os02g0626600, Os04g0518400	2	8	1	0.0162203
GO:0000155	two-component sensor activity	ETR2, Os02g0820900	2	10	1	0.0252121
GO:0003825	alpha,alpha-trehalose-phosphate synthase (UDP-form	Os05g0518600, Os08g0445700	2	10	1	0.0252121
GO:0004556	alpha-amylase activity	BE1, Os08g0520900	2	13	1	0.0415771

## Sheet: FA-Plant-Expression-Condition
Condition name	Gene symbol	#Hits in group	Group size	#Hits expected	p-value
trans-zeatin treatment	AMY3D, CIGR1, CycD5-3, DR8, DREB1A, DREB1B, EL5, ETR2, HIN1, HKT1.1, JBI02, JBI07, Lti6b, MPK5, MPK7, NAC71, NRT2.1, Os01g0108600, Os01g0127700, Os01g0134700, Os01g0135700, Os01g0175100, Os01g0186900, Os01g0246700, Os01g0263900, Os01g0313300, Os01g0566100, Os01g0582600, Os01g0667900, Os01g0687300, Os01g0690800, Os01g0693300, Os01g0699100, Os01g0699400, Os01g0699500, Os01g0705700, Os01g0716800, Os…	180	2310	58	1.51753e-47
BTH treatment	CHIA2A, DREB1A, DREB1B, EL5, JBI07, OPR1, OPR2, Os01g0113500, Os01g0186900, Os01g0667900, Os01g0695800, Os01g0793800, Os01g0841700, Os01g0855600, Os01g0952900, Os02g0677300, Os03g0152000, Os03g0180900, Os03g0335200, Os03g0802500, Os04g0518400, Os04g0556400, Os04g0583200, Os04g0627900, Os05g0181700, Os05g0442400, Os06g0147300, Os07g0418500, Os08g0185900, Os08g0482600, Os09g0341600, Os09g0417600, O…	39	310	8	7.38156e-17
high sodium chloride	JBI02, Lti6b, MPK5, MPK7, NAC71, OPR1, Os01g0135700, Os01g0246700, Os01g0699400, Os01g0705200, Os01g0955100, Os01g0968800, Os02g0733900, Os03g0180900, Os03g0268600, Os03g0335200, Os03g0659400, Os03g0815100, Os04g0497000, Os04g0675400, Os05g0474800, Os06g0318800, Os09g0417600, Os10g0392400, OsZFP182, PLDbeta1, TPP1, WRKY24	28	278	7	3.80844e-10
low temperature	AMY3D, DREB1A, HIN1, Lti6b, MPK5, MPK7, MPK8, OPR1, Os01g0128200, Os01g0263900, Os01g0329800, Os01g0667900, Os01g0739500, Os01g0968800, Os02g0588500, Os03g0335200, Os03g0353400, Os03g0401300, Os03g0717000, Os04g0498600, Os04g0518400, Os05g0187800, Os07g0245100, Os08g0386800, Os08g0395700, OsZFP182, PRR95, TPP1	28	521	13	0.000119947
iron deficiency	ACC1, ACP1, AMY3D, DREB1A, DREB1B, GDH2, HKT1.1, JBI07, NAC71, Os01g0186900, Os01g0389700, Os01g0832600, Os02g0618400, Os02g0624300, Os02g0630300, Os02g0677300, Os03g0180900, Os03g0183500, Os03g0437200, Os04g0583900, Os04g0585000, Os05g0442700, Os08g0482600, Os10g0392400, Os11g0683600, OsDREB1C	26	223	6	6.57054e-11
abscisic acid treatment	AMY3D, Lti6b, MPK5, MPK7, MPK8, OPR1, ORYA, Os01g0246700, Os01g0968800, Os03g0268600, Os03g0335200, Os03g0820400, Os04g0301500, Os05g0474800, Os09g0417600, OsZFP182, PLDbeta1, RING1, SRWD4, TPP1, WRKY24, WRKY71	22	237	6	1.26665e-07
drought	ACC1, ETR2, Lti6b, MPK5, MPK7, MPK8, OPR1, Os01g0246700, Os01g0968800, Os03g0335200, Os03g0820400, Os04g0301500, Os05g0474800, Os09g0417600, PLDbeta1, TPP1, WRKY24	17	117	3	4.80169e-09
methyljasmonate treatment	EL5, JBI02, JBI07, JBI09, MPK5, MPK7, MPK8, OPR1, ORYA, Os01g0246700, Os03g0335200, Os04g0301500, Os05g0474800, Os09g0417600, RING1, WRKY24, WRKY71	17	165	5	8.00006e-07
salicylic acid treatment	MPK5, MPK7, MPK8, OPR1, ORYA, Os01g0246700, Os02g0462800, Os03g0335200, Os05g0474800, Os07g0129300, Os09g0417600, RING1, WRKY24, WRKY71	14	130	4	4.43326e-06
copper chloride treatment	DREB1B, Os01g0832600, Os02g0159700, Os03g0258200, Os03g0679800, Os03g0765400, Os04g0423400, Os04g0518400, Os04g0583200, Os05g0209000, Os05g0380900, Os10g0533100, Os12g0147800, Os12g0586100	14	279	7	0.0102708
rice blast infection	HIN1, JBI02, JBI07, JBI09, MPK5, MPK7, MPK8, Os04g0301500, Os05g0474800, Os09g0417600	10	84	3	4.32822e-05
high temperature	AMY3D, BE1, GDH2, MPK5, MPK8, Os02g0184400, Os03g0401300, Os03g0432100, Os09g0452700, Spl7	10	175	5	0.012239
gibberellic acid treatment	AMY3D, CIGR1, ORYA, Os01g0246700, Os03g0335200, Os05g0474800, Os09g0417600, WRKY24, WRKY71	9	106	3	0.00129925
wounding	HIN1, MPK5, MPK8, OPR1, ORYA, Os01g0968800, Os04g0301500, WRKY71	8	68	2	0.00027262
ACC treatment	ABA8ox1, MPK5, MPK7, MPK8, NCED3, WRKY71	6	48	2	0.00114992
compatible rice blast infection	CIGR1, ORYA, Os05g0474800, Os09g0417600, RING1, WRKY71	6	74	2	0.0101299
IAA treatment	Os01g0246700, Os03g0335200, Os05g0474800, Os09g0417600, PLDbeta1, WRKY24	6	77	2	0.0121896
ethephon treatment	CHIA2A, MPK5, MPK8, OPR1, RING1	5	25	1	0.000325026
cycloheximide treatment	CIGR1, HIN1, MPK5, OPR1, Os04g0301500	5	26	1	0.000394265
fungal elicitor treatment	CHIA2A, CIGR1, MPK5, OPR1, WRKY71	5	28	1	0.000565469
Xanthomonas oryzae pv oryzae infection	ORYA, Os01g0968800, Os07g0129300, PRR95, WRKY71	5	38	1	0.00235605
hydrogen peroxide treatment	MPK5, MPK7, MPK8, OPR1, Os01g0968800	5	56	2	0.0124717
UV-C exposure	MPK5, MPK8, OPR1	3	5	1	0.000146365
aerobic treatment	ABA8ox1, AMY3D, NCED3	3	16	1	0.00668603
cantharidin treatment	HIN1, MPK5, MPK8	3	16	1	0.00668603
submergence	ABA8ox1, NCED3, PDC1	3	20	1	0.0126483
mercury	MPK5, OPR1	2	2	1	0.000614576
ozone treatment	MPK5, OPR1	2	3	1	0.00181334
sulfur dioxide treatment	MPK5, OPR1	2	3	1	0.00181334
cadmium	MPK5, OPR1	2	4	1	0.00356704
auxin treatment	EL5, ORYA	2	7	1	0.0118812
phosphatase inhibitor treatment	CHIA2A, OPR1	2	7	1	0.0118812
flooding	ACC1, ETR2	2	9	1	0.0197094
osmotic stress	MPK5, OPR1	2	10	1	0.0242366
copper	MPK5, OPR1	2	11	1	0.0291425
cytokinin treatment	EL5, ORYA	2	12	1	0.0344055
anaerobic treatment	AMY3D, Os03g0401300	2	14	1	0.0459209

## Sheet: FA-PO-Growth-Stages
PO Identifier	PO Term	Gene symbol	#Hits in group	Group size	#Hits expected	p-value
PO:0007133	leaf production	AMY3D, CIGR1, CycD5-3, DR8, DREB1A, DREB1B, EL5, ETR2, HIN1, HKT1.1, JBI02, JBI07, Lti6b, MPK5, MPK7, NAC71, NRT2.1, Os01g0108600, Os01g0127700, Os01g0134700, Os01g0135700, Os01g0175100, Os01g0186900, Os01g0246700, Os01g0263900, Os01g0313300, Os01g0566100, Os01g0582600, Os01g0667900, Os01g0687300, Os01g0690800, Os01g0693300, Os01g0699100, Os01g0699400, Os01g0699500, Os01g0705700, Os01g0716800, Os…	188	2538	62	2.00116e-47
PO:0007115	LP.04 four leaves visible	CHIA2A, DREB1A, DREB1B, EL5, JBI07, OPR1, OPR2, Os01g0113500, Os01g0186900, Os01g0667900, Os01g0695800, Os01g0793800, Os01g0841700, Os01g0855600, Os01g0952900, Os02g0677300, Os03g0152000, Os03g0180900, Os03g0335200, Os03g0802500, Os03g0820400, Os04g0518400, Os04g0556400, Os04g0583200, Os04g0627900, Os05g0181700, Os05g0442400, Os06g0147300, Os07g0418500, Os08g0185900, Os08g0482600, Os09g0341600, O…	40	354	9	6.10135e-16
PO:0001053	3 leaf fully expanded	BE1, JBI02, MPK5, MPK7, NAC71, OPR1, Os01g0135700, Os01g0246700, Os01g0699400, Os01g0705200, Os01g0955100, Os02g0733900, Os03g0180900, Os03g0268600, Os03g0659400, Os03g0815100, Os04g0497000, Os04g0675400, Os06g0318800, Os09g0417600, Os10g0392400, OsACR7, OsZFP182, Spl7	24	205	5	2.11051e-10
PO:0007112	1 main shoot growth	ABA8ox1, ACC1, ACP1, CHIA2A, ETR2, EXPA7, GDH2, HIN1, JBI02, JBI07, JBI09, Lti6b, MPK5, MPK7, MPK8, NAC71, NCED3, NRT2.1, OPR1, ORYA, Os01g0246700, Os01g0389700, Os01g0832600, Os01g0841700, Os01g0968800, Os02g0462800, Os02g0624300, Os02g0677300, Os03g0180900, Os03g0183500, Os03g0401300, Os03g0437200, Os04g0301500, Os04g0583900, Os04g0585000, Os04g0604300, Os05g0442700, Os08g0482600, Os09g0546300,…	47	697	17	3.03194e-10
PO:0007520	root development stages	Os01g0246700, Os01g0968800, Os02g0462800, Os03g0335200, Os05g0474800, Os09g0417600, WRKY24, WRKY71, WRKY77	9	81	2	0.000149638
PO:0001083	inflorescence development stages	Lti6b, MPK5, Os01g0246700, Os01g0968800, Os02g0462800, Os03g0335200, Os03g0820400, Os05g0474800, Os09g0417600, WRKY24, WRKY71, WRKY77	12	152	4	0.000342976
PO:0001010	F microspore release stage	AMY3D, Lti6b, OPR1, Os01g0128200, Os01g0667900, Os01g0739500, Os03g0353400, Os04g0498600, Os08g0395700	9	116	3	0.00207679
PO:0001050	leaf development stages	AMY3D, Os01g0246700, Os02g0462800, Os03g0335200, Os05g0474800, Os09g0417600, WRKY24, WRKY71, WRKY77	9	118	3	0.00233468
PO:0007130	B reproductive growth	HIN1, Lti6b, MPK5, MPK8, Os03g0820400, Os04g0301500, OsZFP182, TPS3, YUCCA7	9	159	4	0.0156754
PO:0007016	4 flowering	BE1, G4, Os03g0401300, Os03g0820400, OsZFP182	5	61	2	0.0160367

## Sheet: FA-PO-Plant-Structure
PO Identifier	PO Term	Gene symbol	#Hits in group	Group size	#Hits expected	p-value
PO:0006450	tapetum (sensu Poaceae)	Os01g0108600, Os01g0127700, Os01g0131600, Os01g0135700, Os01g0185200, Os01g0186900, Os01g0313300, Os01g0498300, Os01g0550300, Os01g0637800, Os01g0687300, Os01g0699400, Os01g0702000, Os01g0705200, Os01g0716800, Os01g0717000, Os01g0733200, Os01g0761300, Os01g0764900, Os01g0812100, Os01g0812200, Os01g0822800, Os01g0833400, Os01g0841700, Os01g0855600, Os01g0858200, Os01g0864500, Os01g0880200, Os01g09…	186	6863	167	0.0435771
PO:0009025	leaf	AMY3D, BE1, CHIA2A, CIGR1, CycD5-3, DREB1A, DREB1B, EL5, ETR2, HIN1, HKT1.1, JBI02, JBI07, JBI09, Lti6b, MPK5, MPK7, MPK8, NAC71, OPR1, OPR2, ORYA, Os01g0108600, Os01g0113500, Os01g0127700, Os01g0135700, Os01g0186900, Os01g0246700, Os01g0263900, Os01g0582600, Os01g0667900, Os01g0690800, Os01g0695800, Os01g0699100, Os01g0699400, Os01g0699500, Os01g0705200, Os01g0705700, Os01g0716800, Os01g0717000,…	175	2520	62	1.35494e-39
PO:0009005	root	ACC1, ACP1, AMY3D, CHIA2A, DR8, DREB1A, DREB1B, EL5, ETR2, EXPA7, GDH2, HAK10, HIN1, HKT1.1, JBI02, JBI07, Lti6b, MPK5, MPK7, NRT2.1, ORYA, Os01g0108600, Os01g0134700, Os01g0135700, Os01g0175100, Os01g0186900, Os01g0246700, Os01g0263900, Os01g0313300, Os01g0389700, Os01g0566100, Os01g0687300, Os01g0693300, Os01g0699100, Os01g0699400, Os01g0733200, Os01g0783700, Os01g0793900, Os01g0812100, Os01g08…	139	1881	46	1.64718e-33
PO:0009006	shoot	ABA8ox1, ACP1, AMY3D, DREB1A, EL5, HAK10, HKT1.1, Lti6b, MPK5, NAC71, NCED3, NRT2.1, ORYA, Os02g0624300, Os02g0630300, Os02g0677300, Os04g0583900, Os05g0187800, Os05g0442700, Os09g0546300, Os11g0683600, PLDbeta1, SRWD4, TPP1, YUCCA7	25	350	9	1.82985e-06
PO:0000003	whole plant	HAK10, HIN1, Lti6b, MPK5, MPK7, MPK8, Os01g0263900, Os01g0329800, Os01g0705200, Os02g0588500, Os03g0401300, Os03g0717000, Os03g0820400, Os04g0518400, Os05g0187800, Os07g0129300, Os07g0245100, Os08g0386800, OsZFP182, PRR95	20	512	13	0.0266416
PO:0009049	inflorescence	HIN1, Lti6b, MPK5, MPK8, Os01g0246700, Os01g0968800, Os02g0462800, Os03g0335200, Os05g0474800, Os09g0417600, OsZFP182, PLDbeta1, WRKY24, WRKY71, WRKY77, YUCCA7	16	270	7	0.00101755
PO:0006339	juvenile leaf	AMY3D, Os01g0246700, Os01g0968800, Os02g0462800, Os03g0335200, Os05g0474800, Os09g0417600, RPA70a, Spl7, WRKY24, WRKY71, WRKY77	12	170	5	0.000967109
PO:0006442	anther (sensu Poaceae)	AMY3D, EXPA7, Lti6b, MPK5, OPR1, Os01g0128200, Os01g0667900, Os01g0739500, Os03g0353400, Os04g0498600, Os08g0395700, Os09g0546300	12	194	5	0.00294438
PO:0000005	cultured cell	ACP1, AMY3D, CHIA2A, CIGR1, MPK5, NRT2.1, OPR1, Os01g0705200, PDC1, RPA70a, WRKY71	11	149	4	0.00108067
PO:0006340	adult leaf	Lti6b, Os01g0246700, Os01g0968800, Os02g0462800, Os03g0335200, Os05g0474800, Os09g0417600, RPA70a, WRKY24, WRKY71, WRKY77	11	175	5	0.00383015
PO:0008037	seedling	Os01g0246700, Os02g0724000, Os03g0268600, Os03g0335200, Os05g0474800, Os07g0613300, Os09g0417600, PLDbeta1, WRKY24	9	100	3	0.0007498
PO:0020103	flag leaf	HIN1, Lti6b, MPK8, Os09g0546300, RPA70a, TPS3, WRKY71	7	92	3	0.0071925
PO:0009051	spikelet	Os03g0820400, OsACR7, TPS3, WRKY71	4	43	2	0.0202444
PO:0005360	aleurone layer	AMY3D, WRKY24, WRKY71, WRKY77	4	50	2	0.0331182
