# Supplementary material for: Genome-Wide Transcriptional Profiles during Temperature and Oxidative Stress Reveal Coordinated Expression Patterns and Overlapping Regulons in Rice
Source: PLoS One. 2012 Jul 16;7(7):e40899. doi: 10.1371/journal.pone.0040899 (PMC3397947; doi:10.1371/journal.pone.0040899)
Supplement: Data S2 — Functional classification of DEGs. Data S2.1–S2.6 provides the detailed functional classification of the genes for DEGs during CS, HS and OS. (ZIP) [file pone.0040899.s007.zip › Data S2. Functional Classification of DEGs/Data S2.3_FA-Heatshock-downregulated-genes.xls]

## Sheet: Read Me
Short descritpion of terms other than GO terms
PO-Plant-Structure
A controlled vocabulary of botanical terms describing morphological and anatomical structures representing organ, tissue and cell types and their relationships. Examples are root, flower, stem, gametophyte, parenchyma, guard cell, etc.
This provides the information regarding tissues or cell types in which the gene is expressed.
Vocabulary source-Gramene
PO-Growth-Stages
A controlled vocabulary of terms describing (i) whole plant growth stages and (ii) plant structure developmental stages. Examples are seedling growth, rosette growth, leaf development stages, embryo development stages, flower development stages, etc.
This provides the information regarding developmental stage at which the gene is expressed
The combined information of plant structure and its growth stages gives an immense data regarding the tissue specific and developmental stage specific expression of gene of interest. e.g. Gene X is highly expressed in leaf at seedling growth but not expressed in leaf at reproductive growth.
Vocabulary source-Gramene
Plant-Expression-Condition
A controlled vocabulary of terms describing biotic and abiotic stimulus in plants. Examples are phytohormone treatment, H2O2 treatment, bacterial infection, light stimulus, nutrient conditions, etc.
This provides the information regarding the response elicited by gene under various biotic and abiotic stimuli.
Vocabulary source-Biobase Internal Vocabulary
Description of Column heading
#Hits in group
Number of hits in group is the number of genes present from the initial list to the respective group
Group size
Number of genes that are linked to the respective group
#Hits expected
Number of genes that are expected randomly from the initial list to the respective group

## Sheet: FA-Biological_process
GO Identifier	GO Term	Gene symbol	#Hits in group	Group size	#Hits expected	p-value
GO:0009735	response to cytokinin stimulus	HPL1, Os01g0127000, Os01g0726100, Os01g0765600, Os01g0963000, Os02g0131800, Os02g0216300, Os02g0650300, Os02g0667500, Os02g0684100, Os02g0706900, Os03g0186900, Os03g0196000, Os03g0226400, Os03g0401300, Os03g0702000, Os04g0356600, Os04g0365100, Os04g0565900, Os04g0567200, Os04g0587300, Os04g0587500, Os04g0597600, Os04g0659300, Os05g0134800, Os05g0213900, Os05g0482400, Os05g0493800, Os06g0306300, O…	42	2318	26	0.000388515
GO:0006477	protein amino acid sulfation	Os01g0311600, Os02g0684100, Os04g0526300	3	20	1	0.00128687
GO:0010039	response to iron ion	IRO2, NAS2, Os01g0963000, Os12g0282000, POXN	5	98	2	0.00444803
GO:0018108	peptidyl-tyrosine phosphorylation	CIPK10, Os01g0138300, Os03g0297800, Os03g0643200, Os04g0275100, Os04g0356600, Os04g0365100, Os04g0366000, Os05g0166300, Os05g0524500, Os06g0551800, Os06g0575400, Os08g0203400, Os11g0173300, Os12g0107700	15	663	8	0.00606518
GO:0032259	methylation	SABATH30, SABATH9	2	15	1	0.011443
GO:0006810	transport	MST1, NRAMP1, NSHB4, Os01g0342700, Os02g0131800, Os03g0226400, Os04g0453200, Os04g0597600, Os11g0134900, Os11g0151500, Os11g0637200	11	484	6	0.0174934
GO:0006260	DNA replication	Os02g0797400, Os05g0160800	2	20	1	0.0199799
GO:0009411	response to UV	DTS2, POXN	2	20	1	0.0199799
GO:0033217	regulation of transcription from RNA polymerase II	IRO2, Os12g0282000	2	20	1	0.0199799
GO:0009611	response to wounding	Os05g0134800, POXN, SABATH30	3	56	1	0.0235081
GO:0006950	response to stress	Os04g0604900, SABATH30	2	26	1	0.032749
GO:0005975	carbohydrate metabolic process	Os01g0220100, Os01g0633500, Os01g0941200, Os02g0123700, Os02g0766900, Os03g0401300, Os04g0604900, Os07g0208100, Os10g0370800	9	404	5	0.0338913
GO:0042221	response to chemical stimulus	Os04g0366000, Os04g0604900	2	30	1	0.0426099

## Sheet: FA-Cellular-localization
GO Identifier	GO Term	Gene symbol	#Hits in group	Group size	#Hits expected	p-value
GO:0005624	membrane fraction	CHIA1C, MST1, NRAMP1, Os01g0342700, Os01g0633500, Os02g0131800, Os03g0196000, Os03g0226400, Os04g0453200, Os04g0597600, Os05g0166300, Os11g0637200	12	602	6	0.00535547
GO:0005886	plasma membrane	Os01g0633500, Os04g0366000, Os04g0659300, Os05g0166300, OsLsi2	5	114	2	0.00361075
GO:0000139	Golgi membrane	CHIA1C, Os01g0633500	2	36	1	0.0436576

## Sheet: FA-Molecular-function
GO Identifier	GO Term	Gene symbol	#Hits in group	Group size	#Hits expected	p-value
GO:0004713	protein tyrosine kinase activity	CIPK10, Os01g0138300, Os03g0297800, Os03g0643200, Os04g0275100, Os04g0356600, Os04g0365100, Os04g0366000, Os05g0166300, Os05g0524500, Os06g0551800, Os06g0575400, Os08g0203400, Os11g0173300, Os12g0107700	15	663	8	0.00706741
GO:0004601	peroxidase activity	Os01g0326300, Os01g0963000, Os02g0236600, Os03g0121300, Os05g0134800, Os06g0306300, Os07g0638600, Os07g0638800, Os07g0638900, Os07g0639000, Os10g0566800, POXN	12	133	2	2.74883e-08
GO:0005215	transporter activity	MST1, NRAMP1, Os02g0131800, Os04g0453200, Os04g0597600, Os11g0134900, Os11g0151500, Os11g0637200	8	272	4	0.0113286
GO:0005509	calcium ion binding	GDH3, Os03g0643200, Os04g0275100, Os04g0365100, Os04g0366000	5	71	1	0.00117096
GO:0008234	cysteine-type peptidase activity	Os01g0217200, Os01g0330200, Os01g0347500, Os01g0347600	4	51	1	0.00249242
GO:0008146	sulfotransferase activity	Os01g0311600, Os02g0684100, Os04g0526300	3	20	1	0.00135918
GO:0016722	oxidoreductase activity, oxidizing metal ions	LAC19, LAC25, Os01g0127000	3	50	1	0.0183282
GO:0004553	hydrolase activity, hydrolyzing O-glycosyl compoun	Os01g0220100, Os02g0123700, Os05g0298700	3	51	1	0.0193179
GO:0005507	copper ion binding	LAC19, LAC25, Os01g0127000	3	52	1	0.0203367
GO:0008471	laccase activity	LAC19, LAC25	2	13	1	0.00895095
GO:0008757	S-adenosylmethionine-dependent methyltransferase a	SABATH30, SABATH9	2	13	1	0.00895095
GO:0008168	methyltransferase activity	SABATH30, SABATH9	2	30	1	0.0441311

## Sheet: FA-Plant-Expression-Condition
Condition name	Gene symbol	#Hits in group	Group size	#Hits expected	p-value
trans-zeatin treatment	HPL1, Os01g0127000, Os01g0726100, Os01g0765600, Os01g0963000, Os02g0131800, Os02g0216300, Os02g0650300, Os02g0667500, Os02g0684100, Os02g0706900, Os03g0186900, Os03g0196000, Os03g0226400, Os03g0401300, Os03g0702000, Os04g0356600, Os04g0365100, Os04g0565900, Os04g0567200, Os04g0587300, Os04g0587500, Os04g0597600, Os04g0659300, Os05g0134800, Os05g0213900, Os05g0482400, Os05g0493800, Os06g0306300, O…	42	2310	22	1.49175e-05
iron deficiency	IRO2, NAS2, Os01g0963000, Os02g0522300, Os09g0399800, Os12g0282000, POXN	7	223	3	0.00494589
incompatible rice blast infection	Os03g0121300, Os05g0134800, POXN	3	56	1	0.0152748
compatible rice blast infection	Os03g0121300, Os05g0134800, POXN	3	74	1	0.0316633
probenazole treatment	Os05g0134800, POXN	2	16	1	0.00946475
UV treatment	DTS2, POXN	2	24	1	0.0207368

## Sheet: FA-PO-Growth-Stages
PO Identifier	PO Term	Gene symbol	#Hits in group	Group size	#Hits expected	p-value
PO:0007133	leaf production	CIPK10, HPL1, Os01g0127000, Os01g0726100, Os01g0765600, Os01g0963000, Os02g0131800, Os02g0216300, Os02g0650300, Os02g0667500, Os02g0684100, Os02g0706900, Os03g0186900, Os03g0196000, Os03g0226400, Os03g0401300, Os03g0702000, Os04g0356600, Os04g0365100, Os04g0565900, Os04g0567200, Os04g0587300, Os04g0587500, Os04g0597600, Os04g0659300, Os05g0134800, Os05g0213900, Os05g0482400, Os05g0493800, Os06g03…	45	2538	23	3.42143e-06
PO:0007095	LP.08 eight leaves visible	Os03g0121300, Os05g0134800, POXN	3	23	1	0.0010444
PO:0007101	LP.09 nine leaves visible	Os05g0134800, POXN	2	13	1	0.00563883
PO:0007112	1 main shoot growth	CHIA1C, CIPK10, EXPA2, EXPA9, IRO2, NAS2, Os01g0633500, Os01g0963000, Os03g0401300, Os05g0166300, Os10g0471100, Os12g0282000, POXN	13	697	7	0.00903037
PO:0007123	LP.06 six leaves visible	Os05g0134800, POXN	2	20	1	0.0131919
PO:0007073	2 formation of axillary shoot	EXPA2, EXPA9	2	23	1	0.0172658
PO:0007065	LP.05 five leaves visible	Os05g0134800, POXN	2	29	1	0.0267708
PO:0007106	LP.03 three leaves visible	Os05g0134800, POXN	2	33	1	0.0340292

## Sheet: FA-PO-Plant-Structure
PO Identifier	PO Term	Gene symbol	#Hits in group	Group size	#Hits expected	p-value
PO:0020033	coleoptile	CHIA1C, CIPK10, DTS2, EXPA2, EXPA9, EXPB7, GDH3, HPL1, IRO2, LAC19, LAC25, MST1, NAS2, NRAMP1, ORC1, Os01g0101800, Os01g0127000, Os01g0138300, Os01g0220100, Os01g0264400, Os01g0311600, Os01g0342700, Os01g0347500, Os01g0551800, Os01g0561600, Os01g0563000, Os01g0633500, Os01g0678800, Os01g0726100, Os01g0765600, Os01g0768400, Os01g0772100, Os01g0795000, Os01g0795100, Os01g0827600, Os01g0894100, Os01…	190	20667	182	0.0423678
PO:0009005	root	AMY1B, EXPA2, EXPA9, HPL1, IRO2, NAS2, ORC1, Os01g0127000, Os01g0726100, Os01g0765600, Os01g0963000, Os02g0131800, Os02g0216300, Os02g0522300, Os02g0650300, Os02g0667500, Os02g0684100, Os02g0706900, Os03g0186900, Os03g0196000, Os03g0401300, Os03g0702000, Os04g0356600, Os04g0365100, Os04g0565900, Os04g0567200, Os04g0597600, Os04g0659300, Os05g0134800, Os05g0213900, Os05g0482400, Os05g0493800, Os06…	46	1881	17	1.50367e-10
PO:0020039	leaf lamina	CHIA1C, EXPA2, Os01g0633500, Os05g0134800, Os05g0166300, OsLsi2, POXN	7	263	3	0.00885176
PO:0020104	leaf sheath	EXPA2, EXPA9, HPL1, Os03g0401300, OsLsi2, POXN	6	197	2	0.00807461
PO:0005772	exodermis	OsLsi2, POXN	2	20	1	0.0131664

## Sheet: FA-trait-ontology
TO Identifier	TO Term	Gene symbol	#Hits in group	Group size	#Hits expected	p-value
TO:0000465	mineral and ion content related trait	IRO2, Os01g0633500, OsLsi2	3	7	1	2.96707e-05
TO:0000357	growth and development trait	IRO2, OsLsi2	2	16	1	0.0184806
