# Supplementary material for: Genome-Wide Transcriptional Profiles during Temperature and Oxidative Stress Reveal Coordinated Expression Patterns and Overlapping Regulons in Rice
Source: PLoS One. 2012 Jul 16;7(7):e40899. doi: 10.1371/journal.pone.0040899 (PMC3397947; doi:10.1371/journal.pone.0040899)
Supplement: Data S2 — Functional classification of DEGs. Data S2.1–S2.6 provides the detailed functional classification of the genes for DEGs during CS, HS and OS. (ZIP) [file pone.0040899.s007.zip › Data S2. Functional Classification of DEGs/Data S2.5_FA-Oxidativestress-downregulated-genes.xls]

## Sheet: Read Me
Short descritpion of terms other than GO terms
PO-Plant-Structure
A controlled vocabulary of botanical terms describing morphological and anatomical structures representing organ, tissue and cell types and their relationships. Examples are root, flower, stem, gametophyte, parenchyma, guard cell, etc.
This provides the information regarding tissues or cell types in which the gene is expressed.
Vocabulary source-Gramene
PO-Growth-Stages
A controlled vocabulary of terms describing (i) whole plant growth stages and (ii) plant structure developmental stages. Examples are seedling growth, rosette growth, leaf development stages, embryo development stages, flower development stages, etc.
This provides the information regarding developmental stage at which the gene is expressed
The combined information of plant structure and its growth stages gives an immense data regarding the tissue specific and developmental stage specific expression of gene of interest. e.g. Gene X is highly expressed in leaf at seedling growth but not expressed in leaf at reproductive growth.
Vocabulary source-Gramene
Plant-Expression-Condition
A controlled vocabulary of terms describing biotic and abiotic stimulus in plants. Examples are phytohormone treatment, H2O2 treatment, bacterial infection, light stimulus, nutrient conditions, etc.
This provides the information regarding the response elicited by gene under various biotic and abiotic stimuli.
Vocabulary source-Biobase Internal Vocabulary
Description of Column heading
#Hits in group
Number of hits in group is the number of genes present from the initial list to the respective group
Group size
Number of genes that are linked to the respective group
#Hits expected
Number of genes that are expected randomly from the initial list to the respective group

## Sheet: FA-Biological_process
GO Identifier	GO Term	Gene symbol	#Hits in group	Group size	#Hits expected	p-value
GO:0018108	peptidyl-tyrosine phosphorylation	CIPK10, Os01g0816600, Os02g0640500, Os03g0643200, Os05g0524500, Os05g0525600, Os06g0575400, Os06g0692600, Os07g0628700, Os07g0628900, Os09g0348600, Os09g0349600, Os11g0245200	13	663	8	0.0475573
GO:0046688	response to copper ion	CIPK10, LAC19, LAC25, Os01g0127000, Os02g0129300, Os04g0468600, Os06g0693100, Os07g0569600, Os07g0628700, Os07g0628900, ZIP1	11	353	5	0.00293277
GO:0006508	proteolysis	Os01g0217200, Os01g0347500, Os01g0347600, Os01g0348000, Os01g0795000, Os01g0795100, Os03g0836900, Os09g0381400, Os09g0564200, Os12g0583300	10	402	5	0.0199325
GO:0010106	cellular response to iron ion starvation	NAS1, Os02g0583700, Os03g0836800, Os12g0568500, PR1-101	5	130	2	0.0184155
GO:0010039	response to iron ion	NAS1, NAS2, Os04g0468600, Os12g0282000	4	98	2	0.0280815
GO:0015708	silicate transport	NIP2-1, OsLsi2	2	2	1	0.000136616
GO:0006825	copper ion transport	Os01g0770700, Os05g0424700	2	4	1	0.000807112
GO:0009059	macromolecule biosynthetic process	Os03g0297600, Os05g0473000	2	5	1	0.00133483
GO:0033217	regulation of transcription from RNA polymerase II	Os04g0468600, Os12g0282000	2	20	1	0.0226061

## Sheet: FA-Cellular-localization
GO Identifier	GO Term	Gene symbol	#Hits in group	Group size	#Hits expected	p-value
GO:0005739	mitochondrion	CHIA1C, EXPB5, GDH3, LIRP1, Os01g0795000	5	177	2	0.0451684
GO:0005576	extracellular region	CHIA1C, Os02g0582900, Os10g0323500	3	46	1	0.0141088

## Sheet: FA-Molecular-function
GO Identifier	GO Term	Gene symbol	#Hits in group	Group size	#Hits expected	p-value
GO:0004601	peroxidase activity	Os02g0240300, Os03g0121300, Os03g0368300, Os03g0368600, Os05g0134800, Os05g0135200, Os05g0162000, Os07g0104500, Os07g0104600, Os07g0499500, Os07g0638600, Os07g0638800, Os07g0638900, Os07g0639000, Os07g0639400	15	133	2	1.81546e-11
GO:0004713	protein tyrosine kinase activity	CIPK10, Os01g0816600, Os02g0640500, Os03g0643200, Os05g0524500, Os05g0525600, Os06g0575400, Os06g0692600, Os07g0628700, Os07g0628900, Os09g0348600, Os09g0349600, Os11g0245200	13	663	8	0.0342107
GO:0009055	electron carrier activity	Os01g0803800, Os02g0217400, Os02g0791400, Os06g0347100, Os06g0641500, Os09g0447500, Os11g0138300, Os12g0134900	8	338	4	0.0359571
GO:0008234	cysteine-type peptidase activity	Os01g0217200, Os01g0347500, Os01g0347600, Os01g0348000, Os09g0381400, Os09g0564200	6	51	1	2.0791e-05
GO:0016491	oxidoreductase activity	GDH3, LAC19, LAC25, Os01g0127000, Os01g0591300, Os12g0227400	6	231	3	0.0452329
GO:0046872	metal ion binding	Os01g0758000, Os06g0542300, Os12g0567800, Os12g0568500	4	92	2	0.0196521
GO:0016722	oxidoreductase activity, oxidizing metal ions	LAC19, LAC25, Os01g0127000	3	50	1	0.0183282
GO:0005507	copper ion binding	LAC19, LAC25, Os01g0127000	3	52	1	0.0203367
GO:0032523	silicon efflux transmembrane transporter activity	NIP2-1, OsLsi2	2	3	1	0.000370474
GO:0005375	copper ion transmembrane transporter activity	Os01g0770700, Os05g0424700	2	5	1	0.00121686
GO:0008806	carboxymethylenebutenolidase activity	Os05g0429500, Os08g0239300	2	12	1	0.00762943
GO:0008471	laccase activity	LAC19, LAC25	2	13	1	0.00895095

## Sheet: FA-Plant-Expression-Condition
Condition name	Gene symbol	#Hits in group	Group size	#Hits expected	p-value
trans-zeatin treatment	HPL1, Os01g0127000, Os01g0237000, Os01g0303800, Os01g0838200, Os01g0871800, Os01g0895200, Os02g0131800, Os02g0240300, Os02g0573500, Os02g0609200, Os02g0650300, Os02g0684100, Os03g0196000, Os03g0365800, Os04g0364800, Os04g0538400, Os04g0635600, Os05g0134800, Os06g0107800, Os06g0147600, Os07g0561800, Os07g0628700, Os07g0639000, Os07g0639400, Os08g0111300, Os09g0287000, Os09g0564200, Os10g0551800, O…	34	2310	24	0.0147512
iron deficiency	NAS1, NAS2, Os02g0583700, Os03g0836800, Os04g0468600, Os12g0282000, Os12g0568500, PR1-101	8	223	3	0.00193059
copper chloride treatment	CIPK10, Os02g0129300, Os04g0468600, Os06g0693100, Os07g0569600, Os07g0628700, Os07g0628900	7	279	3	0.0230479
mock infection	Os03g0150800, Os05g0134800, Os07g0104500, PR1-101	4	41	1	0.000749997
ACC treatment	NCED1, Os05g0134800, Os07g0104500, PR1-101	4	48	1	0.00136425
incompatible rice blast infection	Os03g0121300, Os05g0134800, Os07g0104500, PR1-101	4	56	1	0.0024193
compatible rice blast infection	Os03g0121300, Os05g0134800, Os07g0104500, PR1-101	4	74	1	0.00658976
salicylic acid treatment	Os01g0972800, Os05g0134800, Os07g0104500, PR1-101	4	130	2	0.0423409
wounding	Os05g0134800, Os07g0104500, PR1-101	3	68	1	0.0311063
nutrient condition	NIP2-1, OsLsi2	2	2	1	0.000100495
aerobic treatment	AMY1B, NCED1	2	16	1	0.0109914
probenazole treatment	Os05g0134800, Os07g0104500	2	16	1	0.0109914

## Sheet: FA-PO-Growth-Stages
PO Identifier	PO Term	Gene symbol	#Hits in group	Group size	#Hits expected	p-value
PO:0007133	leaf production	CIPK10, HPL1, Os01g0127000, Os01g0237000, Os01g0303800, Os01g0838200, Os01g0871800, Os01g0895200, Os02g0129300, Os02g0131800, Os02g0240300, Os02g0573500, Os02g0609200, Os02g0650300, Os02g0684100, Os03g0196000, Os03g0365800, Os04g0364800, Os04g0468600, Os04g0538400, Os04g0635600, Os05g0134800, Os06g0107800, Os06g0147600, Os06g0693100, Os07g0104500, Os07g0561800, Os07g0569600, Os07g0628700, Os07g06…	41	2538	25	0.00087184
PO:0007112	1 main shoot growth	AMT1.2, CHIA1C, CIPK10, EXPA18, EXPA28, EXPA9, EXPB5, MADS5, NAS1, NAS2, NCED1, NIP2-1, Os03g0150800, Os04g0468600, Os12g0282000, WX, ZIP1	17	697	7	0.000534333
PO:0007115	LP.04 four leaves visible	CHIA1C, Os01g0786700, Os01g0795000, Os03g0150800, Os04g0468600, Os05g0134800, Os06g0651900, Os07g0104500, PR1-101	9	354	4	0.00835335
PO:0007095	LP.08 eight leaves visible	Os03g0121300, Os05g0134800, Os07g0104500	3	23	1	0.00141389
PO:0007101	LP.09 nine leaves visible	Os05g0134800, Os07g0104500	2	13	1	0.00691521
PO:0007123	LP.06 six leaves visible	Os05g0134800, Os07g0104500	2	20	1	0.0161055
PO:0007073	2 formation of axillary shoot	EXPA18, EXPA9	2	23	1	0.0210388
PO:0007065	LP.05 five leaves visible	Os05g0134800, Os07g0104500	2	29	1	0.0324975
PO:0007106	LP.03 three leaves visible	Os05g0134800, Os07g0104500	2	33	1	0.0412052

## Sheet: FA-PO-Plant-Structure
PO Identifier	PO Term	Gene symbol	#Hits in group	Group size	#Hits expected	p-value
PO:0009005	root	AMT1.2, AMY1B, EXPA18, EXPA28, EXPA9, HPL1, MADS5, NAS1, NAS2, NIP2-1, ORC1, Os01g0127000, Os01g0237000, Os01g0303800, Os01g0838200, Os01g0895200, Os01g0972800, Os02g0131800, Os02g0609200, Os02g0650300, Os02g0684100, Os03g0150800, Os03g0196000, Os03g0365800, Os03g0798500, Os03g0836800, Os04g0538400, Os04g0635600, Os05g0134800, Os06g0107800, Os06g0147600, Os07g0104500, Os07g0561800, Os07g0639000, …	45	1881	19	1.63035e-08
PO:0009006	shoot	AMT1.2, HPL1, NCED1, NIP2-1, Os02g0583700, Os03g0150800, Os04g0468600, Os12g0282000, PR1-101, ZIP1	10	350	4	0.00243573
PO:0020039	leaf lamina	CHIA1C, EXPB5, NIP2-1, Os05g0134800, Os07g0104500, OsLsi2, WX	7	263	3	0.0151122
PO:0009049	inflorescence	NIP2-1, ORC1, Os01g0972800, Os03g0798500, Os05g0134800, Os07g0104500	6	270	3	0.0499066
PO:0009047	stem	EXPA18, EXPA28, EXPA9, NAS1, Os03g0150800	5	203	2	0.0494633
PO:0000025	root tip	AMT1.2, NIP2-1, ORC1, OsLsi2	4	57	1	0.00233541
PO:0005772	exodermis	AMT1.2, NIP2-1, OsLsi2	3	20	1	0.000927285
PO:0020125	elongation zone	EXPA18, EXPA28, EXPA9	3	20	1	0.000927285
PO:0000252	endodermis	NIP2-1, OsLsi2	2	2	1	9.49891e-05
PO:0006203	pericycle	AMT1.2, NAS1	2	11	1	0.00492949
PO:0020135	differentiation zone	EXPA18, EXPA28	2	15	1	0.00917215
PO:0006085	root meristem	EXPA18, EXPA28	2	22	1	0.0192954
PO:0009066	anther	Os03g0167600, Os09g0381400	2	34	1	0.043425

## Sheet: FA-trait-ontology
TO Identifier	TO Term	Gene symbol	#Hits in group	Group size	#Hits expected	p-value
TO:0000396	grain yield	NIP2-1, OsLsi2	2	4	1	0.000964721
TO:0000465	mineral and ion content related trait	NIP2-1, OsLsi2	2	7	1	0.00334092
