# Supplementary material for: Genome-Wide Transcriptional Profiles during Temperature and Oxidative Stress Reveal Coordinated Expression Patterns and Overlapping Regulons in Rice
Source: PLoS One. 2012 Jul 16;7(7):e40899. doi: 10.1371/journal.pone.0040899 (PMC3397947; doi:10.1371/journal.pone.0040899)
Supplement: Data S2 — Functional classification of DEGs. Data S2.1–S2.6 provides the detailed functional classification of the genes for DEGs during CS, HS and OS. (ZIP) [file pone.0040899.s007.zip › Data S2. Functional Classification of DEGs/Data S2.6_FA-Oxidativestress-upregulated-genes.xls]

## Sheet: Read Me
Short descritpion of terms other than GO terms
PO-Plant-Structure
A controlled vocabulary of botanical terms describing morphological and anatomical structures representing organ, tissue and cell types and their relationships. Examples are root, flower, stem, gametophyte, parenchyma, guard cell, etc.
This provides the information regarding tissues or cell types in which the gene is expressed.
Vocabulary source-Gramene
PO-Growth-Stages
A controlled vocabulary of terms describing (i) whole plant growth stages and (ii) plant structure developmental stages. Examples are seedling growth, rosette growth, leaf development stages, embryo development stages, flower development stages, etc.
This provides the information regarding developmental stage at which the gene is expressed
The combined information of plant structure and its growth stages gives an immense data regarding the tissue specific and developmental stage specific expression of gene of interest. e.g. Gene X is highly expressed in leaf at seedling growth but not expressed in leaf at reproductive growth.
Vocabulary source-Gramene
Plant-Expression-Condition
A controlled vocabulary of terms describing biotic and abiotic stimulus in plants. Examples are phytohormone treatment, H2O2 treatment, bacterial infection, light stimulus, nutrient conditions, etc.
This provides the information regarding the response elicited by gene under various biotic and abiotic stimuli.
Vocabulary source-Biobase Internal Vocabulary
Description of Column heading
#Hits in group
Number of hits in group is the number of genes present from the initial list to the respective group
Group size
Number of genes that are linked to the respective group
#Hits expected
Number of genes that are expected randomly from the initial list to the respective group

## Sheet: FA-Biological_process
GO Identifier	GO Term	Gene symbol	#Hits in group	Group size	#Hits expected	p-value
GO:0009735	response to cytokinin stimulus	AMY3D, AOX1a, BI1, EL5, HOX22, JBI016, JBI02, NADP-ME3, Os01g0135700, Os01g0159000, Os01g0160100, Os01g0183300, Os01g0191700, Os01g0246400, Os01g0375000, Os01g0582600, Os01g0585100, Os01g0606900, Os01g0699100, Os01g0699400, Os01g0699500, Os01g0705700, Os01g0717000, Os01g0783700, Os01g0832600, Os01g0833400, Os01g0863300, Os01g0881900, Os01g0892800, Os01g0952900, Os01g0968800, Os01g0975900, Os02g04…	137	2318	91	9.52224e-08
GO:0034059	response to anoxia	1C-PRX, AMY3D, CLA1, HOX22, Hsp17.9A, JBI02, NADP-ME3, Os01g0121500, Os01g0139600, Os01g0160100, Os01g0239100, Os01g0276700, Os01g0371200, Os01g0565600, Os01g0565900, Os01g0673300, Os01g0699100, Os01g0717000, Os01g0757400, Os01g0767600, Os01g0771100, Os01g0780800, Os01g0833400, Os01g0876400, Os01g0900200, Os01g0905300, Os01g0968800, Os02g0141500, Os02g0211100, Os02g0214900, Os02g0232000, Os02g049…	135	2386	94	1.59694e-06
GO:0009751	response to salicylic acid stimulus	APX2, EL5, OPR1, OPR2, Os01g0113500, Os01g0510200, Os01g0860500, Os01g0952900, Os02g0281900, Os02g0677300, Os03g0122300, Os03g0152000, Os03g0180900, Os03g0230300, Os03g0402800, Os03g0676400, Os04g0572400, Os04g0581100, Os05g0181700, Os05g0442400, Os06g0147300, Os07g0404500, Os07g0526400, Os07g0635500, Os08g0141400, Os08g0167800, Os08g0177400, Os08g0482600, Os09g0380600, Os09g0417600, Os09g0444900…	38	366	15	3.56475e-08
GO:0042538	hyperosmotic salinity response	Hox24, JBI02, OPR1, Os01g0135700, Os01g0606900, Os01g0699400, Os01g0944100, Os01g0968800, Os02g0274900, Os02g0733900, Os03g0180900, Os03g0230300, Os03g0268600, Os03g0269900, Os03g0815100, Os04g0497000, Os05g0291700, Os05g0457200, Os05g0572700, Os06g0158100, Os06g0229000, Os06g0231300, Os06g0651200, Os06g0686400, Os06g0698300, Os09g0400700, Os09g0440300, Os10g0392400, Os10g0537500, Os11g0533400, O…	35	254	10	6.86455e-11
GO:0009409	response to cold	AMY3D, AOX1a, AOX1b, Hsp17.9A, OPR1, Os01g0159000, Os01g0276700, Os01g0565900, Os01g0702500, Os01g0860500, Os01g0876400, Os02g0274900, Os02g0588500, Os03g0293000, Os03g0293100, Os04g0402100, Os05g0156500, Os05g0187800, Os05g0595100, Os06g0158100, Os07g0641700, Os08g0141400, Os08g0386800, Os08g0558100, Os09g0440300, Os09g0455300, Os09g0474300, Os12g0631100, OsZFP182, rHsp90, TPP1, TRAB1, ZFP173	33	543	22	0.00792435
GO:0006355	regulation of transcription, DNA-dependent	HOX22, Hox24, Os01g0840300, Os01g0893400, Os01g0968800, Os02g0232000, Os02g0527300, Os03g0161900, Os03g0212300, Os03g0224700, Os03g0745000, Os04g0301500, Os04g0387400, Os04g0461300, Os04g0568700, Os04g0614100, Os06g0197200, Os06g0318200, Os06g0565200, Os07g0259100, Os08g0196700, Os08g0546800, Os09g0526600, Os10g0423900, Os11g0197600	25	325	13	0.000983227
GO:0009408	response to heat	AMY3D, EG1, HSP101, Hsp16.9B, Hsp16.9C, Hsp17.3, Hsp17.9A, Hsp18.0, HSP26, Os01g0702500, Os03g0141200, Os04g0352400, Os04g0445100, Os07g0422100, Os08g0197700, Os09g0526600, Os11g0244200, Os12g0592900, OsHsfA2c, OsHSP18.0-CII, rHsp90, RING1, Spl7	23	183	8	7.26719e-07
GO:0045449	regulation of transcription	Os01g0868000, Os01g0968800, Os02g0546600, Os02g0677300, Os02g0764700, Os02g0796300, Os03g0191900, Os04g0572400, Os08g0474000, Os08g0545400, Os08g0545500, Os09g0457900, Os12g0168100, OsDREB1C	14	180	8	0.0110844
GO:0051085	chaperone cofactor-dependent protein folding	Os01g0239100, Os01g0606900, Os02g0510000, Os02g0760000, Os03g0300600, Os03g0366000, Os03g0776900, Os05g0562300, Os06g0116800, Os06g0197200, Os07g0641700, Os08g0338700	12	96	4	0.000350374
GO:0010039	response to iron ion	Os01g0832600, Os01g0937000, Os02g0677300, Os03g0122300, Os03g0180900, Os03g0183500, Os03g0289800, Os04g0583900, Os08g0482600, Os10g0392400	10	98	4	0.0048972
GO:0009753	response to jasmonic acid stimulus	EL5, JBI016, JBI02, JBI09, OPR1, Os04g0301500, Os09g0417600, RING1, TRAB1	9	110	5	0.028241
GO:0042542	response to hydrogen peroxide	APX2, DnaJ, Hsp17.3, Hsp18.0, HSP26, OPR1, OsSgt1, ZFP173	8	51	2	0.000745271
GO:0046685	response to arsenic	Hsp16.9A, Hsp16.9B, Hsp16.9C, Hsp17.3, Hsp17.9A, Hsp18.0	6	9	1	2.6304e-07
GO:0009723	response to ethylene stimulus	APX2, OPR1, RFP1, RING1, TRAB1	5	51	2	0.0481553
GO:0046686	response to cadmium ion	Hsp17.3, Hsp17.9A, Hsp18.0, OPR1	4	26	2	0.017422
GO:0043200	response to amino acid stimulus	Hsp17.3, Hsp17.9A, Hsp18.0	3	6	1	0.00108736
GO:0009819	drought recovery	Os01g0968800, Os02g0677300, Os04g0572400	3	10	1	0.00580236
GO:0042631	cellular response to water deprivation	HOX22, Hox24, OPR1	3	15	1	0.0190273
GO:0006457	protein folding	Hsp16.9A, Os06g0116800, Os08g0197700	3	19	1	0.0361188
GO:0043161	proteasomal ubiquitin-dependent protein catabolic	EL5, OsUBC5b	2	2	1	0.00152555
GO:0043392	negative regulation of DNA binding	ZIP-12a, ZIP-12b	2	2	1	0.00152555
GO:0045333	cellular respiration	AOX1a, AOX1b	2	2	1	0.00152555
GO:0051131	chaperone-mediated protein complex assembly	Hsp16.9A, OsHSP18.0-CII	2	2	1	0.00152555
GO:0009789	positive regulation of abscisic acid mediated sign	TRAB1, WRKY77	2	4	1	0.00868499
GO:0010286	heat acclimation	Hsp16.9A, rHsp90	2	4	1	0.00868499
GO:0040008	regulation of growth	Os01g0780800, Os04g0301500	2	4	1	0.00868499
GO:0045471	response to ethanol	Hsp17.9A, Hsp18.0	2	4	1	0.00868499
GO:0010555	response to mannitol stimulus	Os01g0702500, OsAGPL4	2	6	1	0.0206089
GO:0051208	sequestering of calcium ion	Os03g0832200, Os04g0402100	2	6	1	0.0206089

## Sheet: FA-Cellular-localization
GO Identifier	GO Term	Gene symbol	#Hits in group	Group size	#Hits expected	p-value
GO:0005634	nucleus	HOX22, Hox24, Os01g0637800, Os01g0705700, Os01g0840300, Os01g0863300, Os01g0968800, Os02g0232000, Os02g0527300, Os02g0618400, Os02g0677300, Os02g0685200, Os03g0142600, Os03g0161900, Os03g0224700, Os03g0721900, Os03g0741100, Os03g0745000, Os03g0820400, Os04g0387400, Os04g0461300, Os04g0508500, Os04g0549500, Os04g0568700, Os04g0572400, Os04g0583900, Os04g0614100, Os05g0132700, Os05g0442400, Os05g04…	49	797	31	0.000127302
GO:0042575	DNA polymerase complex	Os02g0442200, Os05g0434100, Os06g0493000, Os07g0404500, Os09g0135100, Os10g0151700, Os11g0677500, Os12g0142900	8	71	3	0.00516426
GO:0005832	chaperonin-containing T-complex	Os02g0102900, Os03g0143400, Os06g0114000, Os10g0462900	4	21	1	0.00738785
GO:0005626	insoluble fraction	EG1, EG2, Os01g0921200	3	7	1	0.00171359

## Sheet: FA-Molecular-function
GO Identifier	GO Term	Gene symbol	#Hits in group	Group size	#Hits expected	p-value
GO:0003677	DNA binding	Os01g0174600, Os01g0637800, Os01g0834700, Os01g0863300, Os01g0868000, Os01g0893400, Os01g0968800, Os02g0462800, Os02g0546600, Os02g0618400, Os02g0677300, Os02g0685200, Os02g0764700, Os03g0142600, Os03g0191900, Os03g0212300, Os03g0272300, Os03g0721900, Os03g0820400, Os04g0508500, Os04g0519100, Os04g0549500, Os04g0572400, Os04g0583900, Os04g0678400, Os05g0132700, Os05g0442400, Os05g0460500, Os06g01…	73	1578	53	0.00168528
GO:0003700	transcription factor activity	HOX22, Hox24, Os01g0840300, Os01g0868000, Os01g0968800, Os02g0232000, Os02g0462800, Os02g0527300, Os02g0546600, Os02g0677300, Os02g0764700, Os03g0161900, Os03g0191900, Os03g0224700, Os03g0745000, Os03g0820400, Os04g0301500, Os04g0387400, Os04g0461300, Os04g0568700, Os04g0572400, Os04g0614100, Os05g0442400, Os06g0158100, Os06g0197200, Os06g0285200, Os06g0565200, Os06g0622700, Os07g0644100, Os08g01…	43	576	20	4.68852e-07
GO:0005515	protein binding	DnaJ, Hsp16.9A, Os01g0596000, Os01g0673300, Os01g0774300, Os02g0491400, Os02g0644100, Os03g0646800, Os03g0727800, Os03g0750100, Os03g0802200, Os04g0352400, Os04g0538000, Os05g0103600, Os05g0129900, Os05g0447700, Os05g0560400, Os06g0159600, Os06g0159900, Os06g0248300, Os07g0561300, Os08g0197700, Os08g0250700, Os08g0267800, Os08g0525600, Os08g0529300, Os09g0314500, Os09g0324400, Os10g0130200, Os12g…	35	744	25	0.0230666
GO:0016887	ATPase activity	HSP101, Os01g0243100, Os01g0757400, Os02g0181900, Os02g0740300, Os03g0426900, Os05g0533900, Os05g0588900, Os07g0672500, Os09g0515100	10	147	5	0.0246983
GO:0004724	magnesium-dependent protein serine/threonine phosp	Os02g0799000, Os03g0268600, Os03g0761100, Os05g0457200, Os05g0572700, Os06g0698300	6	67	3	0.0235063
GO:0016829	lyase activity	Os02g0121700, Os03g0236200, Os04g0344100, Os08g0167800, Os10g0400500	5	50	2	0.024558
GO:0043565	sequence-specific DNA binding	Os01g0968800, Os02g0677300, Os04g0572400, Spl7, TRAB1	5	51	2	0.0265116
GO:0004842	ubiquitin-protein ligase activity	EL5, OsSgt1, OsUBC5b	3	16	1	0.0147673
GO:0005506	iron ion binding	AOX1a, AOX1b, Os04g0447100	3	22	1	0.0350864
GO:0042803	protein homodimerization activity	1C-PRX, AOX1a, Os01g0968800	3	25	1	0.0487376
GO:0031624	ubiquitin conjugating enzyme binding	EL5, OsSgt1	2	2	1	0.00110116
GO:0043522	leucine zipper domain binding	ZIP-12a, ZIP-12b	2	3	1	0.00323068
GO:0004743	pyruvate kinase activity	Os01g0276700, Os11g0216000	2	11	1	0.0496715

## Sheet: FA-Plant-Expression-Condition
Condition name	#Hits in group	Gene symbol	Group size	#Hits expected	p-value
trans-zeatin treatment	137	AMY3D, AOX1a, BI1, EL5, HOX22, JBI016, JBI02, NADP-ME3, Os01g0135700, Os01g0159000, Os01g0160100, Os01g0183300, Os01g0191700, Os01g0246400, Os01g0375000, Os01g0582600, Os01g0585100, Os01g0606900, Os01g0699100, Os01g0699400, Os01g0699500, Os01g0705700, Os01g0717000, Os01g0783700, Os01g0832600, Os01g0833400, Os01g0863300, Os01g0881900, Os01g0892800, Os01g0952900, Os01g0968800, Os01g0975900, Os02g04…	2310	80	6.82296e-11
high sodium chloride	36	Hox24, JBI02, OPR1, Os01g0135700, Os01g0606900, Os01g0699400, Os01g0944100, Os01g0968800, Os02g0274900, Os02g0733900, Os03g0180900, Os03g0230300, Os03g0268600, Os03g0269900, Os03g0815100, Os04g0497000, Os05g0291700, Os05g0457200, Os05g0572700, Os06g0158100, Os06g0229000, Os06g0231300, Os06g0651200, Os06g0686400, Os06g0698300, Os09g0400700, Os09g0417600, Os09g0440300, Os10g0392400, Os10g0537500, O…	278	10	7.36551e-12
BTH treatment	35	EL5, OPR1, OPR2, Os01g0113500, Os01g0510200, Os01g0860500, Os01g0952900, Os02g0281900, Os02g0677300, Os03g0122300, Os03g0152000, Os03g0180900, Os03g0230300, Os03g0402800, Os03g0676400, Os04g0572400, Os04g0581100, Os05g0181700, Os05g0442400, Os06g0147300, Os07g0404500, Os07g0526400, Os07g0635500, Os08g0141400, Os08g0167800, Os08g0177400, Os08g0482600, Os09g0380600, Os09g0417600, Os09g0444900, Os09…	310	11	6.59095e-10
low temperature	32	AMY3D, AOX1a, AOX1b, Hsp17.9A, OPR1, Os01g0159000, Os01g0276700, Os01g0565900, Os01g0702500, Os01g0860500, Os01g0876400, Os01g0968800, Os02g0274900, Os02g0588500, Os03g0293000, Os03g0293100, Os04g0402100, Os05g0156500, Os05g0187800, Os05g0595100, Os06g0158100, Os07g0641700, Os08g0141400, Os08g0386800, Os08g0558100, Os09g0440300, Os09g0474300, Os12g0631100, OsZFP182, rHsp90, TPP1, TRAB1	521	18	0.00112293
abscisic acid treatment	20	AMY3D, APX2, EG2, OPR1, Os01g0702500, Os01g0968800, Os03g0268600, Os03g0820400, Os04g0301500, Os05g0457200, Os05g0572700, Os06g0158100, Os09g0417600, OsAGPL4, OsZFP182, RING1, TPP1, TRAB1, ZIP-12a, ZIP-12b	237	9	0.000203472
high temperature	16	AMY3D, EG1, HSP101, HSP26, Os01g0702500, Os03g0141200, Os04g0352400, Os04g0445100, Os07g0422100, Os09g0526600, Os11g0244200, Os12g0592900, OsHsfA2c, OsHSP18.0-CII, rHsp90, Spl7	175	6	0.000353513
iron deficiency	15	AMY3D, Os01g0832600, Os01g0937000, Os02g0618400, Os02g0630300, Os02g0677300, Os03g0122300, Os03g0180900, Os03g0183500, Os03g0289800, Os04g0583900, Os08g0482600, Os09g0483400, Os10g0392400, OsDREB1C	223	8	0.0101599
methyljasmonate treatment	11	APX2, EL5, JBI016, JBI02, JBI09, OPR1, Os04g0301500, Os06g0158100, Os09g0417600, RING1, TRAB1	165	6	0.0269144
drought	9	HOX22, Hox24, OPR1, Os01g0968800, Os03g0820400, Os04g0301500, Os06g0158100, Os09g0417600, TPP1	117	5	0.0192219
hydrogen peroxide treatment	8	APX2, Hsp17.3, Hsp18.0, HSP26, OPR1, Os01g0968800, OsSgt1, ZFP173	56	2	0.000604758
heat shock	7	Hsp16.9A, Hsp16.9B, Hsp16.9C, Hsp17.3, Hsp18.0, HSP26, rHsp90	20	1	2.81873e-06
proline	6	Hsp16.9A, Hsp16.9B, Hsp16.9C, Hsp17.3, Hsp17.9A, Hsp18.0	7	1	1.07504e-08
arsenic treatment	6	Hsp16.9A, Hsp16.9B, Hsp16.9C, Hsp17.3, Hsp17.9A, Hsp18.0	9	1	1.21607e-07
cadmium treatment	6	Hsp16.9A, Hsp16.9B, Hsp16.9C, Hsp17.3, Hsp17.9A, Hsp18.0	15	1	6.07194e-06
polyethylene glycol treatment	4	OsAGPL4, OsZFP182, rHsp90, TRAB1	39	2	0.0435496
ethanol	3	Hsp16.9C, Hsp17.9A, Hsp18.0	4	1	0.000155953
aerobic treatment	3	AMY3D, AOX1a, NCED3	16	1	0.0160551
submergence	3	ABA8ox3, AOX1a, NCED3	20	1	0.0295452
auxin treatment	2	EL5, OsAGPL4	7	1	0.021938
osmotic stress	2	OPR1, rHsp90	10	1	0.0439248

## Sheet: FA-PO-Growth-Stages
PO Identifier	PO Term	Gene symbol	#Hits in group	Group size	#Hits expected	p-value
PO:0001009	D pollen mother cell meiosis stage	HSP101, Os01g0132400, Os01g0180800, Os01g0209500, Os01g0225000, Os01g0239100, Os01g0243100, Os01g0276700, Os01g0390300, Os01g0503400, Os01g0565600, Os01g0565900, Os01g0582600, Os01g0596000, Os01g0673300, Os01g0697700, Os01g0757400, Os01g0757500, Os01g0774300, Os01g0783200, Os01g0840100, Os01g0846800, Os01g0847900, Os01g0851400, Os01g0863300, Os01g0863400, Os01g0876400, Os01g0890800, Os01g0893400,…	265	6061	213	1.89883e-05
PO:0007133	leaf production	AMY3D, AOX1a, BI1, EL5, HOX22, JBI016, JBI02, NADP-ME3, Os01g0135700, Os01g0159000, Os01g0160100, Os01g0183300, Os01g0191700, Os01g0246400, Os01g0316600, Os01g0375000, Os01g0582600, Os01g0585100, Os01g0606900, Os01g0699100, Os01g0699400, Os01g0699500, Os01g0705700, Os01g0717000, Os01g0783700, Os01g0832600, Os01g0833400, Os01g0863300, Os01g0881900, Os01g0892800, Os01g0952900, Os01g0968800, Os01g09…	145	2538	90	1.72846e-09
PO:0007115	LP.04 four leaves visible	EL5, OPR1, OPR2, Os01g0113500, Os01g0510200, Os01g0860500, Os01g0952900, Os02g0281900, Os02g0677300, Os03g0122300, Os03g0152000, Os03g0180900, Os03g0230300, Os03g0402800, Os03g0676400, Os03g0820400, Os04g0572400, Os04g0581100, Os05g0181700, Os05g0442400, Os06g0147300, Os07g0404500, Os07g0526400, Os07g0635500, Os08g0141400, Os08g0167800, Os08g0177400, Os08g0482600, Os09g0380600, Os09g0417600, Os09…	37	354	13	3.67468e-09
PO:0007112	1 main shoot growth	ABA8ox3, AOX1a, APX2, CLA1, EG1, EG2, JBI016, JBI02, JBI09, NCED3, OPR1, Os01g0832600, Os01g0937000, Os01g0968800, Os02g0462800, Os02g0677300, Os03g0122300, Os03g0180900, Os03g0183500, Os03g0192700, Os03g0289800, Os04g0301500, Os04g0402100, Os04g0583900, Os04g0604300, Os05g0580500, Os06g0114000, Os07g0422100, Os08g0482600, Os08g0518900, Os09g0449800, Os10g0392400, OsONAC300, OsSgt1, OsZFP182, TRA…	36	697	25	0.0138465
PO:0001053	3 leaf fully expanded	APX2, Hox24, JBI02, OPR1, Os01g0135700, Os01g0606900, Os01g0699400, Os01g0944100, Os02g0274900, Os02g0733900, Os03g0180900, Os03g0230300, Os03g0268600, Os03g0269900, Os03g0815100, Os04g0497000, Os05g0291700, Os06g0229000, Os06g0231300, Os06g0651200, Os06g0686400, Os06g0698300, Os09g0400700, Os09g0417600, Os09g0440300, Os10g0392400, Os10g0537500, Os11g0533400, Os12g0478100, OsGKpm, OsHSP18.0-CII, …	33	205	8	2.45714e-13
PO:0007042	5 fruit formation	AMY3D, EG1, HSP101, HSP26, Os01g0702500, Os03g0141200, Os04g0352400, Os04g0445100, Os07g0422100, Os09g0526600, Os11g0244200, Os12g0592900, OsHSP18.0-CII	13	161	6	0.00451244
PO:0001081	F mature embryo stage	EG1, EG2, Os07g0422100, OsONAC300, TRAB1	5	20	1	0.000523769
PO:0007632	seed maturation stage	Hsp16.9A, Hsp16.9B, Hsp17.3, Hsp17.9A	4	39	2	0.0468381
PO:0007613	stamen primordium visible	Os05g0580500, OsONAC300	2	5	1	0.0114477

## Sheet: FA-PO-Plant-Structure
PO Identifier	PO Term	Gene symbol	#Hits in group	Group size	#Hits expected	p-value
PO:0006452	microspore (sensu Poaceae)	HSP101, Os01g0105800, Os01g0132400, Os01g0139600, Os01g0160100, Os01g0180800, Os01g0185200, Os01g0191700, Os01g0209500, Os01g0224300, Os01g0225000, Os01g0229100, Os01g0239100, Os01g0243100, Os01g0251200, Os01g0276700, Os01g0316600, Os01g0335600, Os01g0369200, Os01g0375000, Os01g0390300, Os01g0503400, Os01g0565600, Os01g0565900, Os01g0582600, Os01g0585100, Os01g0587300, Os01g0596000, Os01g0597400,…	442	11552	405	0.00455855
PO:0009025	leaf	AMY3D, AOX1a, APX2, BI1, EG1, EG2, EL5, HOX22, Hox24, HSP26, JBI016, JBI02, JBI09, OPR1, OPR2, Os01g0113500, Os01g0135700, Os01g0191700, Os01g0246400, Os01g0316600, Os01g0375000, Os01g0510200, Os01g0582600, Os01g0606900, Os01g0699100, Os01g0699400, Os01g0699500, Os01g0705700, Os01g0717000, Os01g0783700, Os01g0832600, Os01g0833400, Os01g0860500, Os01g0863300, Os01g0892800, Os01g0944100, Os01g09529…	153	2520	89	5.55273e-12
PO:0009005	root	AMY3D, AOX1a, AOX1b, EG2, EL5, HSP26, JBI016, JBI02, NADP-ME3, Os01g0135700, Os01g0159000, Os01g0160100, Os01g0183300, Os01g0585100, Os01g0699100, Os01g0699400, Os01g0783700, Os01g0832600, Os01g0833400, Os01g0881900, Os01g0892800, Os01g0937000, Os01g0968800, Os02g0462800, Os02g0491600, Os02g0605900, Os02g0618400, Os02g0677300, Os02g0733900, Os02g0764700, Os02g0814000, Os03g0113700, Os03g0122300, …	116	1881	66	1.34413e-09
PO:0000003	whole plant	1C-PRX, AOX1a, AOX1b, Hsp16.9A, Hsp16.9B, Hsp16.9C, Hsp17.3, Hsp17.9A, Hsp18.0, Os01g0276700, Os01g0565900, Os01g0860500, Os01g0876400, Os02g0274900, Os02g0588500, Os03g0293000, Os03g0293100, Os03g0820400, Os04g0402100, Os05g0187800, Os05g0595100, Os07g0641700, Os08g0141400, Os08g0386800, Os08g0558100, Os09g0440300, Os09g0474300, Os12g0631100, OsHsfA2c, OsONAC300, OsSgt1, OsZFP182, rHsp90, TRAB1,…	35	512	18	0.000143846
PO:0009001	fruit	AMY3D, EG1, HSP101, HSP26, Os01g0702500, Os01g0921200, Os03g0141200, Os04g0352400, Os04g0445100, Os07g0422100, Os09g0526600, Os11g0244200, Os12g0592900, OsHSP18.0-CII, OsMADS13	15	190	7	0.0029306
PO:0000055	bud	Os05g0580500, OsONAC300	2	4	1	0.00701769
PO:0020032	plumule	Os03g0192700, OsONAC300	2	5	1	0.0114252

## Sheet: FA-trait-ontology
TO Identifier	TO Term	Gene symbol	#Hits in group	Group size	#Hits expected	p-value
TO:0000276	drought tolerance	Os01g0968800, Os02g0677300, OsHSP17.7	3	14	1	0.045453
TO:0000458	drought recovery	Os02g0677300, Os04g0572400	2	3	1	0.0103135
