# Supplementary material for: Genome-Wide Transcriptional Profiles during Temperature and Oxidative Stress Reveal Coordinated Expression Patterns and Overlapping Regulons in Rice
Source: PLoS One. 2012 Jul 16;7(7):e40899. doi: 10.1371/journal.pone.0040899 (PMC3397947; doi:10.1371/journal.pone.0040899)
Supplement: Data S3 — Transcript profiles of transcription factors. (ZIP) [file pone.0040899.s008.zip]

Archive with 3 entries (2 files):
- Supporting Information, Data S3. Transcript profiles of transcription factors.xls
- __MACOSX/
- __MACOSX/._Supporting Information, Data S3. Transcript profiles of transcription factors.xls
