# Supplementary material for: Genome-Wide Transcriptional Profiles during Temperature and Oxidative Stress Reveal Coordinated Expression Patterns and Overlapping Regulons in Rice
Source: PLoS One. 2012 Jul 16;7(7):e40899. doi: 10.1371/journal.pone.0040899 (PMC3397947; doi:10.1371/journal.pone.0040899)
Supplement: Data S3 — Transcript profiles of transcription factors. (ZIP) [file pone.0040899.s008.zip › Supporting Information, Data S3. Transcript profiles of transcription factors.xls]

## Sheet: Read Me
Supplemetary Data S3
Work Sheet
Transcription Factor(TF) Genes	This sheet contains the Complete List of the probes of Trancription factor (TFs) genes (2298) present of the Whole Genome Array
Differentially Expressed TFs	This sheet contains the probes for Differentially Expressed TF genes (1249) filtered from the complete list. Each gene will be Up/Down regulated in any one of the experiment w.r.t control(unstressedseedlings).
TFs_UP_all	This sheet contains probes for TFs upregulated during all the three stress condition tested by more than 1 fold.

## Sheet: Transcription Factor(TF) Genes
Systematic	Ratio_C1H	Fold_C1H	Ratio_C5H	Fold_C5H	Ratio_HS10	Fold_HS10	Ratio_HS30	Fold_HS30	Ratio_OS1h	Fold_OS1h	Ratio_OS4h	Fold_OS4h	Description	Gene Ontology	GeneName	Kegg Pathway	UnigeneID	Sequence	RefSeq	Ratio_C1H	Ratio_C5H	Ratio_HS10	Ratio_HS30	Ratio_OS1h	Ratio_OS4h	cc
Os06g0112700|COMBINER_EST|Os06g0112700|8	0.281324	-1.82969	0.41587	-1.2658	0.180208	-2.47227	0.204379	-2.29068	0.313856	-1.67183	0.226755	-2.1408	Myb, DNA-binding domain containing protein.		COMBINER_EST		Os.80737	TTCGACGGGCTGAACCTGGACGACATCGACATGGAAGGTTGTTGGGCGATGACGGACATA	Os06g0112700	0.281324	0.41587	0.180208	0.204379	0.313856	0.226755	6
Os01g0975300|mRNA|AK066180|CDS+3'UTR	0.486008	-1.04095	0.443856	-1.17184	0.300861	-1.73283	0.466019	-1.10154	0.35317	-1.50157	0.432947	-1.20774	Myb-related protein Atmyb5 (Myb-related protein 5) (MYB transcription factor).		mRNA		Os.408	CCTCTTGTAGTATATGCACATATACGTGCAAGTGCAACAGACGGCTGCTGGCTGATATAT	AK066180	0.486008	0.443856	0.300861	0.466019	0.35317	0.432947	6
Os07g0153000|COMBINER_EST|AU082861|7	0.202566	-2.30354	0.148429	-2.75215	0.205805	-2.28065	0.193315	-2.37097	0.390714	-1.35581	0.149925	-2.73768	ZIM domain containing protein.	GO:0009536(plastid)	COMBINER_EST		Os.10038	TCTGGCAATGGTGGCAATAACAACGGCGACAACAACTGCAATGGCAATAATACTAGCAGT	AU082861	0.202566	0.148429	0.205805	0.193315	0.390714	0.149925	6
Os03g0410000|mRNA|AK110683|CDS+3'UTR	0.217947	-2.19795	0.281953	-1.82647	0.449346	-1.1541	0.386167	-1.3727	0.476457	-1.06958	0.482784	-1.05055	R2R3 Myb transcription factor MYB-IF25.		mRNA		Os.56985	GACGTAGTCAGATGACCATTTCCTTATATATTGTACAGATTATAATGGAGCAGATTAAAT	AK110683	0.217947	0.281953	0.449346	0.386167	0.476457	0.482784	6
Os09g0489500|mRNA|AK100210|CDS+3'UTR	0.293885	-1.76668	0.466011	-1.10157	0.328991	-1.60388	0.311618	-1.68215	0.280877	-1.83199	0.197156	-2.34259	Ocs-element binding factor 3.2.		mRNA		Os.53810	TAGCGGATCTTACCTCAGCAGCTGGTTCATCAAGTGTTGATGCAGCTCAATCAAACTTTT	AK100210	0.293885	0.466011	0.328991	0.311618	0.280877	0.197156	6
Os06g0187000|mRNA|AB037135|CDS+3'UTR	0.143556	-2.80032	0.120611	-3.05157	0.111508	-3.16478	0.105731	-3.24153	0.116354	-3.1034	0.0663718	-3.91329	Origin recognition complex 1.	GO:0009536(plastid)	mRNA		Os.273	AACATATGTATGATTCGAAGGAGATTGTAGGTCGCCATTTTATTTTCGCCAATCTGTTGT	AB037135	0.143556	0.120611	0.111508	0.105731	0.116354	0.0663718	6
Os01g0972800|mRNA|AK110625|CDS+3'UTR	0.145169	-2.78419	0.220752	-2.1795	0.275429	-1.86025	0.257245	-1.95879	0.18272	-2.45229	0.154267	-2.6965	WRKY transcription factor 44.		mRNA		Os.29112	CCAACATCTTCTAGCTATATTCAAATTAATGAAATTTCATCTAGTATTCTCTAGCTAGCT	AK110625	0.145169	0.220752	0.275429	0.257245	0.18272	0.154267	6
Os01g0975300|mRNA|AK061823|CDS+3'UTR	0.494027	-1.01734	0.437549	-1.19248	0.302234	-1.72626	0.463705	-1.10872	0.353825	-1.49889	0.429525	-1.21918	Myb-related protein Atmyb5 (Myb-related protein 5) (MYB transcription factor).		mRNA		Os.408	CCTCTTGTAGTATATGCACATATACGTGCAAGTGCAACAGACGGCTGCTGGCTGATATAT	AK061823	0.494027	0.437549	0.302234	0.463705	0.353825	0.429525	6
Os01g0975300|mRNA|AY398581|CDS	0.375963	-1.41134	0.299546	-1.73915	0.297353	-1.74975	0.446717	-1.16257	0.319501	-1.64611	0.439068	-1.18748	Myb-related protein Atmyb5 (Myb-related protein 5) (MYB transcription factor).		mRNA		Os.408	TCGCCGCTCTGGGATATCGATGACGCCTTCTTCTGCTCGGATTATTCGCTACCTCTCTGG	AY398581	0.375963	0.299546	0.297353	0.446717	0.319501	0.439068	6
Os09g0489500|mRNA|AK103174|CDS+3'UTR	0.281478	-1.8289	0.4613	-1.11622	0.32872	-1.60507	0.307192	-1.70279	0.276581	-1.85423	0.196775	-2.34538	Ocs-element binding factor 3.2.		mRNA		Os.53810	TAGCGGATCTTACCTCAGCAGCTGGTTCATCAAGTGTTGATGCAGCTCAATCAAACTTTT	AK103174	0.281478	0.4613	0.32872	0.307192	0.276581	0.196775	6
Os09g0393200|mRNA|AK059445|CDS+3'UTR	0.254897	-1.97201	0.402337	-1.31352	2.01091	1.00785	0.448866	-1.15564	0.27838	-1.84487	0.307762	-1.70011	Transcription factor jumonji, jmjC domain containing protein.		mRNA		Os.50915	CCAAATAGTTATGACAAAGTTTAAGAAGATAGATTAATATGTGATAATCACTCTTCAAAC	AK059445	0.254897	0.402337	2.01091	0.448866	0.27838	0.307762	5
Os02g0641000|COMBINER_EST|Os02g0641000|8	0.358558	-1.47972	0.316289	-1.66068	2.00765	1.00551	0.43704	-1.19416	0.272563	-1.87534	0.30064	-1.73389	Transcription factor L2.		COMBINER_EST		Os.68957	AGGGCAGCTACAACCACTTGATCCAGACCGCACAATCGAAGCAGAAAGAGTCCGAGGAGG	Os02g0641000	0.358558	0.316289	2.00765	0.43704	0.272563	0.30064	5
Os05g0286100|mRNA|AK108829|CDS+3'UTR	0.469877	-1.08965	0.50599	-0.982818	0.262305	-1.93068	0.216128	-2.21004	0.329298	-1.60254	0.470013	-1.08923	Transcriptional regulator SUPERMAN.	GO:0005739(mitochondrion)	mRNA		Os.55806	CATATCCACTGTTGTATCTCAACTTGATTACAAATGTTTAATTTGTATTTATTCACCACT	AK108829	0.469877	0.50599	0.262305	0.216128	0.329298	0.470013	5
Os02g0830200|COMBINER_EST|Os02g0830200|8	0.467972	-1.0955	0.389025	-1.36207	0.289774	-1.787	0.599382	-0.738453	0.241296	-2.05112	0.381158	-1.39154	ZmRR2 protein (Response regulator 2).		COMBINER_EST		Os.58378	CTTTTTGATCAAACCGGTTCGCCCGTCTGATGTGTCGCGCCTTTGCAACCGCGTCATCAT	Os02g0830200	0.467972	0.389025	0.289774	0.599382	0.241296	0.381158	5
Os08g0200600|mRNA|AK105596|CDS+3'UTR	0.464443	-1.10643	0.147567	-2.76056	0.279344	-1.83989	0.315304	-1.66518	0.328755	-1.60492	0.615823	-0.699411	No apical meristem (NAM) protein domain containing protein.		mRNA		Os.26957	CCCTTTCTCTTTACTCTCTAGATGTATTTGTCATTGCAGATGAATAAAGATTTCAGAGAC	AK105596	0.464443	0.147567	0.279344	0.315304	0.328755	0.615823	5
Os01g0722300|COMBINER_EST|CI426200|0	0.387609	-1.36733	0.741687	-0.431118	0.41267	-1.27694	0.276569	-1.85429	0.17991	-2.47466	0.189837	-2.39716	Typical P-type R2R3 Myb protein (Fragment).		COMBINER_EST		Os.76732	GCTAGCAAAGTGGTAATTGAATTATCTCAATTAAGTTATAAGTATGCTGCATTGGCTAGC	CI426200	0.387609	0.741687	0.41267	0.276569	0.17991	0.189837	5
Os02g0710300|mRNA|AK109662|CDS+3'UTR	0.391193	-1.35405	0.594525	-0.75019	0.160988	-2.63498	0.234879	-2.09001	0.177153	-2.49693	0.128017	-2.9656	Basic helix-loop-helix dimerisation region bHLH domain containing protein.	GO:0005739(mitochondrion)	mRNA		Os.56232	TGGATCGTTCCATCATGTAAGTTTTAGTCAGATCAAAACATGTAACAGTGGTTAGTCAGG	AK109662	0.391193	0.594525	0.160988	0.234879	0.177153	0.128017	5
Os04g0169100|mRNA|AF420319|CDS	0.45378	-1.13994	0.374523	-1.41687	0.215929	-2.21137	0.311881	-1.68093	0.440654	-1.18228	0.677026	-0.562716	Ethylene receptor.	GO:0016020(membrane)	mRNA		Os.14934	CAGGAATAAACGGTCTGATCCAAAAACCAGTCACTTTAGCAGCACTGGGAGATGAACTGT	AF420319	0.45378	0.374523	0.215929	0.311881	0.440654	0.677026	5
Os11g0169400|mRNA|AK110948|CDS+3'UTR	0.540338	-0.888065	0.332093	-1.59034	0.422127	-1.24425	0.283159	-1.82031	0.343935	-1.53979	0.421033	-1.248	Zn-finger, C2H2 type domain containing protein.	GO:0009536(plastid)	mRNA		Os.57118	CTCTGTTGTAGGTTGTAGTATGTTTACTTACTTCATGTTCATCAAGTCAGATCATAATGC	AK110948	0.540338	0.332093	0.422127	0.283159	0.343935	0.421033	5
Os08g0200600|mRNA|AK120197|CDS+3'UTR	0.45075	-1.1496	0.149442	-2.74235	0.285029	-1.81082	0.327249	-1.61154	0.351616	-1.50793	0.650288	-0.62085	No apical meristem (NAM) protein domain containing protein.		mRNA		Os.26957	CCCTTTCTCTTTACTCTCTAGATGTATTTGTCATTGCAGATGAATAAAGATTTCAGAGAC	AK120197	0.45075	0.149442	0.285029	0.327249	0.351616	0.650288	5
Os03g0798500|COMBINER_EST|Os03g0798500|8	0.226531	-2.14222	0.249245	-2.00436	0.479822	-1.05943	0.567427	-0.817492	0.190362	-2.39318	0.216554	-2.2072	WRKY transcription factor 6.		COMBINER_EST		Os.80055	AAGGTGGTCACCGTGCCGGCGATCAGCGACAAGGTCGCCGATATACCTTCGGACAATTAT	Os03g0798500	0.226531	0.249245	0.479822	0.567427	0.190362	0.216554	5
Os01g0975300|mRNA|AJ237661|CDS+3'UTR	0.445985	-1.16493	0.34908	-1.51837	0.34248	-1.54591	0.510197	-0.970874	0.400182	-1.32127	0.349106	-1.51826	Myb-related protein Atmyb5 (Myb-related protein 5) (MYB transcription factor).		mRNA		Os.408	CTAGCTTGCATATAGGGATCGACGGAGGAATTAATATATACATGTTAGTAACTCGTTCTA	AJ237661	0.445985	0.34908	0.34248	0.510197	0.400182	0.349106	5
Os09g0474000|mRNA|AK108319|CDS+3'UTR	0.381804	-1.3891	0.437423	-1.1929	0.199906	-2.32261	0.472363	-1.08203	0.47345	-1.07872	0.678918	-0.55869	Basic-leucine zipper (bZIP) transcription factor domain containing protein.		mRNA		Os.49201	ACTGCCCATTATTGACATCTTTTTGTCAAGGTGGCTAAGATAAATATGGATTGAGCCTAT	AK108319	0.381804	0.437423	0.199906	0.472363	0.47345	0.678918	5
Os07g0588400|COMBINER_EST|Os07g0588400|8	0.0551913	-4.17942	0.211768	-2.23944	2.37282	1.2466	0.635253	-0.654597	0.0608458	-4.0387	0.0682941	-3.8721	Basic helix-loop-helix dimerisation region bHLH domain containing protein.		COMBINER_EST		Os.78914	TGACACGTGGATGTATGCACCAATCGCTTACAATGGAGTCAACATCAGCAATATTGATCT	Os07g0588400	0.0551913	0.211768	2.37282	0.635253	0.0608458	0.0682941	4
Os06g0105200|COMBINER_EST|CI097281|6	0.503081	-0.991137	0.380871	-1.39262	0.134917	-2.88985	0.479949	-1.05905	0.458116	-1.12621	0.68966	-0.536042	GRAS transcription factor family protein.	GO:0005739(mitochondrion)	COMBINER_EST		Os.31716	GTACAATTTGTATGGCAATGACAAAATTGGGAGTGCTCAAGAGTGCAAGCCCCCAACCTT	CI097281	0.503081	0.380871	0.134917	0.479949	0.458116	0.68966	4
Os03g0410000|mRNA|D88619|CDS+3'UTR	0.422969	-1.24138	0.499591	-1.00118	0.758219	-0.399314	0.639583	-0.644795	0.454364	-1.13808	0.444766	-1.16888	R2R3 Myb transcription factor MYB-IF25.		mRNA		Os.56985	GACGTAGTCAGATGACCATTTCCTTATATATTGTACAGATTATAATGGAGCAGATTAAAT	D88619	0.422969	0.499591	0.758219	0.639583	0.454364	0.444766	4
Os04g0257500|mRNA|AK107745|CDS+3'UTR	0.389815	-1.35914	0.425158	-1.23393	0.658077	-0.603673	1.28796	0.365086	0.452348	-1.1445	0.463443	-1.10954	Ethylene-responsive element binding protein.		mRNA		Os.55258	AACCACGCTTGCAAGTTGCACGTACGACGTGGTTGTCAAGAGCATGCAGTCCACGAAGCA	AK107745	0.389815	0.425158	0.658077	1.28796	0.452348	0.463443	4
Os08g0499300|mRNA|AK065518|CDS+3'UTR	0.636395	-0.652007	0.412734	-1.27671	0.258732	-1.95047	0.481377	-1.05476	0.370957	-1.43067	0.822303	-0.282257	WRKY transcription factor 30.		mRNA		Os.27321	GAATGGAGTGTTATTGTAGCTCAATTTACTTTCGGGGGAAAAAAAAGCAGATAGTTCAGG	AK065518	0.636395	0.412734	0.258732	0.481377	0.370957	0.822303	4
Os02g0770500|COMBINER_EST|Os02g0770500|8	0.387259	-1.36863	0.509093	-0.974	0.472567	-1.08141	0.629389	-0.667975	0.355376	-1.49258	0.249415	-2.00338	WRKY transcription factor 32.		COMBINER_EST		Os.79955	AGAGTAGCAGCGGCAAGAGTAGTAGTAAGTGGGGCGTGGTTGAATCACTTCCACCCCATG	Os02g0770500	0.387259	0.509093	0.472567	0.629389	0.355376	0.249415	4
Os01g0952800|mRNA|AK108392|CDS+3'UTR	0.204249	-2.2916	0.928726	-0.106675	0.092295	-3.4376	0.069442	-3.84805	0.194026	-2.36567	0.677337	-0.562055	Basic helix-loop-helix dimerisation region bHLH domain containing protein.		mRNA		Os.88158	GCGTTGAACGGGGTTGACTTTGGAAAATTCAAAGATGGAGGAGGTAAATACTCCTACTAC	AK108392	0.204249	0.928726	0.092295	0.069442	0.194026	0.677337	4
Os05g0114400|mRNA|AK108981|CDS+3'UTR	0.295055	-1.76094	1.07301	0.101661	1.21745	0.283867	0.202833	-2.30163	0.342441	-1.54607	0.341502	-1.55003	Zn-finger, C2H2 type domain containing protein.		mRNA		Os.55911	AATCCACATTTTGTAGCGGTAGAATATATTAGTTCCTAATACAACAGAGCATGGCACACG	AK108981	0.295055	1.07301	1.21745	0.202833	0.342441	0.341502	4
Os03g0279700|mRNA|AK111338|CDS+3'UTR	0.433671	-1.20533	1.09349	0.128944	0.500965	-0.997217	0.472045	-1.083	0.237615	-2.0733	0.305361	-1.71141	ZPT2-12.		mRNA		Os.57344	TGGTTGACTTATCGTGGTACTTATAGTCGGTTGTCCTTTTCCCTTTCGGTGCTACATATT	AK111338	0.433671	1.09349	0.500965	0.472045	0.237615	0.305361	4
Os11g0152700|mRNA|AK069411|CDS+3'UTR	0.554553	-0.850602	0.351132	-1.50992	0.362936	-1.46221	0.263033	-1.92668	0.433526	-1.20581	0.561528	-0.832571	Transcription factor HBP-1b(C38) (Fragment).		mRNA		Os.49126	CAGCTGCACTAGCAAAATTTTCAGATGGAATGAATGGGATTGCATGATTTTCAGTTACTG	AK069411	0.554553	0.351132	0.362936	0.263033	0.433526	0.561528	4
Os11g0152700|mRNA|AK102690|CDS+3'UTR	0.573779	-0.801433	0.412202	-1.27858	0.395956	-1.33659	0.30463	-1.71487	0.458804	-1.12405	0.61117	-0.710354	Transcription factor HBP-1b(C38) (Fragment).		mRNA		Os.49126	ATGAATGGGATTGCATGATTTTCAGTTACTGATCATAAAGCAAGTAGTTCACGTCCTTTC	AK102690	0.573779	0.412202	0.395956	0.30463	0.458804	0.61117	4
Os06g0719500|COMBINER|CI545680|0	0.68953	-0.536315	1.11903	0.162251	0.262287	-1.93078	0.257272	-1.95863	0.333269	-1.58524	0.370919	-1.43082	(No Hit)		COMBINER			TGCTTTAATTTTGTTTCAGTCAGTAGTAGTATTTGTTATCTTTGAGGGACAGATGGGCTT	CI545680	0.68953	1.11903	0.262287	0.257272	0.333269	0.370919	4
Os11g0700500|mRNA|AK111626|CDS+3'UTR	0.460236	-1.11955	0.33482	-1.57854	0.244095	-2.03449	0.798709	-0.324258	0.320182	-1.64304	0.647401	-0.627268	Myb, DNA-binding domain containing protein.		mRNA		Os.10174	TGCAACATAGCTTGTGTGACTTACCTTTGACAGTATGGAACACAATACCACTTTGTATGA	AK111626	0.460236	0.33482	0.244095	0.798709	0.320182	0.647401	4
Os05g0114400|mRNA|AY305865|CDS+3'UTR	0.336579	-1.57098	1.03372	0.047851	1.33256	0.414198	0.207359	-2.2698	0.3525	-1.5043	0.467933	-1.09563	Zn-finger, C2H2 type domain containing protein.		mRNA		Os.55911	TTCTTGGATACCGGAGCCATGGCCGTTGACTGCGTCGGCTACTAGCTCTCTTTGCCGGAT	AY305865	0.336579	1.03372	1.33256	0.207359	0.3525	0.467933	4
Os09g0414500|mRNA|AK058840|CDS+3'UTR	0.319917	-1.64423	0.193222	-2.37167	0.465259	-1.10389	0.688377	-0.538729	0.185736	-2.42867	1.13516	0.182894	ZF-HD homeobox protein.		mRNA		Os.50830	CCCCCAAGTGATTATTTGCTCTCATCTCTAATTAATCAATTAATTAATGCCTTATTTTAA	AK058840	0.319917	0.193222	0.465259	0.688377	0.185736	1.13516	4
Os09g0280500|mRNA|AK106988|CDS+3'UTR	0.557999	-0.841666	0.559145	-0.838705	0.431467	-1.21268	0.483246	-1.04917	0.49736	-1.00764	0.424268	-1.23695	Basic-leucine zipper (bZIP) transcription factor domain containing protein.		mRNA		Os.49497	TTTGGATAGTGTTTCTAATACTTGCTGGTAACAAAATCATGAGATAAATGCTCTAAGGGG	AK106988	0.557999	0.559145	0.431467	0.483246	0.49736	0.424268	4
Os12g0152900|mRNA|AK101620|CDS+3'UTR	0.52925	-0.91798	0.583524	-0.777137	0.320001	-1.64385	0.41164	-1.28054	0.42433	-1.23674	0.301933	-1.7277	Basic-leucine zipper (bZIP) transcription factor domain containing protein.	GO:0005739(mitochondrion)	mRNA		Os.54058	CCAGTGACAACAAAAAGGGGTTAGCTAGATTTTGTTGCTGAAATACTACTTATTTATGTG	AK101620	0.52925	0.583524	0.320001	0.41164	0.42433	0.301933	4
Os01g0952800|mRNA|AK073385|CDS+3'UTR	0.234755	-2.09077	0.835367	-0.259518	0.100857	-3.30962	0.0412993	-4.59774	0.137365	-2.86392	0.885966	-0.174677	Basic helix-loop-helix dimerisation region bHLH domain containing protein.		mRNA		Os.88158	ACAGTAGTACAGTTGCAAGTTGCAACTAGAAGTTGCCGATTAATTTGACAGCGCCTGGCT	AK073385	0.234755	0.835367	0.100857	0.0412993	0.137365	0.885966	4
Os04g0304400|mRNA|AK102927|CDS+3'UTR	0.300057	-1.73669	0.239787	-2.06017	0.382717	-1.38565	0.421859	-1.24517	0.812602	-0.29938	0.505058	-0.985478	MADS-box protein AGL16-II.		mRNA		Os.54265	CTAATCATGATGTGTAGCGTATTGCACCACTGAATTTATTACTGTAATTAACATGGTGAG	AK102927	0.300057	0.239787	0.382717	0.421859	0.812602	0.505058	4
Os06g0162800|mRNA|U78890|CDS+3'UTR	1.91503	0.937368	0.299152	-1.74105	0.332922	-1.58675	0.541401	-0.885231	0.240052	-2.05858	0.242665	-2.04297	MADS box protein.		mRNA		Os.4367	GAATGATCCCGGTTTGATTGATGAATGCTGCAAGAACATAATCTATATGTTAGTCTGAAT	U78890	1.91503	0.299152	0.332922	0.541401	0.240052	0.242665	4
Os04g0162500|mRNA|AK108645|CDS+3'UTR	0.445821	-1.16547	0.340493	-1.5543	0.136985	-2.86791	0.632927	-0.659889	0.527148	-0.92372	0.348151	-1.52222	Zn-finger, C2H2 type domain containing protein.		mRNA		Os.55716	ACACAAAATTCAATTCAAATTAGATATAATTCTCTGTTATTTCTCATTGCTTACACACTT	AK108645	0.445821	0.340493	0.136985	0.632927	0.527148	0.348151	4
Os07g0158500|COMBINER_EST|CI135632|6	0.660681	-0.597974	0.317845	-1.65361	0.36648	-1.44819	0.403375	-1.30981	0.716885	-0.480186	0.446777	-1.16237	CCAAT-binding transcription factor, subunit B family protein.		COMBINER_EST		Os.91068	TTTCATGCAACTGATGCCACCTGCTTCTCAGTTGCTCATGTAAAAAGGACTAGAATTTGA	CI135632	0.660681	0.317845	0.36648	0.403375	0.716885	0.446777	4
Os08g0562300|mRNA|AK063290|CDS+3'UTR	0.50047	-0.998645	0.579962	-0.785969	0.432729	-1.20846	0.444793	-1.16879	0.279354	-1.83983	0.337359	-1.56765	Zn-finger, C2H2 type domain containing protein.		mRNA		Os.51657	ATACATTAGCTTATGAGATGTGTGATGAATATATACTGTATTAGCTAACTAGCTAGGGGC	AK063290	0.50047	0.579962	0.432729	0.444793	0.279354	0.337359	4
Os06g0285200|mRNA|AY062183|CDS+3'UTR	2.40373	1.26528	0.490315	-1.02822	5.78518	2.53236	7.82723	2.9685	0.428163	-1.22377	0.463075	-1.11068	Leafy cotyledon 1-like L1L protein.		mRNA		Os.9495	GTGGTAGTAGCTAGAAATCATTTCGAGCTCGAATTACTTAATCGTGTTGATTAATTGCAA	AY062183	2.40373	0.490315	5.78518	7.82723	0.428163	0.463075	3
Os10g0376900|mRNA|AK058809|CDS+3'UTR	0.198958	-2.32947	0.447331	-1.16058	0.404465	-1.30591	0.842434	-0.247364	2.8632	1.51763	2.25778	1.17491	Basic helix-loop-helix dimerisation region bHLH domain containing protein.		mRNA		Os.46600	TGGTGGTTTTGGCATATATTAAGAAGCAGGGAGAGGTTTAATTAACTATATGTTTGGATC	AK058809	0.198958	0.447331	0.404465	0.842434	2.8632	2.25778	3
Os09g0572000|COMBINER|CI430380|x	0.319138	-1.64775	2.49038	1.31637	0.0737962	-3.76031	0.0743973	-3.74861	1.49043	0.575732	2.26941	1.18232	(No Hit)		COMBINER			ATCTCCAACTTCACCACTACACCAAATCGTCATTGCCAATCCTAGCTACTCACGATCGAC	CI430380	0.319138	2.49038	0.0737962	0.0743973	1.49043	2.26941	3
Os09g0572000|COMBINER|CI430380|3	0.341755	-1.54897	2.55157	1.35138	0.125096	-2.99889	0.157135	-2.66993	1.58387	0.663457	2.44286	1.28857	(No Hit)		COMBINER			ATCTCCAACTTCACCACTACACCAAATCGTCATTGCCAATCCTAGCTACTCACGATCGAC	CI430380	0.341755	2.55157	0.125096	0.157135	1.58387	2.44286	3
Os08g0433400|mRNA|AJ495796|CDS+3'UTR	0.496058	-1.01142	0.351788	-1.50722	0.484179	-1.04639	1.30222	0.38097	0.73805	-0.43821	1.26738	0.341844	Myb, DNA-binding domain containing protein.		mRNA		Os.22375	GCATTTGTGAAATATTAGGGTACCGTGGGCCTGTGGGGATGTAGTAAATAAACCAGATTG	AJ495796	0.496058	0.351788	0.484179	1.30222	0.73805	1.26738	3
Os07g0695100|mRNA|AK059514|5'UTR+CDS	0.73267	-0.448765	0.481263	-1.0551	0.611944	-0.708529	0.739941	-0.434519	0.361647	-1.46734	0.346042	-1.53098	Response regulator receiver domain containing protein.		mRNA		Os.59215	GTGCACAAGTGATCCACCTGAAGTCAGATATATGCAGCAATAGATGGTTACCATGTACAA	AK059514	0.73267	0.481263	0.611944	0.739941	0.361647	0.346042	3
Os04g0546900|mRNA|AK062775|UTR	0.605189	-0.724543	0.686914	-0.541799	0.308791	-1.6953	0.66832	-0.58139	0.178839	-2.48327	0.213567	-2.22724	Non-protein coding transcript, unclassifiable transcript.		mRNA			ATGAGTGTATTCGTACTAGCAGAATTAACTACAGTAACTGGATGCCGAATTTTCACTGGC	AK062775	0.605189	0.686914	0.308791	0.66832	0.178839	0.213567	3
Os03g0284100|mRNA|AK099526|CDS+3'UTR	0.337573	-1.56673	0.356049	-1.48985	1.29429	0.372156	0.621249	-0.686757	0.388083	-1.36556	0.93435	-0.0979652	Expressed protein (Pseudo-response regulator 9) (Timing of CAB expression 1-like protein).		mRNA		Os.58539	TAAATTGCGTACTAATGTTTTCTTATCTTGCAAGGTACCATACAACTGTGGCTTCTAATC	AK099526	0.337573	0.356049	1.29429	0.621249	0.388083	0.93435	3
Os11g0613900|COMBINER_EST|Os11g0613900|8	0.705893	-0.502479	0.389112	-1.36174	0.619396	-0.691067	0.593178	-0.753463	0.357043	-1.48583	0.349517	-1.51656	BED finger domain containing protein.		COMBINER_EST		Os.79550	ATGCCAAAGATTTGTCCAAGCTTGAAGAAGGCAGACCGTCCGCCTACGAAGATAATAAAA	Os11g0613900	0.705893	0.389112	0.619396	0.593178	0.357043	0.349517	3
Os12g0175400|mRNA|D88618|CDS+3'UTR	0.144841	-2.78746	0.171333	-2.54513	0.644615	-0.633491	0.267189	-1.90407	0.617516	-0.695451	0.691117	-0.532998	Conserved hypothetical protein.	GO:0009536(plastid)	mRNA		Os.51540	AGGCATCTAGCTAACTTTGTGATTTGATCATGATCAGCTAGCAAAATCATCATAATCATC	D88618	0.144841	0.171333	0.644615	0.267189	0.617516	0.691117	3
Os08g0499300|mRNA|AK062027|CDS+3'UTR	0.68879	-0.537865	0.426947	-1.22787	0.283076	-1.82074	0.506133	-0.982411	0.389478	-1.36039	0.907963	-0.139294	WRKY transcription factor 30.		mRNA		Os.27321	GAATGGAGTGTTATTGTAGCTCAATTTACTTTCGGGGGAAAAAAAAGCAGATAGTTCAGG	AK062027	0.68879	0.426947	0.283076	0.506133	0.389478	0.907963	3
Os07g0111400|mRNA|AY341858|CDS+3'UTR	0.664266	-0.590168	0.363222	-1.46108	0.532157	-0.910077	0.398472	-1.32745	0.471834	-1.08365	0.524903	-0.929877	WRKY transcription factor 29.		mRNA		Os.38985	TGGATTAATTAGCACGGTAAGTAGTTACTTATTCGTGTTGAGATCACTGGAAAGATAATA	AY341858	0.664266	0.363222	0.532157	0.398472	0.471834	0.524903	3
Os04g0115500|COMBINER_EST|AU164492|7	0.816222	-0.292967	0.593067	-0.753733	0.427141	-1.22722	0.452671	-1.14346	0.483605	-1.0481	0.686153	-0.543398	Zn-finger, C2H2 type domain containing protein.	GO:0009536(plastid)	COMBINER_EST		Os.27727	TGCGCGGCGATCCGGCACGGGTTCGCGCCGTGGGCGGGCGCGCACCCGCTCGGCGTGCGC	AU164492	0.816222	0.593067	0.427141	0.452671	0.483605	0.686153	3
Os06g0140400|mRNA|AK102692|CDS+3'UTR	0.325684	-1.61846	0.338936	-1.56092	0.738746	-0.436851	0.643976	-0.63492	0.317183	-1.65661	0.560928	-0.834112	DNA-binding protein (Homeodomain-leucine zipper transcription factor).		mRNA		Os.37618	AGGATCAAGTGCAAAGTTAATTTAGTTTTTGACAAATGTAGGATGGATCCATGTATGCAC	AK102692	0.325684	0.338936	0.738746	0.643976	0.317183	0.560928	3
Os06g0140400|mRNA|AY554033|5'UTR+CDS	0.28528	-1.80955	0.273485	-1.87047	1.09391	0.129499	0.859708	-0.218081	0.333416	-1.5846	0.731871	-0.450339	DNA-binding protein (Homeodomain-leucine zipper transcription factor).		mRNA		Os.37618	TCTGAACTCCGGCATGGCGGAGCAGGAAGTGATCAGGCGTGATGATGTGGTTGCGGCGAC	AY554033	0.28528	0.273485	1.09391	0.859708	0.333416	0.731871	3
Os10g0477600|mRNA|AK119558|CDS+3'UTR	0.383018	-1.38451	0.518715	-0.946987	0.334006	-1.58205	0.917604	-0.124056	0.612339	-0.707597	0.473643	-1.07813	OsNAC7 protein.		mRNA		Os.39129	GCCATATATCAAACAACTTTAGGGAAAGGGGATGATCAAGAATTCAGAACCAGGATGAAT	AK119558	0.383018	0.518715	0.334006	0.917604	0.612339	0.473643	3
Os07g0617000|mRNA|AK067060|CDS+3'UTR	0.554028	-0.85197	0.700153	-0.514258	0.150238	-2.73468	0.208665	-2.26074	0.490849	-1.02665	0.545304	-0.874869	Ethylene responsive element binding factor 5 (AtERF5).		mRNA		Os.10293	GTTGTAACTTGTAAAATCTCTGATGATGATCTCTGCATCATATGATCAATTTGAGTGCAG	AK067060	0.554028	0.700153	0.150238	0.208665	0.490849	0.545304	3
Os06g0140400|mRNA|AK059116|CDS+3'UTR	0.326635	-1.61425	0.334509	-1.57988	0.744444	-0.425765	0.637931	-0.648528	0.329827	-1.60022	0.518483	-0.947631	DNA-binding protein (Homeodomain-leucine zipper transcription factor).		mRNA		Os.37618	AGGATCAAGTGCAAAGTTAATTTAGTTTTTGACAAATGTAGGATGGATCCATGTATGCAC	AK059116	0.326635	0.334509	0.744444	0.637931	0.329827	0.518483	3
Os02g0220400|mRNA|AK099607|CDS+3'UTR	0.377857	-1.40409	0.229012	-2.12651	0.468142	-1.09498	1.2963	0.374396	1.05298	0.0744767	1.1515	0.203512	AG-motif binding protein-4.		mRNA		Os.53733	ACATGTCTAAGGACGAAATAAACGAGAACAAACTCGCTAGCTAGCTACTAGCCGGGATCA	AK099607	0.377857	0.229012	0.468142	1.2963	1.05298	1.1515	3
Os05g0495200|mRNA|AK104986|CDS+3'UTR	0.612613	-0.706951	0.791499	-0.337341	0.385504	-1.37518	0.353766	-1.49913	0.81343	-0.297909	0.398912	-1.32586	Basic-leucine zipper (bZIP) transcription factor domain containing protein.		mRNA		Os.26821	GACTACGGAGTACTCGTGTATATATATATATAGCACTGCAAGAATATGTGCTTAATCATG	AK104986	0.612613	0.791499	0.385504	0.353766	0.81343	0.398912	3
Os08g0198000|COMBINER_EST|Os08g0198000|8	0.77378	-0.370005	0.399489	-1.32377	0.555736	-0.847528	0.31022	-1.68863	0.481741	-1.05367	0.58897	-0.763734	DNA-binding WRKY domain containing protein.		COMBINER_EST		Os.80514	GATCAAAATGACATTGGGCAATCGGCACTCGGGGAATTCAGAGAACTGACTTTGTACCTT	Os08g0198000	0.77378	0.399489	0.555736	0.31022	0.481741	0.58897	3
Os09g0287000|mRNA|AK068688|CDS+3'UTR	0.504174	-0.988007	0.691887	-0.531391	0.724551	-0.464841	0.31953	-1.64598	0.0615727	-4.02157	0.382293	-1.38725	Pathogenesis-related transcriptional factor and ERF domain containing protein.		mRNA		Os.28406	TCAGACTTCCCAATGCTACATAAGGATGTACATATGTATGATGTTGTGTGCCTTGTTAAT	AK068688	0.504174	0.691887	0.724551	0.31953	0.0615727	0.382293	3
Os01g0185900|COMBINER_EST|CI189510|6	0.320839	-1.64008	0.483398	-1.04872	0.658198	-0.603406	1.08886	0.122822	0.326167	-1.61632	0.562491	-0.830097	WRKY transcription factor 1 (WRKY DNA-binding protein 1) (Zinc- dependent activator protein 1) (Transcription factor ZAP1).		COMBINER_EST		Os.88360	TCACTCAATTGTATATGCACTATGTGGGGGGAAACAAATTAATTCAAAATGAGGCTTTTG	CI189510	0.320839	0.483398	0.658198	1.08886	0.326167	0.562491	3
Os03g0752800|mRNA|AY332478|CDS+3'UTR	0.473467	-1.07866	0.766867	-0.382952	0.982226	-0.0258732	0.345978	-1.53125	0.668975	-0.579976	0.365368	-1.45258	Transcription factor, MADS-box domain containing protein.		mRNA		Os.2348	TTACTACTAGTACTATTGTCATCTTGCGGTTGCGAGACGAGGAAAGCATTTTAGCCCTAA	AY332478	0.473467	0.766867	0.982226	0.345978	0.668975	0.365368	3
Os08g0101100|mRNA|AK069900|CDS+3'UTR	1.13711	0.185369	0.839736	-0.251992	0.460391	-1.11907	0.434455	-1.20272	0.397436	-1.33121	0.575	-0.798366	HMG1/2 (high mobility group) box family protein.		mRNA		Os.5767	GTTGCTTCCTTGGTGAATTGACTCATGACTTGTATCTGATTTCATCAACTTAATTGAAAC	AK069900	1.13711	0.839736	0.460391	0.434455	0.397436	0.575	3
Os03g0752800|mRNA|AF058697|CDS+3'UTR	0.490797	-1.0268	0.718533	-0.476875	0.89317	-0.162993	0.342449	-1.54604	0.622949	-0.682815	0.306947	-1.70394	Transcription factor, MADS-box domain containing protein.		mRNA		Os.2348	GGTGTCATGTGTGACTTAAATAGCGAAATTTCAGCATTGTGCATAGTGTGATTACTGTAA	AF058697	0.490797	0.718533	0.89317	0.342449	0.622949	0.306947	3
Os08g0126700|mRNA|AK111902|CDS+3'UTR	0.258331	-1.95271	0.12765	-2.96974	0.956547	-0.0640918	0.883644	-0.178462	0.568953	-0.813619	0.396268	-1.33545	Zn-finger, C-x8-C-x5-C-x3-H type domain containing protein.		mRNA		Os.23145	CAGAGCGTGCCCATTTGTACTTATCATCAGTAATGGAGAAAATTGCCTTCGATGTTTATT	AK111902	0.258331	0.12765	0.956547	0.883644	0.568953	0.396268	3
Os07g0695100|mRNA|AB189039|CDS	0.490716	-1.02704	0.443579	-1.17274	1.17897	0.237522	0.698629	-0.517402	0.329007	-1.60381	0.547588	-0.868837	Response regulator receiver domain containing protein.		mRNA		Os.59215	AGAGTGGCTGCAGTGATCAAGTTTAGACAGAAAAGGAAAGAGCGCAACTTCGGAAAAAAG	AB189039	0.490716	0.443579	1.17897	0.698629	0.329007	0.547588	3
Os08g0126700|mRNA|AK111805|CDS+3'UTR	0.312709	-1.67711	0.0926174	-3.43257	0.99324	-0.00978631	0.952606	-0.0700479	0.643199	-0.636663	0.449023	-1.15514	Zn-finger, C-x8-C-x5-C-x3-H type domain containing protein.		mRNA		Os.23145	CAGAGCGTGCCCATTTGTACTTATCATCAGTAATGGAGAAAATTGCCTTCGATGTTTATT	AK111805	0.312709	0.0926174	0.99324	0.952606	0.643199	0.449023	3
Os09g0286600|mRNA|AK065344|CDS+3'UTR	0.519134	-0.94582	0.555786	-0.847399	1.38479	0.469667	0.181244	-2.464	0.0775196	-3.6893	0.496752	-1.0094	Pathogenesis-related transcriptional factor and ERF domain containing protein.		mRNA		Os.81099	TGTTACTCATCATGATTTTACATTTTTCTTTCCCTTTTGACAGGACAACATAAACGGCAC	AK065344	0.519134	0.555786	1.38479	0.181244	0.0775196	0.496752	3
Os12g0175400|mRNA|AK063027|CDS+3'UTR	0.174361	-2.51985	0.184074	-2.44165	0.708586	-0.496986	0.27527	-1.86108	0.797585	-0.326291	0.834241	-0.261465	Conserved hypothetical protein.	GO:0009536(plastid)	mRNA		Os.51540	ATCCAAGCTTGAGCTAGGCATCTAGCTAACTTTGTGATTTGATCATGATCAGCTAGCAAA	AK063027	0.174361	0.184074	0.708586	0.27527	0.797585	0.834241	3
Os09g0287000|mRNA|AK106057|CDS+3'UTR	0.52064	-0.941642	0.70324	-0.507912	0.713211	-0.487598	0.326782	-1.6136	0.0622018	-4.0069	0.377051	-1.40717	Pathogenesis-related transcriptional factor and ERF domain containing protein.		mRNA		Os.28406	TCAGACTTCCCAATGCTACATAAGGATGTACATATGTATGATGTTGTGTGCCTTGTTAAT	AK106057	0.52064	0.70324	0.713211	0.326782	0.0622018	0.377051	3
Os06g0654300|COMBINER_EST|Os06g0654300|8	0.500552	-0.998407	0.406117	-1.30003	0.674462	-0.568191	0.533639	-0.906065	0.339543	-1.55833	0.448138	-1.15799	Response regulator receiver domain containing protein.		COMBINER_EST		Os.80391	GAAGAGTGCCTTGCTGCAGGCATGGACTCCTACATATCTAAACCAGTGAACTTCCAAAAT	Os06g0654300	0.500552	0.406117	0.674462	0.533639	0.339543	0.448138	3
Os01g0566800|COMBINER_EST|CI333262|1	0.495104	-1.0142	0.225533	-2.14859	0.355908	-1.49042	0.8434	-0.245711	0.64267	-0.63785	0.933718	-0.0989417	Basic helix-loop-helix dimerisation region bHLH domain containing protein.		COMBINER_EST		Os.21231	TGATCATGTATGCATTGCATGTCCAGCCTACGTGCTTTATTTCCGAGCTAGAGATCGATT	CI333262	0.495104	0.225533	0.355908	0.8434	0.64267	0.933718	3
Os05g0471800|COMBINER_EST|AU076164|7	0.482918	-1.05015	0.447534	-1.15993	0.614877	-0.70163	0.490344	-1.02814	0.844072	-0.244562	0.705221	-0.503852	FAR1 domain containing protein.		COMBINER_EST		Os.12304	GGTGAGTAGTAGCAAGCACCATCATATGGCGAAGGCAGAAGATGGAACCATTACAGTTAT	AU076164	0.482918	0.447534	0.614877	0.490344	0.844072	0.705221	3
Os09g0401000|mRNA|AK064679|CDS+3'UTR	0.492404	-1.02209	0.391161	-1.35417	2.64413	1.40279	2.11462	1.0804	1.74347	0.801965	1.93021	0.948758	Myb-related protein Pp2.		mRNA		Os.3391	AGAGAGAGAGAGACAAATGCATGAGCTAGCCCTCTTTAATTTCGTCTTTCTGTCATTTTT	AK064679	0.492404	0.391161	2.64413	2.11462	1.74347	1.93021	2
Os05g0195700|mRNA|AK061427|CDS+3'UTR	0.24778	-2.01287	0.337018	-1.5691	1.97795	0.984006	2.07535	1.05335	2.3019	1.20283	0.707042	-0.500132	Transcription factor MYBS2.		mRNA		Os.23087	ACTGTAATGTTAGAATGACAATCAGTGATCAGCCCATGCACAAAATAAGATAAGAAAAGC	AK061427	0.24778	0.337018	1.97795	2.07535	2.3019	0.707042	2
Os02g0695200|mRNA|AK111720|CDS+3'UTR	0.182911	-2.45078	0.158732	-2.65534	1.46719	0.553059	1.26694	0.341353	2.40302	1.26485	2.46129	1.29941	P-type R2R3 Myb protein (Fragment).		mRNA		Os.47854	CACACACTCCTATATTGTAGCATTTGTACTTATATTATTGAGAAGTGCCAATGAGTTTGC	AK111720	0.182911	0.158732	1.46719	1.26694	2.40302	2.46129	2
Os02g0695200|mRNA|AK111933|CDS+3'UTR	0.192777	-2.37499	0.169046	-2.56451	1.51184	0.59631	1.19328	0.254936	2.27487	1.18578	2.7155	1.44122	P-type R2R3 Myb protein (Fragment).		mRNA		Os.47854	CATGGGACGGCACTCCATTGAAGAGCCAATGAGAAGTGCTATATATATCACACACTCCTA	AK111933	0.192777	0.169046	1.51184	1.19328	2.27487	2.7155	2
Os09g0401000|mRNA|Y11351|CDS+3'UTR	0.41065	-1.28402	0.353382	-1.5007	2.52036	1.33363	2.0868	1.06129	1.70006	0.765584	1.98012	0.985588	Myb-related protein Pp2.		mRNA		Os.3391	AGAGAGAGAGAGACAAATGCATGAGCTAGCCCTCTTTAATTTCGTCTTTCTGTCATTTTT	Y11351	0.41065	0.353382	2.52036	2.0868	1.70006	1.98012	2
Os05g0589200|mRNA|AK068666|5'UTR+CDS	2.18796	1.12958	3.35828	1.74772	0.265545	-1.91297	0.906062	-0.142318	0.240063	-2.05851	0.99844	-0.00225308	RNA polymerase, sigma subunit family protein.	GO:0009536(plastid)	mRNA		Os.21453	AAATGCTCTCGTCGAGTTGTGTCGCTTTACACAGAGATCGGAGTTGGACAGAATGCAAAA	AK068666	2.18796	3.35828	0.265545	0.906062	0.240063	0.99844	2
Os02g0618200|mRNA|AB189038|CDS	3.21303	1.68393	4.65873	2.21994	0.495294	-1.01364	0.727852	-0.458283	0.497283	-1.00786	0.732613	-0.448878	Response regulator receiver domain containing protein.		mRNA		Os.26572	CACTGGAGATGATATCTCAGAAGATGAAGATGATGATCCATCCTCCAGGGAGGTAGAGAT	AB189038	3.21303	4.65873	0.495294	0.727852	0.497283	0.732613	2
Os05g0466100|mRNA|AK108647|CDS+3'UTR	0.449781	-1.1527	0.339156	-1.55998	2.74696	1.45784	1.31388	0.393832	1.47487	0.560587	2.57186	1.36281	CCT domain containing protein.		mRNA		Os.55717	AAGTTTGGCCATGGTTTTGCTTTGTCACACCTGAAATTTGAAGAAAGTCTTGAGTGCTGC	AK108647	0.449781	0.339156	2.74696	1.31388	1.47487	2.57186	2
Os06g0221000|COMBINER_EST|Os06g0221000|8	0.407124	-1.29646	0.258601	-1.9512	2.31584	1.21153	1.49902	0.584017	0.908472	-0.138486	0.919011	-0.121846	P-type R2R3 Myb protein (Fragment).		COMBINER_EST		Os.78787	GGCAATAGTATTCCACTGCCCAGTTGGTCTGAAATCCTACTTGATGAAGAACTCATGGGT	Os06g0221000	0.407124	0.258601	2.31584	1.49902	0.908472	0.919011	2
Os01g0877500|mRNA|AK058582|CDS+3'UTR	0.366375	-1.44861	0.323553	-1.62793	2.33298	1.22217	1.50597	0.590691	1.11271	0.154083	0.810734	-0.302699	Zn-finger-like, PHD finger domain containing protein.		mRNA		Os.96455	AACCTTCATGGAATCTTGTCTTTCTGACCAGTGATATGATGTTAATCTATCCTCCTTGGA	AK058582	0.366375	0.323553	2.33298	1.50597	1.11271	0.810734	2
Os07g0640900|mRNA|AK099354|CDS+3'UTR	0.418957	-1.25513	0.348868	-1.51925	3.65037	1.86804	1.54444	0.627082	0.709977	-0.494156	0.847598	-0.238548	Heat stress transcription factor A3.		mRNA		Os.50643	GCTTAATTAGCTAGCTAAGTGGATGTTAAATGGTACTAATGAAGTCCAAGGCATCTAAGT	AK099354	0.418957	0.348868	3.65037	1.54444	0.709977	0.847598	2
Os03g0183000|mRNA|AK060527|CDS+3'UTR	1.09361	0.129095	2.17872	1.12348	0.570963	-0.808531	0.486553	-1.03933	0.42064	-1.24934	0.806119	-0.310934	AP2 domain containing protein RAP2.6 (Fragment).	GO:0009536(plastid)	mRNA		Os.6458	CATCTGTTCATCAGGATTATATATCTTGATCAGATACCATGCCATTTCTTGGTTCAGGTT	AK060527	1.09361	2.17872	0.570963	0.486553	0.42064	0.806119	2
Os07g0640900|mRNA|AK063952|CDS+3'UTR	0.39975	-1.32283	0.34158	-1.5497	3.55006	1.82784	1.41674	0.502578	0.652402	-0.616166	0.800758	-0.320562	Heat stress transcription factor A3.		mRNA		Os.50643	GCTTAATTAGCTAGCTAAGTGGATGTTAAATGGTACTAATGAAGTCCAAGGCATCTAAGT	AK063952	0.39975	0.34158	3.55006	1.41674	0.652402	0.800758	2
Os07g0617000|mRNA|AK109360|CDS+3'UTR	1.34223	0.424633	3.07082	1.61862	0.373609	-1.4204	0.322486	-1.63269	0.612155	-0.708031	0.764025	-0.388308	Ethylene responsive element binding factor 5 (AtERF5).		mRNA		Os.10293	TTTGTTGTCATGTTGGGTACTCTACTCTTCTGTTCCTAAAGTTGATAAGTGCCAAAATTT	AK109360	1.34223	3.07082	0.373609	0.322486	0.612155	0.764025	2
Os08g0521600|mRNA|AK108208|CDS+3'UTR	0.358113	-1.48151	0.432563	-1.20902	1.18946	0.25031	1.1484	0.199619	2.05866	1.0417	1.32682	0.407972	Pathogenesis-related transcriptional factor and ERF domain containing protein.		mRNA		Os.55500	GTACTTGGTCATGCACCTTGTGTATGATCCTTGTGTAAGAGAAGTGTAATAATCGGTTCT	AK108208	0.358113	0.432563	1.18946	1.1484	2.05866	1.32682	2
Os01g0877500|mRNA|AK101067|CDS+3'UTR	0.395197	-1.33936	0.327495	-1.61045	2.39854	1.26216	1.57817	0.658249	1.19245	0.25393	0.790523	-0.339121	Zn-finger-like, PHD finger domain containing protein.		mRNA		Os.96455	GAATCTTGTCTTTCTGACCAGTGATATGATGTTAATCTATCCTCCTTGGAAGCAATCCTT	AK101067	0.395197	0.327495	2.39854	1.57817	1.19245	0.790523	2
Os07g0640900|mRNA|AK102159|CDS+3'UTR	0.394809	-1.34077	0.346211	-1.53027	3.52476	1.81753	1.42776	0.513748	0.655808	-0.608655	0.783763	-0.351511	Heat stress transcription factor A3.		mRNA		Os.50643	GCTTAATTAGCTAGCTAAGTGGATGTTAAATGGTACTAATGAAGTCCAAGGCATCTAAGT	AK102159	0.394809	0.346211	3.52476	1.42776	0.655808	0.783763	2
Os05g0195700|mRNA|AK065594|CDS+3'UTR	0.386623	-1.371	0.434747	-1.20175	1.0552	0.0775147	1.52503	0.608841	2.66015	1.41151	0.92927	-0.10583	Transcription factor MYBS2.		mRNA		Os.23087	TCTTTTTCTGAAAGTGAGGTTCTTGTACAGGTTGTGATCGATGTTTACCTGTCGTTTGGT	AK065594	0.386623	0.434747	1.0552	1.52503	2.66015	0.92927	2
Os12g0586300|COMBINER_EST|Os12g0586300|8	0.3944	-1.34227	0.41335	-1.27456	2.11674	1.08184	0.952784	-0.0697785	0.921267	-0.118309	0.616346	-0.698187	Two-component response regulator ARR1. Splice isoform 2.		COMBINER_EST		Os.88993	GGGAAGTCGGGGAGCTATAGCTGGGAGATGCAGAATGGGGCAAGGGCATCATCATCATCT	Os12g0586300	0.3944	0.41335	2.11674	0.952784	0.921267	0.616346	2
Os02g0797100|COMBINER_EST|Os02g0797100|8	0.316386	-1.66024	0.412116	-1.27888	5.76716	2.52786	0.939739	-0.0896682	1.07801	0.108377	0.888715	-0.170207	Pathogenesis-related transcriptional factor and ERF domain containing protein.		COMBINER_EST		Os.60748	GAGCGGCAGGTTCCTCGAGGAGCAGCACGTCGAGCAGATGATCGACGAGCTGCTCGACTC	Os02g0797100	0.316386	0.412116	5.76716	0.939739	1.07801	0.888715	2
Os11g0117600|COMBINER_EST|Os11g0117600|8	0.408485	-1.29165	0.147717	-2.7591	1.17405	0.231495	1.33092	0.412422	2.28044	1.18931	1.1029	0.141296	WRKY transcription factor 50 (Fragment).		COMBINER_EST		Os.82510	ATTTGCTCCTTGTTACTGACGGCCTTATCGTTATATCCAACTCCAGCATCACCCATTTCC	Os11g0117600	0.408485	0.147717	1.17405	1.33092	2.28044	1.1029	2
Os01g0182700|mRNA|AK108755|CDS+3'UTR	0.822334	-0.282203	0.387569	-1.36748	0.733241	-0.44764	0.402459	-1.31309	0.73791	-0.438483	0.88977	-0.168495	WRKY transcription factor 34.		mRNA		Os.55762	TTAGTTAGGCTGGTGATAATTACTTATATATAGCGCTTGTTGTACGTAGCCGAGTAATAT	AK108755	0.822334	0.387569	0.733241	0.402459	0.73791	0.88977	2
Os01g0972800|mRNA|AY341842|CDS+3'UTR	0.64045	-0.642841	0.198614	-2.33196	0.481011	-1.05586	0.672294	-0.572835	0.705383	-0.503522	0.984706	-0.0222348	WRKY transcription factor 44.		mRNA		Os.29112	ACAAGATATATATAGGTATGTATGCGTACTGTACGTACGTAGCTAGTGCAGCACGTATTA	AY341842	0.64045	0.198614	0.481011	0.672294	0.705383	0.984706	2
Os09g0455200|COMBINER_EST|CI409925|0	0.365598	-1.45167	0.244562	-2.03173	0.621696	-0.685718	0.712718	-0.488596	0.562129	-0.831027	0.822885	-0.281237	Heat shock transcription factor 33 (Fragment).		COMBINER_EST		Os.61308	GGACCGTGATAATGCTTCAAGAATCCAACGATCTTTTGGACGACAAGTCCGGAAAGGGAA	CI409925	0.365598	0.244562	0.621696	0.712718	0.562129	0.822885	2
Os03g0727200|mRNA|AB028882|CDS+3'UTR	0.661209	-0.596822	0.383089	-1.38425	0.645411	-0.631709	0.286925	-1.80125	0.67987	-0.556668	0.868065	-0.204125	Knotted1-type homeobox protein OSH3.		mRNA		Os.1855	TGTTTTTCCCCAAAGGGAAAGTCAGCTTGGACATTGGACCAATCAAGAAATGAAATCTCA	AB028882	0.661209	0.383089	0.645411	0.286925	0.67987	0.868065	2
Os02g0557800|mRNA|AK070645|CDS+3'UTR	0.531781	-0.911096	0.376723	-1.40842	0.783205	-0.352538	1.40395	0.489493	0.595016	-0.748999	0.497789	-1.00639	Response regulator receiver domain containing protein.		mRNA		Os.23942	TGCTCTGCACCTCACGCTGAATGAGTTGACCGGATCTCCCGTATTATATATCGTAATCTT	AK070645	0.531781	0.376723	0.783205	1.40395	0.595016	0.497789	2
Os08g0524800|mRNA|AK099291|CDS+3'UTR	0.793046	-0.334523	0.601948	-0.732288	0.489606	-1.03031	0.806358	-0.310507	0.455715	-1.1338	0.794753	-0.331421	TA1 protein (Fragment).		mRNA		Os.10830	GCTGGATGGATGGAACCATGTATTACCACTGTTGCATTTTGTCTATGATGATAGTTATCC	AK099291	0.793046	0.601948	0.489606	0.806358	0.455715	0.794753	2
Os10g0390800|mRNA|AK110269|CDS+3'UTR	0.582666	-0.779258	0.680562	-0.5552	0.189303	-2.40123	0.219073	-2.19052	0.53031	-0.915093	0.654628	-0.611252	Pathogenesis-related transcriptional factor and ERF domain containing protein.		mRNA		Os.56665	GAGTTCATCGCAAAATATGATGTAAGTATGTGTCTTGAGATTGTTTTAGCAGTGGCTTTT	AK110269	0.582666	0.680562	0.189303	0.219073	0.53031	0.654628	2
Os01g0734000|mRNA|AK108909|CDS+3'UTR	0.498974	-1.00296	0.327723	-1.60945	1.22112	0.288209	0.963932	-0.0529967	0.753075	-0.409135	0.667359	-0.583465	WRKY DNA binding protein.		mRNA		Os.30386	TACGTACTCCCTGTACGTGTATCCTTGTATATTTTCATATGTACGCTAAGCTTACGCATA	AK108909	0.498974	0.327723	1.22112	0.963932	0.753075	0.667359	2
Os04g0304400|mRNA|AY177695|CDS+3'UTR	0.609724	-0.713772	0.168261	-2.57123	0.445771	-1.16562	0.591777	-0.756873	0.631631	-0.662847	0.630053	-0.666455	MADS-box protein AGL16-II.		mRNA		Os.54265	GCCTACTACAAGCGCAAGAAAAGCTAGCTACTACTGGAACAAGGGATCTTAATCATGTTT	AY177695	0.609724	0.168261	0.445771	0.591777	0.631631	0.630053	2
Os03g0284100|mRNA|AK059361|UTR	0.556634	-0.845198	0.495492	-1.01307	1.02524	0.0359683	0.556926	-0.844443	0.444013	-1.17133	0.863653	-0.211476	Expressed protein (Pseudo-response regulator 9) (Timing of CAB expression 1-like protein).		mRNA		Os.58539	ACAGGAAGATCAGGCAGGCCAAGACGAAGACAGATAACTAAGAACCACCTACATATCCAA	AK059361	0.556634	0.495492	1.02524	0.556926	0.444013	0.863653	2
Os08g0524800|mRNA|AK072041|CDS+3'UTR	0.774517	-0.368631	0.594825	-0.749463	0.465523	-1.10308	0.754933	-0.405579	0.441303	-1.18016	0.738048	-0.438214	TA1 protein (Fragment).		mRNA		Os.10830	GCTGGATGGATGGAACCATGTATTACCACTGTTGCATTTTGTCTATGATGATAGTTATCC	AK072041	0.774517	0.594825	0.465523	0.754933	0.441303	0.738048	2
Os03g0378500|COMBINER_EST|Os03g0378500|8	0.476095	-1.07068	1.06648	0.0928564	0.401272	-1.31735	1.21526	0.281268	1.35546	0.438787	0.626545	-0.674511	P-type R2R3 Myb protein (Fragment).		COMBINER_EST		Os.47511	ATCGAGTCGTGGCTGCTGCTCGACGACAGCGGAGAGCCGCAGCTGGCACTGGACGAGCAG	Os03g0378500	0.476095	1.06648	0.401272	1.21526	1.35546	0.626545	2
Os07g0143200|COMBINER_EST|CI000979|6	0.753843	-0.407663	0.934235	-0.0981428	0.251497	-1.99139	0.623744	-0.680973	0.451333	-1.14774	0.951706	-0.0714121	Basic helix-loop-helix dimerisation region bHLH domain containing protein.		COMBINER_EST		Os.44516	ATCTTGACTGTACTACTTGCAACTAGTCGAATTCCCTGCACAATTGTGCAGTAGACAGTA	CI000979	0.753843	0.934235	0.251497	0.623744	0.451333	0.951706	2
Os01g0808100|mRNA|AY620415|CDS+3'UTR	1.08769	0.121265	1.10304	0.14149	0.645337	-0.631875	0.369679	-1.43566	0.489581	-1.03038	0.555403	-0.848394	Transcription factor HBP-1b(c1) (Fragment).	GO:0009536(plastid)	mRNA		Os.35049	TGATGAGTTGTTGGGCAAATTTGTAACATTTTTGAGAAAAGTGGGGATGTAAATACTTGC	AY620415	1.08769	1.10304	0.645337	0.369679	0.489581	0.555403	2
Os06g0348800|mRNA|AK098915|CDS+3'UTR	0.692845	-0.529395	0.616865	-0.696972	0.497964	-1.00589	0.920092	-0.12015	0.495526	-1.01297	0.785649	-0.348043	Transfactor-like protein.		mRNA		Os.3340	AAATTAACCTGCGTATTGTAAATGTAAAATGTATTGGCCGTGAGTTCTCAGCAGCTAAGA	AK098915	0.692845	0.616865	0.497964	0.920092	0.495526	0.785649	2
Os09g0497900|mRNA|AK102511|CDS+3'UTR	0.553733	-0.852739	0.380425	-1.39432	0.485793	-1.04159	0.58152	-0.7821	0.702867	-0.508677	0.655409	-0.609532	No apical meristem (NAM) protein domain containing protein.		mRNA		Os.38351	AGCTACCTTAATTTAGTCTATGGATATTGTATGATTACTTAGCTAATGTTGTACCCTTGC	AK102511	0.553733	0.380425	0.485793	0.58152	0.702867	0.655409	2
Os12g0170400|mRNA|AK121826|CDS+3'UTR	0.668584	-0.58082	0.640201	-0.643402	0.419164	-1.25441	0.448147	-1.15796	0.74451	-0.425637	0.693594	-0.527837	Zn-finger, C2H2 type domain containing protein.		mRNA		Os.50556	GAAGTTGTTCTTCCCATCTTGTACCATCTTATATGCACTTCTTTATTAAGATAGTTATGC	AK121826	0.668584	0.640201	0.419164	0.448147	0.74451	0.693594	2
Os03g0413000|mRNA|AY062181|CDS+3'UTR	0.415594	-1.26675	0.342587	-1.54546	1.1436	0.193577	0.805707	-0.311672	0.69687	-0.521039	0.824017	-0.279254	HAP3.		mRNA		Os.49770	CATGGTACATATATACAGTAATCAGCAGCTGTTCATTTTTCTATGATTACTAGTTGACTT	AY062181	0.415594	0.342587	1.1436	0.805707	0.69687	0.824017	2
Os06g0348800|mRNA|AK065184|CDS+3'UTR	0.679013	-0.55849	0.596436	-0.745561	0.481492	-1.05442	0.836033	-0.258369	0.473611	-1.07823	0.801046	-0.320042	Transfactor-like protein.		mRNA		Os.3340	TATTGGCCGTGAGTTCTCAGCAGCTAAGAATAAATTAAATAATGGTCCTCCGAGTAGGGT	AK065184	0.679013	0.596436	0.481492	0.836033	0.473611	0.801046	2
Os07g0695100|mRNA|AB189042|CDS	0.506193	-0.98224	0.449238	-1.15445	1.1191	0.162333	0.690509	-0.534268	0.32561	-1.61878	0.535105	-0.902107	Response regulator receiver domain containing protein.		mRNA		Os.59215	AGAGTGGCTGCAGTGATCAAGTTTAGACAGAAAAGGAAAGAGCGCAACTTCGGAAAAAAG	AB189042	0.506193	0.449238	1.1191	0.690509	0.32561	0.535105	2
Os02g0705500|mRNA|AK107038|5'UTR+CDS	0.42337	-1.24001	1.21424	0.280055	0.270017	-1.88888	0.992673	-0.010609	0.672881	-0.571577	0.934515	-0.097711	Basic helix-loop-helix dimerisation region bHLH domain containing protein.		mRNA		Os.7751	CAAAGGATAGGAAGAACCAACCAAATCTTAGCTTTGTTCCTAGAATTGATCGTCTTCTCT	AK107038	0.42337	1.21424	0.270017	0.992673	0.672881	0.934515	2
Os01g0202500|COMBINER_EST|CI026916|0	1.07093	0.0988685	1.43808	0.524142	0.620333	-0.688886	0.740307	-0.433805	0.205191	-2.28496	0.463481	-1.10942	Zn-finger, CONSTANS type domain containing protein.		COMBINER_EST		Os.15198	CCGCCGGTGACCATACCATGAAACGCCGGAGGAGATGCTAATTAAGAAGCGCGGCAACAA	CI026916	1.07093	1.43808	0.620333	0.740307	0.205191	0.463481	2
Os06g0194400|mRNA|AK102980|CDS+3'UTR	0.824713	-0.278036	0.493937	-1.0176	0.713648	-0.486716	0.356037	-1.4899	0.826205	-0.275429	0.758219	-0.399314	Transcriptional factor B3 family protein.		mRNA		Os.49655	GCTTGCACAGTTCAGAAATCTGCACTATGTAAGGGATATCATTGCAATTGGTAACTGAGG	AK102980	0.824713	0.493937	0.713648	0.356037	0.826205	0.758219	2
Os01g0915600|mRNA|AJ575238|CDS	0.848526	-0.23697	1.00749	0.0107704	0.450322	-1.15097	0.683393	-0.549213	0.470884	-1.08656	0.888307	-0.170869	TA1 protein (Fragment).		mRNA		Os.5763	TATGCACCAGTCATGCAGCCCGTTACAGAGCTCACATTTTCCACTAGAGACCTCAGGTGC	AJ575238	0.848526	1.00749	0.450322	0.683393	0.470884	0.888307	2
Os12g0125000|mRNA|Y11352|CDS+3'UTR	0.323642	-1.62753	0.53679	-0.897571	0.477834	-1.06542	0.899088	-0.153466	1.12236	0.16654	0.569403	-0.812479	Myb factor.		mRNA		Os.3389	CGTATACTGTGCACATCAATAATTAATTTTACATTAATTAGCTAGATGCATGTCTAGGTT	Y11352	0.323642	0.53679	0.477834	0.899088	1.12236	0.569403	2
Os01g0111500|mRNA|AK108587|CDS+3'UTR	0.813546	-0.297704	0.974395	-0.0374212	0.536348	-0.89876	0.890164	-0.167856	0.170947	-2.54838	0.214352	-2.22195	Basic helix-loop-helix dimerisation region bHLH domain containing protein.		mRNA		Os.30617	AATCTGAGCACTGCAAATTCGCTTGCTACTGTAAATTACACTGCAAATTCCAATAAATGA	AK108587	0.813546	0.974395	0.536348	0.890164	0.170947	0.214352	2
Os07g0695100|mRNA|AK066112|CDS+3'UTR	0.544535	-0.876904	0.496137	-1.01119	1.13412	0.181571	0.674845	-0.567373	0.280698	-1.83291	0.639603	-0.64475	Response regulator receiver domain containing protein.		mRNA		Os.59215	CTTGCCTTGAGATAGAACTTGCTGTCACTGTTTCTCCTTAATCTAAATATACTGGAGTGG	AK066112	0.544535	0.496137	1.13412	0.674845	0.280698	0.639603	2
Os05g0102300|mRNA|AK106387|CDS+3'UTR	0.766265	-0.384085	0.413997	-1.27231	0.491927	-1.02349	0.726423	-0.461118	0.79612	-0.328943	1.01631	0.0233462	HAT dimerisation domain containing protein.		mRNA		Os.54657	GTGGTGTGTATGTTGGAACTGTGAGGAGTCTACTAAAATGAAGAAAGCATTCAGTTGATC	AK106387	0.766265	0.413997	0.491927	0.726423	0.79612	1.01631	2
Os08g0174500|mRNA|AY062182|CDS+3'UTR	0.820678	-0.285112	0.648755	-0.624255	0.469317	-1.09136	0.611882	-0.708676	0.298782	-1.74284	0.842496	-0.247257	HAP3.		mRNA		Os.49771	TGCTGATGCTGTTTAAAATTGATTCTCCTTTTGCATGAAATGTTTGATGGTATGGTTTAA	AY062182	0.820678	0.648755	0.469317	0.611882	0.298782	0.842496	2
Os02g0252400|mRNA|AK107294|CDS+3'UTR	1.13942	0.1883	0.0210893	-5.56735	0.781672	-0.355364	0.776131	-0.365627	0.203366	-2.29785	0.987399	-0.0182942	Zn-finger, Dof type domain containing protein.		mRNA		Os.4184	GGAACCATGCAAAAGGTTCTCATGTTTAAGGGGAGTTAATTAAATGTACATCATTGGTCG	AK107294	1.13942	0.0210893	0.781672	0.776131	0.203366	0.987399	2
Os03g0732700|mRNA|AK107908|5'UTR+CDS	0.468744	-1.09313	0.731962	-0.45016	0.474309	-1.0761	0.676832	-0.56313	0.586772	-0.769128	1.12925	0.175359	Homeodomain protein JUBEL1.		mRNA		Os.27062	ACTGCGACCAGATGCAGATGGTGGTGAACTTCTTCGACTCGGTGATGGGGTTCGGGGCGG	AK107908	0.468744	0.731962	0.474309	0.676832	0.586772	1.12925	2
Os01g0756200|mRNA|AK108553|CDS+3'UTR	0.607428	-0.719214	0.405654	-1.30168	0.560917	-0.83414	0.730108	-0.453818	0.477158	-1.06746	0.712365	-0.489311	Basic-leucine zipper (bZIP) transcription factor domain containing protein.		mRNA		Os.55684	GTTTACAATGGGAATTGTGGGAGATGTCAATAAGAAAATGTGAACTGCAATAAGATTAAC	AK108553	0.607428	0.405654	0.560917	0.730108	0.477158	0.712365	2
Os09g0306400|mRNA|AK072360|CDS+3'UTR	0.629816	-0.666998	0.437889	-1.19136	0.965611	-0.0504858	0.823466	-0.28022	0.470713	-1.08708	0.906657	-0.141371	Basic-leucine zipper (bZIP) transcription factor domain containing protein.		mRNA		Os.19588	AGTAATGTTTCAATCATGTAGGGCCATTGTTGTCACTGTTAATGTATGCAATTCAATCTT	AK072360	0.629816	0.437889	0.965611	0.823466	0.470713	0.906657	2
Os03g0752800|mRNA|AF139664|CDS+3'UTR	0.544206	-0.877775	0.830108	-0.268629	0.978058	-0.0320087	0.359214	-1.47708	0.693728	-0.527557	0.344158	-1.53886	Transcription factor, MADS-box domain containing protein.		mRNA		Os.2348	GGTGTCATGTGTGACTTAAATAGCGAAATTTCAGCATTGTGCATAGTGTGATTACTGTAA	AF139664	0.544206	0.830108	0.978058	0.359214	0.693728	0.344158	2
Os05g0525900|mRNA|AK108249|CDS+3'UTR	1.21501	0.280972	1.67686	0.74576	0.456079	-1.13264	0.609701	-0.713825	0.258929	-1.94937	0.744229	-0.426181	Zn-finger transcription factor.		mRNA		Os.87719	CTACCAGTGTAGATATGGAGTGTAATATGCTAATAGCCTCTGCCTGTTTCGTGATATTAT	AK108249	1.21501	1.67686	0.456079	0.609701	0.258929	0.744229	2
Os06g0348800|mRNA|AK098909|CDS+3'UTR	0.68023	-0.555906	0.597386	-0.743265	0.485086	-1.04369	0.871293	-0.19877	0.476236	-1.07025	0.801053	-0.32003	Transfactor-like protein.		mRNA		Os.3340	TATTGGCCGTGAGTTCTCAGCAGCTAAGAATAAATTAAATAATGGTCCTCCGAGTAGGGT	AK098909	0.68023	0.597386	0.485086	0.871293	0.476236	0.801053	2
Os08g0198900|mRNA|AK103696|CDS+3'UTR	1.12856	0.174481	1.10119	0.139064	0.405204	-1.30328	0.241514	-2.04982	0.671752	-0.574	0.596946	-0.744329	DNA-binding WRKY domain containing protein.		mRNA		Os.26946	TATGAGGAAGAATGTAAAACACAATGTCAGTATAATTTCAAATGGCTGTGCATGTTGAGC	AK103696	1.12856	1.10119	0.405204	0.241514	0.671752	0.596946	2
Os05g0500600|mRNA|AK070489|CDS+3'UTR	0.370744	-1.4315	0.332259	-1.58962	0.853309	-0.228859	0.637348	-0.649846	0.995568	-0.00640818	0.678418	-0.559753	GRAS transcription factor domain containing protein.		mRNA		Os.53020	TCTGGTTGGATTTAGTGGATCGTTTTAAACTTCTACTTCCATGACAAGATATTTCAGTTG	AK070489	0.370744	0.332259	0.853309	0.637348	0.995568	0.678418	2
Os08g0103300|mRNA|AK104486|CDS+3'UTR	0.491206	-1.0256	0.440731	-1.18203	0.891649	-0.165452	1.26698	0.341394	1.09109	0.125771	1.07188	0.100141	Tubby-like protein 3.		mRNA		Os.27120	TATATCATGTAAGTATTTGGAGGTTGGAAGTGGAACAACCCCAGGCTCCTCTAGTTTCTC	AK104486	0.491206	0.440731	0.891649	1.26698	1.09109	1.07188	2
Os08g0433500|COMBINER|CI111051|6	0.496836	-1.00916	1.39366	0.478877	0.359338	-1.47659	0.815345	-0.294518	0.693831	-0.527344	0.516913	-0.952006	(No Hit)		COMBINER			TTCTCCAATTACGGGGAGTGCCTGTACTGTACATGTACTAGCTGGTTTGGTAGCACAATT	CI111051	0.496836	1.39366	0.359338	0.815345	0.693831	0.516913	2
Os02g0252400|mRNA|AB028131|CDS+3'UTR	1.25625	0.329119	0.171225	-2.54603	0.822146	-0.282533	0.795863	-0.329408	0.214737	-2.21936	1.03693	0.0523249	Zn-finger, Dof type domain containing protein.		mRNA		Os.4184	GGAACCATGCAAAAGGTTCTCATGTTTAAGGGGAGTTAATTAAATGTACATCATTGGTCG	AB028131	1.25625	0.171225	0.822146	0.795863	0.214737	1.03693	2
Os09g0286600|mRNA|AK072749|CDS+3'UTR	0.533106	-0.907506	0.866403	-0.20689	0.794998	-0.330977	0.301523	-1.72966	0.13749	-2.8626	0.528154	-0.920969	Pathogenesis-related transcriptional factor and ERF domain containing protein.		mRNA		Os.81099	GTGGGGTTAAGCAAAGTTTTGGCAAATTAGCTTTGCCTTGCAGGAATAAATCAGCATTTC	AK072749	0.533106	0.866403	0.794998	0.301523	0.13749	0.528154	2
Os05g0114700|mRNA|AK111634|CDS+3'UTR	0.753942	-0.407475	0.838865	-0.25349	0.467667	-1.09645	0.536479	-0.898407	0.420112	-1.25115	0.597308	-0.743454	Myb, DNA-binding domain containing protein.		mRNA		Os.58260	TGTACTATGTGTCATATATTCAGTGTAAGCAGTGGTTTGCAATTAACCTGTTCTACCTCG	AK111634	0.753942	0.838865	0.467667	0.536479	0.420112	0.597308	2
Os07g0628500|mRNA|AK059560|CDS+3'UTR	0.957368	-0.0628544	1.07383	0.10276	0.439363	-1.18651	1.13737	0.185701	0.579921	-0.786071	0.46488	-1.10507	Basic helix-loop-helix dimerisation region bHLH domain containing protein.		mRNA		Os.34549	AGCACCTAATCTGTATATCTGAATCTCAGTTTTAAGTGGTCAAATAGGTGACATTCAGAA	AK059560	0.957368	1.07383	0.439363	1.13737	0.579921	0.46488	2
Os09g0286600|mRNA|AK060090|CDS+3'UTR	0.947979	-0.0770725	1.94532	0.960008	0.838557	-0.25402	0.290368	-1.78404	0.107071	-3.22337	0.621672	-0.685776	Pathogenesis-related transcriptional factor and ERF domain containing protein.		mRNA		Os.81099	TTGTAGAGTTCGACGCCAAGTTTACTACCATATACCATAAATACAATTCCAAATCCAACT	AK060090	0.947979	1.94532	0.838557	0.290368	0.107071	0.621672	2
Os02g0698800|mRNA|AK073100|CDS+3'UTR	0.378388	-1.40206	0.824335	-0.278697	0.50175	-0.994959	0.813792	-0.297268	0.599321	-0.7386	0.225567	-2.14837	WRKY transcription factor 66.		mRNA		Os.53524	TTATGACATTTTAATCACTTTGAAACAAAAGGCAAAAGCTAGTATATGCGAATGCAAACA	AK073100	0.378388	0.824335	0.50175	0.813792	0.599321	0.225567	2
Os03g0706500|mRNA|AY043215|CDS+3'UTR	1.24663	0.318031	1.66857	0.738616	0.407015	-1.29685	0.469289	-1.09145	1.18676	0.247034	1.1642	0.219343	TCP transcription factor family protein.		mRNA		Os.13012	ATTGCATATATAGCTAGCACTATCGTCTGATCGATGATTCATCATCAATGGAGTCGTCTA	AY043215	1.24663	1.66857	0.407015	0.469289	1.18676	1.1642	2
Os04g0169100|mRNA|AK111748|CDS+3'UTR	0.607044	-0.720127	0.552973	-0.854718	0.287522	-1.79826	0.468298	-1.0945	0.51503	-0.957271	0.746505	-0.421777	Ethylene receptor.	GO:0016020(membrane)	mRNA		Os.14934	ACCTTGGTTCCTTGGTGAAGGAAAGAAGGTAGAAATTTTGAAGAGGTCATACAGTTAGAA	AK111748	0.607044	0.552973	0.287522	0.468298	0.51503	0.746505	2
Os04g0549700|mRNA|AK107119|CDS+3'UTR	0.35177	-1.50729	0.373641	-1.42028	1.98769	0.991096	1.12181	0.165823	1.28669	0.363662	1.12493	0.169833	Dehydration responsive element binding protein 2F (DREB2F protein).		mRNA		Os.54929	TGCTTGATTAGGCCATGAAGCCTGTGTGCTTTGTGTACCAACAATCAAAAAGATCTCTCT	AK107119	0.35177	0.373641	1.98769	1.12181	1.28669	1.12493	2
Os02g0726700|mRNA|AK068228|CDS+3'UTR	0.778893	-0.360503	0.922963	-0.115655	0.383063	-1.38435	0.476482	-1.06951	1.84136	0.880774	1.65115	0.72347	Basic helix-loop-helix dimerisation region bHLH domain containing protein.		mRNA		Os.52592	AGATCAACCTGGCCAAACGAGCAAGAGATAATACTAGTGACAACTCAAAGGTATAGAGCT	AK068228	0.778893	0.922963	0.383063	0.476482	1.84136	1.65115	2
Os02g0631700|COMBINER_EST|Os02g0631700|8	1.14966	0.201211	1.07624	0.106001	0.26216	-1.93148	0.450158	-1.1515	0.971747	-0.041347	0.869246	-0.202164	ZmRR2 protein (Response regulator 2).		COMBINER_EST		Os.60764	TGCCAACAAGAATCAGCAGATGCCTTGAGGAAGGCGCGGAGGATTTCTTGGTGAAGCCCG	Os02g0631700	1.14966	1.07624	0.26216	0.450158	0.971747	0.869246	2
Os07g0628500|mRNA|AK070963|CDS+3'UTR	0.948317	-0.0765586	1.0062	0.00892211	0.441644	-1.17904	1.07943	0.110265	0.550273	-0.861782	0.481489	-1.05443	Basic helix-loop-helix dimerisation region bHLH domain containing protein.		mRNA		Os.34549	TGGGTAGCACCTAATCTGTATATCTGAATCTCAGTTTTAAGTGGTCAAATAGGTGACATT	AK070963	0.948317	1.0062	0.441644	1.07943	0.550273	0.481489	2
Os03g0239300|mRNA|AK071768|CDS+3'UTR	0.925187	-0.112183	0.883483	-0.178725	0.499648	-1.00102	0.579389	-0.787396	0.428023	-1.22424	0.628406	-0.670232	Zn-finger, C2H2 type domain containing protein.		mRNA		Os.21282	ACATCAACCAACCTGCTAGTAAATTACTATTGCTTCAAATGCATGCGTGGAAGTATTGTT	AK071768	0.925187	0.883483	0.499648	0.579389	0.428023	0.628406	2
Os01g0730700|mRNA|AK109770|CDS+3'UTR	1.10982	0.150329	1.88187	0.912166	0.442566	-1.17604	0.947072	-0.0784533	0.368776	-1.43918	0.752818	-0.409626	WRKY transcription factor 49.		mRNA		Os.5941	AATAGAAGGGCTGTCTTTGTTCACGATCTGATCGACGGAACATCATGTTATATATGAATT	AK109770	1.10982	1.88187	0.442566	0.947072	0.368776	0.752818	2
Os03g0621600|COMBINER_EST|Os03g0621600|8	0.711652	-0.490756	0.569017	-0.813458	0.359498	-1.47594	0.4641	-1.10749	0.855173	-0.225712	0.640642	-0.642411	Transcriptional factor B3 family protein.		COMBINER_EST		Os.79756	TGCCTCTTTGAGCTACTGAAGAAGAAGGAATACTCGATGAATGTTCATATCATTCCCAAA	Os03g0621600	0.711652	0.569017	0.359498	0.4641	0.855173	0.640642	2
Os03g0752800|mRNA|AB041020|CDS+3'UTR	0.505948	-0.98294	0.787838	-0.344028	0.88746	-0.172246	0.337097	-1.56876	0.652938	-0.614983	0.319956	-1.64405	Transcription factor, MADS-box domain containing protein.		mRNA		Os.2348	GGTGTCATGTGTGACTTAAATAGCGAAATTTCAGCATTGTGCATAGTGTGATTACTGTAA	AB041020	0.505948	0.787838	0.88746	0.337097	0.652938	0.319956	2
Os08g0173700|COMBINER|CI445515|x	0.681366	-0.553498	0.348684	-1.52001	1.53295	0.616311	0.596696	-0.744931	0.29065	-1.78265	0.5426	-0.88204	(No Hit)		COMBINER			TGAGAGATTGATTAACACGCACATGTGGCGCACACCAATGCATATACAGTTTGGCGTTTA	CI445515	0.681366	0.348684	1.53295	0.596696	0.29065	0.5426	2
Os04g0489600|mRNA|AK068039|CDS+3'UTR	0.590126	-0.760905	0.537946	-0.894466	0.579814	-0.786337	0.419241	-1.25415	0.478648	-1.06296	0.57608	-0.795659	Basic helix-loop-helix dimerisation region bHLH domain containing protein.	GO:0005739(mitochondrion)	mRNA		Os.57535	AGCGGTTAGCAAATAATCTGGTTGCTGGTTTCAGGGTATTCTCCGGCCAACATTAGACAA	AK068039	0.590126	0.537946	0.579814	0.419241	0.478648	0.57608	2
Os02g0731200|mRNA|AY177702|CDS+3'UTR	1.16818	0.224264	1.37562	0.460081	0.484602	-1.04513	0.395513	-1.3382	0.986224	-0.0200124	1.17138	0.228209	Transcription factor MADS57.		mRNA		Os.88858	GAACTGGGACTTCATCTGCCTTAAGACTATGCCGTACAAGCTGGACGATAAGTGATCAAT	AY177702	1.16818	1.37562	0.484602	0.395513	0.986224	1.17138	2
Os03g0239300|mRNA|AK066038|CDS+3'UTR	0.981463	-0.0269936	1.00256	0.00368642	0.490041	-1.02902	0.583601	-0.776946	0.448659	-1.15631	0.64447	-0.633814	Zn-finger, C2H2 type domain containing protein.		mRNA		Os.21282	GCGTGGAAGTATTGTTTTTGTAAATACAGCTTAGCCTATCCTAATATGATTGTACTTGTG	AK066038	0.981463	1.00256	0.490041	0.583601	0.448659	0.64447	2
Os06g0355300|COMBINER|CI218766|6	0.986943	-0.0189617	0.766887	-0.382914	0.45967	-1.12133	0.57556	-0.796962	0.45491	-1.13635	1.36696	0.450975	(No Hit)		COMBINER			TCAGTGAAGAGGCTCTACATTGCTCAGGATCCTAGAGTTCATGCGAAGCTACGATAATAG	CI218766	0.986943	0.766887	0.45967	0.57556	0.45491	1.36696	2
Os08g0520500|mRNA|AK111639|5'UTR+CDS	0.56494	-0.82383	0.654145	-0.612317	0.74796	-0.418967	0.423175	-1.24067	0.473742	-1.07783	0.943917	-0.0832683	Auxin response factor 2.		mRNA		Os.48218	CAATTGGGAAGTGTTATAATACCGCAGAAGGTGGTTCAGGATTGCAACTCTGAACAAAGG	AK111639	0.56494	0.654145	0.74796	0.423175	0.473742	0.943917	2
Os05g0495200|mRNA|AK072281|CDS+3'UTR	0.867746	-0.204655	0.595474	-0.74789	0.449665	-1.15308	0.731992	-0.450099	0.845611	-0.241934	0.488524	-1.0335	Basic-leucine zipper (bZIP) transcription factor domain containing protein.		mRNA		Os.26821	GACTACGGAGTACTCGTGTATATATATATATAGCACTGCAAGAATATGTGCTTAATCATG	AK072281	0.867746	0.595474	0.449665	0.731992	0.845611	0.488524	2
Os04g0515900|mRNA|AK062955|CDS+3'UTR	1.07845	0.108956	0.807551	-0.308374	0.182713	-2.45235	0.626698	-0.674157	0.588541	-0.764786	0.442583	-1.17598	NAM / CUC2-like protein.		mRNA		Os.36651	GAGTCAAAATGTATCGCTCTACTCGTATGCAAGTTGATACAATCCATCCCAAAGTTCCAG	AK062955	1.07845	0.807551	0.182713	0.626698	0.588541	0.442583	2
Os01g0734000|mRNA|AY341845|CDS+3'UTR	0.485708	-1.04184	0.353226	-1.50133	1.31891	0.399341	1.03725	0.0527662	0.768567	-0.379756	0.648828	-0.624092	WRKY DNA binding protein.		mRNA		Os.30386	TCACGTGTACATATATACCTGCAACAAATTAAACTCTCTGTTTAGCTTGGGGGGAAGAAA	AY341845	0.485708	0.353226	1.31891	1.03725	0.768567	0.648828	2
Os04g0529100|mRNA|AK107680|CDS+3'UTR	0.43813	-1.19057	0.894511	-0.16083	0.556991	-0.844275	0.929838	-0.104948	0.756502	-0.402584	0.305259	-1.71189	AP2 domain containing protein RAP2.4 (Fragment).	GO:0009536(plastid)	mRNA		Os.81053	ATTCCCTTTATTTCGTATCTTCCCAAGATTGTGTGTGTCAGATATTCGTTGAACTCGACT	AK107680	0.43813	0.894511	0.556991	0.929838	0.756502	0.305259	2
Os07g0628500|mRNA|AY222337|CDS+3'UTR	0.987618	-0.0179744	1.07004	0.0976604	0.428812	-1.22158	1.13531	0.183081	0.589287	-0.762958	0.467426	-1.09719	Basic helix-loop-helix dimerisation region bHLH domain containing protein.		mRNA		Os.34549	AGCACCTAATCTGTATATCTGAATCTCAGTTTTAAGTGGTCAAATAGGTGACATTCAGAA	AY222337	0.987618	1.07004	0.428812	1.13531	0.589287	0.467426	2
Os05g0114700|mRNA|AK099223|CDS+3'UTR	0.7978	-0.3259	0.834541	-0.260944	0.459682	-1.12129	0.536818	-0.897494	0.479771	-1.05958	0.584824	-0.773926	Myb, DNA-binding domain containing protein.		mRNA		Os.58260	CATGGTATATGTACTATGATTGTACTATGTGTCATATATTCAGTGTAAGCAGTGGTTTGC	AK099223	0.7978	0.834541	0.459682	0.536818	0.479771	0.584824	2
Os11g0603000|mRNA|AK111303|CDS+3'UTR	0.666076	-0.586241	0.452716	-1.14332	0.680718	-0.554871	0.587422	-0.767531	0.380298	-1.3948	1.26128	0.334887	Basic helix-loop-helix dimerisation region bHLH domain containing protein.		mRNA		Os.57323	TATGTAATTATAAGCAAGCATAAATCATAATTCATGTGTTATTGATCATTTTTATGGAGT	AK111303	0.666076	0.452716	0.680718	0.587422	0.380298	1.26128	2
Os03g0727200|mRNA|AB007625|CDS+3'UTR	0.666184	-0.586008	0.363749	-1.45898	0.614676	-0.702103	0.296823	-1.75232	0.721366	-0.471197	0.867284	-0.205424	Knotted1-type homeobox protein OSH3.		mRNA		Os.1855	TGTTTTTCCCCAAAGGGAAAGTCAGCTTGGACATTGGACCAATCAAGAAATGAAATCTCA	AB007625	0.666184	0.363749	0.614676	0.296823	0.721366	0.867284	2
Os12g0567300|COMBINER_EST|AU055949|6	0.423055	-1.24108	0.4422	-1.17723	0.598412	-0.740788	0.799863	-0.322175	0.647963	-0.626018	1.02612	0.0371955	Snapdragon myb protein 305 homolog.	GO:0005739(mitochondrion)	COMBINER_EST		Os.11638	ATAGCTTTTGCCACTTGGTCCTTGATGTATGCAATGCAAGTGGGCAAGGCACTCTGTATT	AU055949	0.423055	0.4422	0.598412	0.799863	0.647963	1.02612	2
Os07g0683200|mRNA|AK068606|CDS+3'UTR	1.0945	0.130273	1.45483	0.540854	0.242321	-2.04501	0.319578	-1.64576	0.843664	-0.245259	0.902192	-0.148494	NAC-domain containing protein 19 (ANAC019) (ANAC) (Abscicic-acid- responsive NAC).		mRNA		Os.18595	GTAGAAGATATCAAATGCAATAGATTCTGGCTCTGATCTGGGAAATGGAAATTGCATGGA	AK068606	1.0945	1.45483	0.242321	0.319578	0.843664	0.902192	2
Os04g0489600|mRNA|AK062301|CDS+3'UTR	1.33562	0.417511	1.78221	0.833666	1.24725	0.318755	1.62576	0.701115	0.368205	-1.44142	0.474107	-1.07671	Basic helix-loop-helix dimerisation region bHLH domain containing protein.	GO:0005739(mitochondrion)	mRNA		Os.57535	TGAGAAATGGGTGGGTCCTTAGGATTGTATAACCACATATGTACACATATGTACGCCCAC	AK062301	1.33562	1.78221	1.24725	1.62576	0.368205	0.474107	2
Os03g0727200|mRNA|AB071663|CDS+3'UTR	0.690004	-0.535323	0.382977	-1.38467	0.712856	-0.488318	0.295221	-1.76013	0.718704	-0.476531	0.976972	-0.0336107	Knotted1-type homeobox protein OSH3.		mRNA		Os.1855	TGTTTTTCCCCAAAGGGAAAGTCAGCTTGGACATTGGACCAATCAAGAAATGAAATCTCA	AB071663	0.690004	0.382977	0.712856	0.295221	0.718704	0.976972	2
Os01g0899800|COMBINER_EST|CI075296|0	0.749358	-0.416274	0.372352	-1.42526	0.652152	-0.616721	0.331062	-1.59483	0.761899	-0.392328	1.44593	0.531997	ANT (Ovule development protein aintegumenta).	GO:0009536(plastid)	COMBINER_EST		Os.65151	GCCATACTTAAATTAGGGTTCATGAGATGACCATTAAGCAGGTTATATCATTAATGATGT	CI075296	0.749358	0.372352	0.652152	0.331062	0.761899	1.44593	2
Os04g0169100|mRNA|AY136816|CDS+3'UTR	0.574741	-0.799016	0.55043	-0.861369	0.286555	-1.80311	0.435696	-1.19861	0.519411	-0.945052	0.739823	-0.434748	Ethylene receptor.	GO:0016020(membrane)	mRNA		Os.14934	ACCTTGGTTCCTTGGTGAAGGAAAGAAGGTAGAAATTTTGAAGAGGTCATACAGTTAGAA	AY136816	0.574741	0.55043	0.286555	0.435696	0.519411	0.739823	2
Os04g0598300|mRNA|AB005620|CDS+3'UTR	1.08891	0.122887	0.862613	-0.213215	0.315496	-1.66431	0.323218	-1.62942	1.62042	0.696367	1.27723	0.353016	Floricaula/leafy-like 1.		mRNA		Os.57558	GGCCCATTTGTTTAGCTGTTACCATGTTAAATTCGTTTCCTTTATTTATGAAATGCTAAA	AB005620	1.08891	0.862613	0.315496	0.323218	1.62042	1.27723	2
Os08g0549600|COMBINER|CI096761|6	0.683098	-0.549836	0.299069	-1.74145	0.485779	-1.04163	0.705125	-0.504049	0.965966	-0.0499555	1.0983	0.135275	(No Hit)		COMBINER			CGGAGGTAGTAATAGATTAGTTATAATGTTGGCTTTAATTTTTCTTCTCCACTCTCTCTC	CI096761	0.683098	0.299069	0.485779	0.705125	0.965966	1.0983	2
Os03g0433200|COMBINER|CI192903|6	0.772281	-0.372802	0.799273	-0.323239	0.37944	-1.39806	1.06744	0.0941581	1.08453	0.11707	0.491736	-1.02404	(No Hit)		COMBINER			ATCAATCACCAGTTATTACTAGAAAATTATTTGGAGGAATTAATTGGCATTTATTGTCTT	CI192903	0.772281	0.799273	0.37944	1.06744	1.08453	0.491736	2
Os07g0617000|mRNA|AK061047|CDS+3'UTR	1.00803	0.0115432	1.65834	0.729741	0.267328	-1.90332	0.318973	-1.6485	0.612247	-0.707814	0.763869	-0.388603	Ethylene responsive element binding factor 5 (AtERF5).		mRNA		Os.10293	ACGAATTCTTTATTATGATGTTAGGTTCTTAATTTGCCCTTCTTCATCAGGGATTTGTTC	AK061047	1.00803	1.65834	0.267328	0.318973	0.612247	0.763869	2
Os12g0530000|mRNA|AK121752|CDS+3'UTR	1.23147	0.300376	0.802304	-0.317779	0.418495	-1.25672	1.16358	0.218571	0.829775	-0.269207	0.470921	-1.08644	Histone H2A.		mRNA		Os.4755	GTGCTTGAGAAATCTTGTTGGAATGGAATGGAATATATGAATGAATGCTCGTTTCTACGC	AK121752	1.23147	0.802304	0.418495	1.16358	0.829775	0.470921	2
Os04g0690100|mRNA|AK105834|CDS+3'UTR	0.984113	-0.0231038	0.956403	-0.06431	0.497558	-1.00706	0.469179	-1.09179	1.22688	0.294999	1.1719	0.228854	Zn-finger, C2H2 type domain containing protein.		mRNA		Os.80857	TTATTGTACTATCTGATCGATCGATCGGTATTGACTAGTGATCAGCGTATCAATCAATTT	AK105834	0.984113	0.956403	0.497558	0.469179	1.22688	1.1719	2
Os09g0282300|COMBINER_EST|BU673335|7	0.794623	-0.331658	0.269617	-1.89102	0.233897	-2.09605	0.747421	-0.420006	0.698531	-0.517603	0.755215	-0.405041	WIP1 protein (Fragment).		COMBINER_EST		Os.82984	TATCTCATGCTCTTGCATGGTTATGTATATTAATTAGTACTAGCTTTGTAGCTTATACAT	BU673335	0.794623	0.269617	0.233897	0.747421	0.698531	0.755215	2
Os09g0423800|mRNA|AK111617|CDS+3'UTR	0.615417	-0.700364	0.480496	-1.0574	0.350329	-1.51322	0.812719	-0.299172	1.09382	0.129374	0.988032	-0.0173699	AP2-1 protein (Fragment).	GO:0009536(plastid)	mRNA		Os.20663	TGGGTGTGTGACAGTGTGAGGAGAGGAGATTGTTTCATTTTTGCTTCATCCCTGACAAAA	AK111617	0.615417	0.480496	0.350329	0.812719	1.09382	0.988032	2
Os06g0348800|mRNA|AK122161|CDS+3'UTR	0.678516	-0.559546	0.59545	-0.747947	0.487394	-1.03684	0.896091	-0.158282	0.493941	-1.01759	0.818389	-0.289142	Transfactor-like protein.		mRNA		Os.3340	CGAAAGACATCTTTGTTTCGACTCCGGGAGAAATTAACCTGCGTATTGTAAATGTAAAAT	AK122161	0.678516	0.59545	0.487394	0.896091	0.493941	0.818389	2
Os03g0706500|mRNA|AK107083|CDS+3'UTR	0.845719	-0.24175	1.55362	0.635633	0.247997	-2.01161	0.366742	-1.44716	1.01882	0.0268965	0.779666	-0.359073	TCP transcription factor family protein.		mRNA		Os.13012	TTGGTCATCGCATGGTGTGCATTGCATATATAGCTAGCACTATCGTCTGATCGATGATTC	AK107083	0.845719	1.55362	0.247997	0.366742	1.01882	0.779666	2
Os08g0176900|mRNA|AK107028|CDS+3'UTR	0.629902	-0.6668	0.351696	-1.5076	0.358669	-1.47928	0.778361	-0.361488	0.746749	-0.421305	1.21457	0.280447	Transcription factor TGA4 (Ocs-element binding factor 4) (OBF4) (AtbZIP57).		mRNA		Os.20077	TTAACTTGCTTGGGTAGTTATTTGCGTCGCTCAACTTGTAATTGCTGCCATTTCCATGGA	AK107028	0.629902	0.351696	0.358669	0.778361	0.746749	1.21457	2
Os03g0759700|mRNA|AK072833|CDS+3'UTR	0.50681	-0.980482	0.243382	-2.0387	0.470041	-1.08914	0.952645	-0.069989	0.837886	-0.255174	1.34904	0.43193	ER33 protein (Fragment).		mRNA		Os.51847	TGTAAATGGAGGGTGGGGTTTTAGCTGATTAAAGTACAAGTACTAATGCTCCTGCTTAAG	AK072833	0.50681	0.243382	0.470041	0.952645	0.837886	1.34904	2
Os03g0782500|mRNA|AK105637|CDS+3'UTR	0.368636	-1.43973	0.202159	-2.30643	1.19473	0.256684	0.763334	-0.389613	0.813113	-0.298472	0.635191	-0.654737	Basic helix-loop-helix dimerisation region bHLH domain containing protein.		mRNA		Os.5178	AATTCCCAGTGTATGTACTAATAATCCTTATAATATGAAGTGCCAGTGGCAATCTTTGCC	AK105637	0.368636	0.202159	1.19473	0.763334	0.813113	0.635191	2
Os04g0574500|mRNA|AK110934|CDS+3'UTR	1.2822	0.358622	0.968622	-0.0459942	0.290582	-1.78298	0.804149	-0.314465	0.22315	-2.16391	0.738592	-0.437151	Growth-regulating factor 3.		mRNA		Os.57111	CCTTGATACTGTTCACAAATAACAGTGAAAAGTTCCTTCCTGTAGCAGGTACTATAGCAA	AK110934	1.2822	0.968622	0.290582	0.804149	0.22315	0.738592	2
Os03g0181600|mRNA|AK067807|CDS+3'UTR	0.477142	-1.06751	0.189321	-2.4011	0.777516	-0.363056	1.46496	0.550861	0.680312	-0.555731	1.10227	0.140472	SWIM Zn-finger domain containing protein.		mRNA		Os.33256	ATTTTGCAGAAGCTTTCAATTGCTTCGCTGCCAAATGGCCACTTCAACCATGCACTCTTT	AK067807	0.477142	0.189321	0.777516	1.46496	0.680312	1.10227	2
Os04g0690100|mRNA|AK099856|CDS+3'UTR	0.878635	-0.186664	0.847654	-0.238453	0.302449	-1.72523	0.426952	-1.22786	1.25229	0.324574	0.863747	-0.21132	Zn-finger, C2H2 type domain containing protein.		mRNA		Os.80857	CAATCGATCGATCGATGATGATGATGATCCCATTTATAATTAATTAATTCATCGTTAATG	AK099856	0.878635	0.847654	0.302449	0.426952	1.25229	0.863747	2
Os03g0181600|mRNA|AK101197|5'UTR+CDS	0.404626	-1.30534	0.306474	-1.70616	0.814559	-0.295908	1.77152	0.824988	0.813991	-0.296916	1.02443	0.0348161	SWIM Zn-finger domain containing protein.		mRNA		Os.33256	CGATGATGAAGAGAACTTCTTGCTTGGATGGAATACTATGCTAGAGAAGTATGATCTACG	AK101197	0.404626	0.306474	0.814559	1.77152	0.813991	1.02443	2
Os02g0649300|mRNA|AK063685|CDS+3'UTR	0.224645	-2.15428	4.45842	2.15653	14.6025	3.86814	4.79813	2.26247	86.4279	6.43343	2.66047	1.41168	Short highly repeated, interspersed DNA (Fragment).		mRNA		Os.49245	AATGGAACGCAGTAGCATGATCATGCTAATCAATCAGCGTAGCATACAGTATATAAATAT	AK063685	0.224645	4.45842	14.6025	4.79813	86.4279	2.66047	1
Os06g0592500|mRNA|AK122052|CDS+3'UTR	0.513049	-0.96283	0.192608	-2.37626	20.2578	4.34041	24.9717	4.64222	3.67937	1.87946	5.29318	2.40414	Ethylene-responsive transcriptional coactivator.		mRNA		Os.11046	AAACTATGATATGCTAACTGGCTCAGACGCATGTGAAGTGATGATGGCTAGAAATTGAAT	AK122052	0.513049	0.192608	20.2578	24.9717	3.67937	5.29318	1
Os06g0592500|mRNA|AK119729|CDS+3'UTR	0.525055	-0.92946	0.202003	-2.30755	24.4817	4.61363	30.6897	4.93968	3.88355	1.95737	5.27012	2.39784	Ethylene-responsive transcriptional coactivator.		mRNA		Os.11046	AACTGGCTCAGACGCATGTGAAGTGATGATGGCTAGAAATTGAATTTCCGTTGGATTTGT	AK119729	0.525055	0.202003	24.4817	30.6897	3.88355	5.27012	1
Os08g0546800|mRNA|AK101700|CDS+3'UTR	0.444078	-1.17112	0.507735	-0.977854	180.993	7.49979	16.7859	4.06918	4.54951	2.18571	4.48315	2.16451	Heat shock factor RHSF2.		mRNA		Os.27716	ATCCTTTGTATATATACTGCTGCTGCTAGTGAGAAGGCATAAAAGATCAGATCGAGTTCA	AK101700	0.444078	0.507735	180.993	16.7859	4.54951	4.48315	1
Os07g0182000|mRNA|AB053472|CDS+3'UTR	0.841022	-0.249784	0.496857	-1.0091	3.30397	1.7242	3.6288	1.85949	2.60214	1.3797	1.73582	0.795618	Transcriptional activator protein.		mRNA		Os.1501	TGCTGAGGAACATCTGCGGCTGTTGTTGTTTCAAATTGAGAAAATGAGGGACAATGGGAC	AB053472	0.841022	0.496857	3.30397	3.6288	2.60214	1.73582	1
Os09g0526600|mRNA|AK106525|CDS+3'UTR	0.64224	-0.638815	0.443487	-1.17304	27.1855	4.76477	10.8784	3.44339	2.51835	1.33248	1.65695	0.728527	Heat shock factor protein 3 (HSF 3) (Heat shock transcription factor 3) (HSTF 3).		mRNA		Os.11941	GTGAGTTGGCCCCCCCAACCCTGTAGAAGCTTCTAGACCCCTATATTACTTAATTGCCCC	AK106525	0.64224	0.443487	27.1855	10.8784	2.51835	1.65695	1
Os03g0161900|mRNA|AK066844|CDS+3'UTR	0.869818	-0.201215	0.461308	-1.1162	45.3807	5.50401	5.53451	2.46845	2.80539	1.4882	1.52063	0.604671	Heat shock transcription factor 21 (Fragment).		mRNA		Os.40021	GTATATGTCTGGTGATGTAAAGTTGAGCCATCATTCTTAATGGTATATATTGACAATTTT	AK066844	0.869818	0.461308	45.3807	5.53451	2.80539	1.52063	1
Os01g0625300|mRNA|AK069479|CDS+3'UTR	1.60393	0.681608	4.04603	2.01651	0.367682	-1.44347	0.998538	-0.00211039	3.18857	1.67291	2.08024	1.05675	Heat shock transcription factor 31 (Fragment).		mRNA		Os.40015	CTCCAAGTTTGTAGGGTTCATGATTTCATCAAAGTGCTTATATTAATCTCTGCTGCATAA	AK069479	1.60393	4.04603	0.367682	0.998538	3.18857	2.08024	1
Os03g0161900|mRNA|AY344489|CDS+3'UTR	0.824264	-0.278822	0.455515	-1.13443	39.9494	5.3201	5.432	2.44148	2.70299	1.43456	1.46436	0.550271	Heat shock transcription factor 21 (Fragment).		mRNA		Os.40021	GTGCTGTGTAGTATATGTCTGGTGATGTAAAGTTGAGCCATCATTCTTAATGGTATATAT	AY344489	0.824264	0.455515	39.9494	5.432	2.70299	1.46436	1
Os09g0522200|mRNA|AF300970|CDS+3'UTR	4.29453	2.1025	2.18763	1.12937	0.669803	-0.578192	2.50094	1.32247	0.370509	-1.43242	1.60869	0.685887	DRE-binding protein 1A.		mRNA		Os.14125	GATGCCAAAATTTTGGTACTGTACGGACACTACTTTCGGTAATGTGATGGAACAAGTTGC	AF300970	4.29453	2.18763	0.669803	2.50094	0.370509	1.60869	1
Os09g0522200|mRNA|AK105599|CDS+3'UTR	3.76644	1.9132	2.20886	1.1433	0.640477	-0.642782	2.52185	1.33448	0.376683	-1.40858	1.61242	0.68923	DRE-binding protein 1A.		mRNA		Os.14125	TTGGTACTGTACGGACACTACTTTCGGTAATGTGATGGAACAAGTTGCAAAACACAGAGC	AK105599	3.76644	2.20886	0.640477	2.52185	0.376683	1.61242	1
Os09g0522200|mRNA|AF494422|CDS	8.00685	3.00124	2.35726	1.23711	0.669688	-0.57844	2.6575	1.41007	0.388749	-1.36309	1.76364	0.818552	DRE-binding protein 1A.		mRNA		Os.14125	TGGCGCAGGGGATGCTCATGGAGCCACCATCGGCGGCGCTCGGCGACGACGGTGACGCCA	AF494422	8.00685	2.35726	0.669688	2.6575	0.388749	1.76364	1
Os11g0143300|mRNA|AK058585|CDS+3'UTR	1.83655	0.877001	4.37381	2.12889	2.43057	1.28129	3.51883	1.8151	1.28249	0.358953	0.453089	-1.14213	Type-A response regulator.		mRNA		Os.37430	GTTCATCACATTGTGATTTTAAGCCAGTTAAGCCTTCAAATTCCTGCTGAGATTAAGGGC	AK058585	1.83655	4.37381	2.43057	3.51883	1.28249	0.453089	1
Os09g0526600|mRNA|AK105409|CDS+3'UTR	0.538171	-0.893863	0.315348	-1.66498	21.9288	4.45475	13.0786	3.70913	2.969	1.56998	1.80675	0.853398	Heat shock factor protein 3 (HSF 3) (Heat shock transcription factor 3) (HSTF 3).		mRNA		Os.11941	ATGCCGGTAAGGCGGTAATTGCAACCTGGGTTTACCAGTGTATTGGCTGCCTGCTGCGGA	AK105409	0.538171	0.315348	21.9288	13.0786	2.969	1.80675	1
Os03g0325600|mRNA|AK063262|CDS+3'UTR	1.39127	0.476402	2.90678	1.53942	0.268414	-1.89747	1.14671	0.197497	2.09193	1.06483	3.45422	1.78836	Homeobox domain containing protein.		mRNA		Os.51648	TTTTTTACCGTGTGATGTAATGCTATATGTGTCAGCCAAACGCGCCTGGAATGTTGGTGC	AK063262	1.39127	2.90678	0.268414	1.14671	2.09193	3.45422	1
Os09g0522200|mRNA|AY345233|CDS+3'UTR	5.39051	2.43042	2.27778	1.18763	0.647303	-0.627486	2.53572	1.34239	0.374151	-1.41831	1.54377	0.626457	DRE-binding protein 1A.		mRNA		Os.14125	ATCAACTGTACAATTTTGCCTCTTTTTTCTCTCTTTTCTGGCTTCCGATGCCAAAATTTT	AY345233	5.39051	2.27778	0.647303	2.53572	0.374151	1.54377	1
Os09g0522200|mRNA|AK071519|CDS+3'UTR	4.93255	2.30233	2.15197	1.10566	0.637027	-0.650574	2.53163	1.34006	0.385912	-1.37366	1.6269	0.702128	DRE-binding protein 1A.		mRNA		Os.14125	GATGCCAAAATTTTGGTACTGTACGGACACTACTTTCGGTAATGTGATGGAACAAGTTGC	AK071519	4.93255	2.15197	0.637027	2.53163	0.385912	1.6269	1
Os06g0624900|mRNA|AK061790|CDS+3'UTR	0.625599	-0.676691	0.338959	-1.56082	2.47374	1.3067	2.0844	1.05963	0.630873	-0.664578	1.03323	0.0471641	Protein of unknown function DUF597 family protein.		mRNA		Os.24117	CTACTGTTAGGTCACTAGCTAGATATGATATGTTGATTAGCAGCTAGCCTGATACATATA	AK061790	0.625599	0.338959	2.47374	2.0844	0.630873	1.03323	1
Os07g0443500|COMBINER_EST|Os07g0443500|8	4.40586	2.13942	5.39971	2.43288	0.998347	-0.00238631	0.80441	-0.313997	1.22516	0.292966	0.447228	-1.16092	Myb, DNA-binding domain containing protein.		COMBINER_EST		Os.39967	CAAGCTGATTGAGGCAAGGCGAGTCCCGTTCCCCAAGTACAATACACAGGGAGCATGGAA	Os07g0443500	4.40586	5.39971	0.998347	0.80441	1.22516	0.447228	1
Os04g0547600|mRNA|AY339379|CDS+3'UTR	0.696958	-0.520856	0.252612	-1.985	3.76444	1.91243	3.04787	1.6078	0.555395	-0.848414	0.845933	-0.241385	Pathogenesis-related transcriptional factor and ERF domain containing protein.		mRNA		Os.82352	GCTTAACAGAAGGGGCGTATAGACAAACATCAGAAAGTGGTAGTCGTGTTTACTTTTTTT	AY339379	0.696958	0.252612	3.76444	3.04787	0.555395	0.845933	1
Os01g0695900|mRNA|AK108259|CDS+3'UTR	1.82804	0.870297	2.42762	1.27955	0.858382	-0.220308	0.94503	-0.081568	4.09522	2.03394	0.454831	-1.1366	OSMYB4.		mRNA		Os.55528	AACGTATGTACGACTTAATGCTTGCACCTATACTACTGCTGTGTGCATTATTCGAGTGAT	AK108259	1.82804	2.42762	0.858382	0.94503	4.09522	0.454831	1
Os01g0670800|mRNA|AB071291|CDS+3'UTR	2.27025	1.18285	2.9976	1.58381	0.373578	-1.42052	0.704247	-0.505847	1.25067	0.322703	1.10123	0.139118	Transcriptional factor B3 family protein.		mRNA		Os.6367	ACGACATCGGTACATGACATAGAATCCATTGGTGACACCAGGGCACATCAGAATTAAGGT	AB071291	2.27025	2.9976	0.373578	0.704247	1.25067	1.10123	1
Os01g0834700|mRNA|AK058413|CDS+3'UTR	0.751355	-0.412433	0.492239	-1.02257	4.27403	2.0956	2.5743	1.36418	1.25336	0.325806	1.51173	0.596204	Zn-finger, C-x8-C-x5-C-x3-H type domain containing protein.	GO:0005739(mitochondrion)	mRNA		Os.32086	AGGCCATTGAGAAGTAGAACACCATTTTTGCGCCTTAAATTGCCTACTTGCTTTAGAAAC	AK058413	0.751355	0.492239	4.27403	2.5743	1.25336	1.51173	1
Os03g0174900|mRNA|AK069348|CDS+3'UTR	0.497045	-1.00855	0.732321	-0.449452	4.879	2.28658	2.33081	1.22083	0.529641	-0.916913	0.690667	-0.533937	Transcriptional activator php2.		mRNA		Os.3426	TGTGACAAGGACAAAACTAGCACCCCGTTATGTTTCCTGGCTTCTGAATTTGGTGGTCAT	AK069348	0.497045	0.732321	4.879	2.33081	0.529641	0.690667	1
Os06g0624900|mRNA|AK067251|CDS+3'UTR	0.601399	-0.733605	0.340653	-1.55363	2.57788	1.36619	2.18625	1.12846	0.625916	-0.67596	1.0716	0.09977	Protein of unknown function DUF597 family protein.		mRNA		Os.24117	CTACTGTTAGGTCACTAGCTAGATATGATATGTTGATTAGCAGCTAGCCTGATACATATA	AK067251	0.601399	0.340653	2.57788	2.18625	0.625916	1.0716	1
Os11g0702400|mRNA|AY305866|CDS+3'UTR	2.0966	1.06805	4.21033	2.07393	1.60713	0.684485	1.5312	0.614667	1.50852	0.593138	0.277472	-1.84959	Zn-finger, C2H2 type domain containing protein.	GO:0009536(plastid)	mRNA		Os.15874	GACGACGACGTGCACAATTATAATTTCATCCACTTTTTGTGAGTGGCTAATGGACAAATC	AY305866	2.0966	4.21033	1.60713	1.5312	1.50852	0.277472	1
Os08g0196700|mRNA|AK059903|CDS+3'UTR	0.611367	-0.709889	0.264972	-1.91609	18.9773	4.2462	9.50128	3.24812	1.07272	0.101275	1.12107	0.164875	Nuclear Y/CCAAT-box binding factor A subunit NF-YA.		mRNA		Os.37238	TGTAGATTATGAACCTTGTGTCACTGTTGTGTTTTGCTTCTGTTAATGAATGGTAGCTTA	AK059903	0.611367	0.264972	18.9773	9.50128	1.07272	1.12107	1
Os11g0702400|mRNA|AK062491|CDS+3'UTR	1.89363	0.921151	4.54779	2.18517	1.35743	0.440874	1.07838	0.108864	2.02054	1.01474	0.243776	-2.03637	Zn-finger, C2H2 type domain containing protein.	GO:0009536(plastid)	mRNA		Os.15874	TTTGTGAGTGGCTAATGGACAAATCAATATATGAATTGAATAAAACCAGTGATTAATGTC	AK062491	1.89363	4.54779	1.35743	1.07838	2.02054	0.243776	1
Os07g0186400|mRNA|AK101850|CDS+3'UTR	0.702355	-0.509728	0.406638	-1.29818	2.36252	1.24033	2.03312	1.02369	0.85899	-0.219286	1.00112	0.00160857	ES43 like protein.		mRNA		Os.33074	TGGATGCAGTTGAGTCTGTCATCTGCGTTTGTCTTTGGAGAATTCTTGTACCATCAATCC	AK101850	0.702355	0.406638	2.36252	2.03312	0.85899	1.00112	1
Os02g0177300|COMBINER_EST|CI147320|6	2.81793	1.49464	2.0306	1.02191	0.268602	-1.89646	0.782497	-0.353843	1.63403	0.70843	1.23001	0.29867	Squamosa-promoter binding protein 1.		COMBINER_EST		Os.79805	TGTTGCTGTGCATCATGCTCCTTACAACGAAACACTAGCTCTGTTTGCATCTCCTCTTGA	CI147320	2.81793	2.0306	0.268602	0.782497	1.63403	1.23001	1
Os02g0820900|mRNA|AK111581|CDS+3'UTR	4.70934	2.23552	11.5141	3.52533	0.357561	-1.48374	1.01514	0.0216769	1.0681	0.0950527	1.27865	0.354622	Ethylene receptor-like protein 2.	GO:0005739(mitochondrion) ; GO:0016020(membrane)	mRNA		Os.57106	GCAGTCCAATCTCAAGAGAGCATATTACCACTGATGCTGATGTCCTGTTGATCCTACTGA	AK111581	4.70934	11.5141	0.357561	1.01514	1.0681	1.27865	1
Os01g0971800|mRNA|AY581256|CDS+3'UTR	39.5491	5.30557	69.4983	6.11891	1.47234	0.558109	0.635496	-0.654046	0.432157	-1.21037	0.706821	-0.500583	Myb, DNA-binding domain containing protein.		mRNA		Os.49746	CTGCGTGACAAAGGCATCATGCATATGTATGGTTCCCTTGCAATTTGGGGAATCCAGAAA	AY581256	39.5491	69.4983	1.47234	0.635496	0.432157	0.706821	1
Os01g0625300|mRNA|AY344495|CDS+3'UTR	1.22416	0.291798	2.85428	1.51313	0.438558	-1.18916	0.966581	-0.0490381	2.6906	1.42793	1.3468	0.429531	Heat shock transcription factor 31 (Fragment).		mRNA		Os.40015	AGTAATTCTTCCATTCCACTTACTGATTCAGTCACTCGATCCTACGTACACACTGCCAAG	AY344495	1.22416	2.85428	0.438558	0.966581	2.6906	1.3468	1
Os06g0181700|mRNA|AK108355|CDS+3'UTR	0.388473	-1.36411	0.56153	-0.832564	2.02095	1.01503	0.781419	-0.355831	1.89319	0.92082	3.34056	1.74009	Pathogenesis-related transcriptional factor and ERF domain containing protein.	GO:0005739(mitochondrion)	mRNA		Os.87973	GGAGCAGCTTGTGTATACGGTAGCATCATTTAGAGCATAATAGGGTTGCAGTTGAGACCT	AK108355	0.388473	0.56153	2.02095	0.781419	1.89319	3.34056	1
Os09g0526600|mRNA|AK106545|CDS+3'UTR	0.620688	-0.688059	0.280264	-1.83514	9.58814	3.26125	13.7138	3.77756	0.886855	-0.17323	0.969132	-0.0452354	Heat shock factor protein 3 (HSF 3) (Heat shock transcription factor 3) (HSTF 3).		mRNA		Os.11941	TGTGTGTTTTCCTCTGCATGAGGATTGGAGTCTAAGAACTTGTATGTTATGGTTGTGTGA	AK106545	0.620688	0.280264	9.58814	13.7138	0.886855	0.969132	1
Os11g0143300|mRNA|AK120926|CDS+3'UTR	0.597347	-0.74336	1.58306	0.662718	1.46095	0.546909	2.41971	1.27483	0.716253	-0.48146	0.298262	-1.74535	Type-A response regulator.		mRNA		Os.37430	CGTAAAAGGGATACTAACATCTAGTTTACAAAATAGAATGGAATCCGTTAACGGATACTG	AK120926	0.597347	1.58306	1.46095	2.41971	0.716253	0.298262	1
Os08g0157600|mRNA|AK121547|CDS+3'UTR	0.83253		0.486219		1.11843	0.161474	0.555479	-0.848196	3.41517	1.77196	1.05021	0.0706778	Myb, DNA-binding domain containing protein.		mRNA		Os.14931	AGGGTATTATCCTTATTATGCATTATAGTCTGGGGAAGGTAATAAGTGGAATTTTGGTTC	AK121547	0.83253	0.486219	1.11843	0.555479	3.41517	1.05021	1
Os06g0344900|COMBINER_EST|AU029461|6	1.81373	0.858961	2.47545	1.30769	0.359991	-1.47397	0.540536	-0.887537	1.16698	0.222782	1.04666	0.0657973	No apical meristem (NAM) protein family protein.		COMBINER_EST		Os.18414	ATCGTTGTGTCATCTAACTGCAGTAGCAGGATTTCCCCTGAGGTGACTGATCAGTGATTA	AU029461	1.81373	2.47545	0.359991	0.540536	1.16698	1.04666	1
Os09g0447000|mRNA|AY559046|5'UTR+CDS	0.76984	-0.377369	2.19944	1.13714	0.253931	-1.97749	1.16093	0.21528	0.709221	-0.495693	0.951144	-0.0722638	Homeobox-leucine zipper protein HAT14 (HD-ZIP protein 14).		mRNA		Os.60401	AGGAGAGCTTCAAGGAGCACAGCACCCTAAACCCCAAGCAGAAGCTGGCGCTGGCGAAGC	AY559046	0.76984	2.19944	0.253931	1.16093	0.709221	0.951144	1
Os02g0148000|mRNA|AK120401|CDS+3'UTR	1.30245	0.381226	2.15843	1.10998	0.34557	-1.53295	0.949204	-0.0752104	0.751971	-0.411251	0.870559	-0.199987	Zinc finger protein.		mRNA		Os.57511	TAGAATGAGTTGTGATGGAGGATCACATAGTTTGTCTCAGGTTTACAATGTGCGGTAAAA	AK120401	1.30245	2.15843	0.34557	0.949204	0.751971	0.870559	1
Os05g0449900|mRNA|AK068138|CDS+3'UTR	1.98472	0.988937	2.51481	1.33045	0.341389	-1.55051	0.789992	-0.34009	0.896658	-0.15737	1.20692	0.271329	Myb, DNA-binding domain containing protein.		mRNA		Os.18392	GCATTGGTCACCCTCTCATTGACCCTTGCTTTATTAATGATAATTATGGTTTTTATCTGC	AK068138	1.98472	2.51481	0.341389	0.789992	0.896658	1.20692	1
Os06g0348800|mRNA|AF318581|CDS+3'UTR	0.514061	-0.959988	0.378881	-1.40018	2.36769	1.24348	1.8808	0.911348	0.503399	-0.990225	0.664481	-0.589701	Transfactor-like protein.		mRNA		Os.3340	AAACGCTCTAATATCTAAATTCCGCATTGTACTATTTTCACAAAGGAAAGTAGCCCCCGC	AF318581	0.514061	0.378881	2.36769	1.8808	0.503399	0.664481	1
Os06g0226500|mRNA|AK071601|CDS+3'UTR	1.22553	0.293403	2.76343	1.46646	0.146104	-2.77493	1.24876	0.320502	0.811849	-0.300716	1.00928	0.0133223	Basic helix-loop-helix dimerisation region bHLH domain containing protein.	GO:0009536(plastid)	mRNA		Os.23901	CTCATGAGCCATATGACATGTGGTTAAGTTAATTAATCCTTGATGCAGTAGAGTCGTCCC	AK071601	1.22553	2.76343	0.146104	1.24876	0.811849	1.00928	1
Os04g0547600|mRNA|AK109141|CDS+3'UTR	0.585312	-0.772723	0.518684	-0.947073	3.00183	1.58584	1.8609	0.895999	0.501427	-0.995889	0.482637	-1.05099	Pathogenesis-related transcriptional factor and ERF domain containing protein.		mRNA		Os.82352	GCTGTTTGGCATTTGATATGACAATGTAAACAAATAGTACAAGTTACTTTGTTTACTGAG	AK109141	0.585312	0.518684	3.00183	1.8609	0.501427	0.482637	1
Os03g0341000|mRNA|AK111414|CDS+3'UTR	1.75637	0.812597	2.275	1.18587	0.195325	-2.35605	0.516549	-0.953023	1.07838	0.108872	1.25967	0.333044	AP2 domain containing protein RAP2.2 (Fragment).		mRNA		Os.57381	ATTTTCGCCGGCTAGGGTTGGAATTTGTAAATAGAAGATGGTCAATAATAAGATTGTTTC	AK111414	1.75637	2.275	0.195325	0.516549	1.07838	1.25967	1
Os03g0718500|COMBINER|CI264095|6	0.547833	-0.868192	0.367052	-1.44594	3.40045	1.76573	1.26981	0.344614	0.911353	-0.133918	1.07642	0.106248	(No Hit)		COMBINER			AGGGGGAGCGAGATGTGCATGTAGGAGCCACGTACTTACGTAATGCAGGCAGCATTGCAA	CI264095	0.547833	0.367052	3.40045	1.26981	0.911353	1.07642	1
Os07g0581700|mRNA|AK121889|CDS+3'UTR	1.29761	0.37586	3.22199	1.68795	1.75605	0.812338	1.92487	0.944761	1.19795	0.260568	0.181342	-2.46321	Homeodomain leucine zipper protein CPHB-4.		mRNA		Os.6271	CTGGCCAGCTAGCTAGTAATGTATTAATATTAGTAGTTCGCTTAAAAAAGATCAGATGTG	AK121889	1.29761	3.22199	1.75605	1.92487	1.19795	0.181342	1
Os03g0174900|mRNA|Y10905|CDS+3'UTR	0.459089	-1.12315	0.676025	-0.564852	3.37626	1.75543	1.8037	0.850959	0.667489	-0.583184	0.73772	-0.438855	Transcriptional activator php2.		mRNA		Os.3426	CCTTAGTTTGGAGACGGTGCAGCTGCAGCTGGTACCAGTAATCTGATCATGCTAGACTTG	Y10905	0.459089	0.676025	3.37626	1.8037	0.667489	0.73772	1
Os02g0148000|mRNA|AF448491|CDS+3'UTR	1.37191	0.456182	2.64411	1.40278	0.368156	-1.44161	1.10793	0.147872	0.774062	-0.36948	0.784784	-0.349632	Zinc finger protein.		mRNA		Os.57511	GATTTGTTGTTTCTGTGCTTGGATTCTTGCAGGGAAGGTTTGTTAGGAGCCCATCTCTTC	AF448491	1.37191	2.64411	0.368156	1.10793	0.774062	0.784784	1
Os09g0558200|mRNA|AK103673|CDS+3'UTR	1.34011	0.422356	2.10775	1.0757	0.414437	-1.27077	1.0331	0.046977	1.7147	0.777957	1.05282	0.0742528	Homeodomain-like containing protein.		mRNA		Os.5971	AAATGCAATAAATGATATGATTGTCCCCATTCAGTGGGGGATTATAGAAGCAGTTTTAGA	AK103673	1.34011	2.10775	0.414437	1.0331	1.7147	1.05282	1
Os10g0561800|mRNA|AK065404|CDS+3'UTR	0.913362	-0.130742	2.77736	1.47372	0.464392	-1.10658	1.24737	0.318892	0.787462	-0.344718	0.709959	-0.494192	Homeobox-leucine zipper protein HAT4 (HD-ZIP protein 4) (HD-ZIP protein ATHB-2).		mRNA		Os.4605	CAAAGAATATGGTGTCTTTGTATAAAGTGATGCATGAAATGGATCATAAAAGTTTTCAAT	AK065404	0.913362	2.77736	0.464392	1.24737	0.787462	0.709959	1
Os12g0139400|COMBINER_EST|CI018033|6	0.61166	-0.709199	1.51683	0.601055	1.77607	0.828687	2.7433	1.45591	0.715994	-0.48198	0.363107	-1.46153	Two-component response regulator ARR17.		COMBINER_EST		Os.79652	CACAAGAGAAAGGCAGTCGATGAAGAAATTTTGCCCCACACAATAAGACCAAGGCATAGT	CI018033	0.61166	1.51683	1.77607	2.7433	0.715994	0.363107	1
Os07g0581700|mRNA|AY559047|CDS+3'UTR	1.27472	0.350186	3.1061	1.63511	1.6812	0.749493	1.88254	0.912679	1.165	0.220329	0.171162	-2.54657	Homeodomain leucine zipper protein CPHB-4.		mRNA		Os.6271	CTGGCCAGCTAGCTAGTAATGTATTAATATTAGTAGTTCGCTTAAAAAAGATCAGATGTG	AY559047	1.27472	3.1061	1.6812	1.88254	1.165	0.171162	1
Os01g0643600|mRNA|AF145727|CDS+3'UTR	1.16109	0.215479	1.76512	0.819763	0.529277	-0.917904	0.438738	-1.18857	2.04379	1.03125	1.75514	0.811584	Homeobox domain containing protein.		mRNA		Os.8170	ATTTCGTCCTTTTGGGCCAACAATTCAGCACGGTGGCCAACGGTGCGTAGTTCGTCGTCG	AF145727	1.16109	1.76512	0.529277	0.438738	2.04379	1.75514	1
Os01g0854500|mRNA|AK102203|CDS+3'UTR	0.818419	-0.289088	0.485939	-1.04115	5.05493	2.33769	0.755341	-0.404799	1.19423	0.256085	1.96634	0.975511	Homeobox domain containing protein.		mRNA		Os.32978	ACATGGATACTAACATGGTCACTGCTGATACTTCTATATGATATATCCATTAATTAATAT	AK102203	0.818419	0.485939	5.05493	0.755341	1.19423	1.96634	1
Os03g0425800|mRNA|AJ575221|5'UTR+CDS	0.45775	-1.12737	0.535556	-0.900889	2.31254	1.20948	1.48956	0.574884	1.1531	0.205521	1.44108	0.527146	MYBY2 protein (Fragment).	GO:0009536(plastid)	mRNA		Os.7405	AATCTCGAGCAATTAATTGGAGAGGAGAACTTATACTTACCTGATTGGGTGACTACTTTC	AJ575221	0.45775	0.535556	2.31254	1.48956	1.1531	1.44108	1
Os01g0200600|mRNA|AY339374|CDS+3'UTR	1.1842	0.243915	0.951232	-0.0721311	2.26116	1.17706	1.21627	0.282459	1.47211	0.557881	0.311608	-1.6822	Pathogenesis-related transcriptional factor and ERF domain containing protein.		mRNA		Os.55837	GCTGCTGCTTGTAAAACAGCTTCCTCTTCTTTTCTTTTCTTTTCTTTTTTTGGTTTTGTT	AY339374	1.1842	0.951232	2.26116	1.21627	1.47211	0.311608	1
Os04g0687900|mRNA|AK104333|CDS+3'UTR	1.43581	0.521868	2.18891	1.13021	0.382438	-1.3867	0.885654	-0.175185	0.847021	-0.239531	0.801223	-0.319724	Tubby family protein.		mRNA		Os.19114	GTATGTTGGGCTTAAAAAGTTTTGAGCAAGAGAATGAATGAATGGTTGAGGGAGCCGTCG	AK104333	1.43581	2.18891	0.382438	0.885654	0.847021	0.801223	1
Os08g0157600|mRNA|AK111893|CDS+3'UTR	0.782072	-0.354626	0.637443	-0.649632	1.07992	0.110924	0.492356	-1.02223	2.94915	1.5603	0.920132	-0.120088	Myb, DNA-binding domain containing protein.		mRNA		Os.14931	AGCGACTGCTAAACTTTCTTCATAAAAGGGTATTATCCTTATTATGCATTATAGTCTGGG	AK111893	0.782072	0.637443	1.07992	0.492356	2.94915	0.920132	1
Os06g0337100|mRNA|AK061222|CDS+3'UTR	1.28986	0.367217	3.42563	1.77637	0.256852	-1.96099	0.525641	-0.92785	0.782958	-0.352993	0.707343	-0.499518	Hypothetical protein.		mRNA		Os.51160	GGTTCTAATTTCTGTAAAATTTTAATGGCACGTTTACGAATAAGCGAATTATAATTGTAT	AK061222	1.28986	3.42563	0.256852	0.525641	0.782958	0.707343	1
Os04g0648900|mRNA|AK061095|CDS+3'UTR	1.53166	0.615098	2.53795	1.34366	0.407471	-1.29523	0.818953	-0.288148	1.3137	0.393641	0.789858	-0.340334	Dehydration responsive element binding protein 2F (DREB2F protein).		mRNA		Os.22629	CTCTCTTCTCCGTGTTATTATCGACTAGATAAGCAGCGATTAATTAATCCGTCCTTCCCC	AK061095	1.53166	2.53795	0.407471	0.818953	1.3137	0.789858	1
Os01g0542700|mRNA|AK110526|CDS+3'UTR	0.314758	-1.66769	1.19406	0.255874	2.12728	1.08901	1.42536	0.511331	1.04007	0.0566769	0.693933	-0.527131	Basic-leucine zipper (bZIP) transcription factor domain containing protein.		mRNA		Os.81993	CAAAGGGCAAGAAGGACATTTCATGTGTGTATGAGACTTTATTATAAATGTGAAATGGAC	AK110526	0.314758	1.19406	2.12728	1.42536	1.04007	0.693933	1
Os10g0503100|mRNA|AK072520|CDS+3'UTR	2.43427	1.28349	1.87875	0.909773	0.476979	-1.068	1.35764	0.4411	1.30986	0.389413	0.651094	-0.619063	Transcription factor L2.		mRNA		Os.2601	ATGTCCAGGTTCATAGTTAGAAGTTGATTTTTAAGGATGATTTGGCAGCACCATTTTAAG	AK072520	2.43427	1.87875	0.476979	1.35764	1.30986	0.651094	1
Os08g0436700|mRNA|AK073013|CDS+3'UTR	0.738208	-0.437901	0.317389	-1.65568	2.06306	1.04478	0.567086	-0.81836	0.982111	-0.0260423	1.07434	0.10345	NAC-domain containing protein 19 (ANAC019) (ANAC) (Abscicic-acid- responsive NAC).		mRNA		Os.53506	AGTTTCTGAGTGCTGTGAGAGTGTGATGAGTATTGTATTGTCAGTAGAAGAAATATATGT	AK073013	0.738208	0.317389	2.06306	0.567086	0.982111	1.07434	1
Os04g0648900|mRNA|AK099333|CDS+3'UTR	1.52253	0.60647	2.44948	1.29248	0.406595	-1.29834	0.844651	-0.243573	1.24674	0.318164	0.929338	-0.105724	Dehydration responsive element binding protein 2F (DREB2F protein).		mRNA		Os.22629	TTTTTCCTCTCTCTCTTCTCCGTGTTATTATCGACTAGATAAGCAGCGATTAATTAATCC	AK099333	1.52253	2.44948	0.406595	0.844651	1.24674	0.929338	1
Os03g0617800|COMBINER_EST|Os03g0617800|8	1.24742	0.318942	1.26276	0.336582	2.35867	1.23797	1.3966	0.481919	0.430497	-1.21593	0.611223	-0.71023	INDEHISCENT protein.		COMBINER_EST		Os.79759	TGATGAAATGTGGATGTACGCACCGATTGCTTACAACGGGATGAACATCGGGATCGATTT	Os03g0617800	1.24742	1.26276	2.35867	1.3966	0.430497	0.611223	1
Os01g0285300|mRNA|AK111803|CDS+3'UTR	0.49469	-1.0154	0.712667	-0.4887	1.65399	0.725949	1.08471	0.117308	2.16099	1.11169	1.08825	0.122007	MYB transcription factor.		mRNA		Os.1726	TTCAGAGATACGTTTACAGTGTACTCAGTTGTTTGTGGATAAATTATTGTGAGTGTTCAC	AK111803	0.49469	0.712667	1.65399	1.08471	2.16099	1.08825	1
Os04g0687900|mRNA|AK066910|CDS+3'UTR	1.41907	0.50495	2.19306	1.13295	0.425308	-1.23342	0.905575	-0.143094	0.834326	-0.261317	0.869057	-0.202477	Tubby family protein.		mRNA		Os.19114	CTTGTTTCTTGTATGTTGGGCTTAAAAAGTTTTGAGCAAGAGAATGAATGAATGGTTGAG	AK066910	1.41907	2.19306	0.425308	0.905575	0.834326	0.869057	1
Os04g0687900|mRNA|AK098928|CDS+3'UTR	1.43961	0.525674	2.20782	1.14262	0.431086	-1.21395	0.919549	-0.121001	0.866595	-0.20657	0.884425	-0.177188	Tubby family protein.		mRNA		Os.19114	CTTGTTTCTTGTATGTTGGGCTTAAAAAGTTTTGAGCAAGAGAATGAATGAATGGTTGAG	AK098928	1.43961	2.20782	0.431086	0.919549	0.866595	0.884425	1
Os02g0732600|mRNA|AK108709|CDS+3'UTR	0.442624	-1.17585	1.00282	0.00405836	0.524673	-0.93051	1.05854	0.0820778	5.87583	2.55479	0.944216	-0.0828107	Typical P-type R2R3 Myb protein (Fragment).		mRNA		Os.7051	TCCATGACAAGCATGCATATTTGTTGACAATGAAGAAGAGAAGAAATGGTTTGGTGTGTT	AK108709	0.442624	1.00282	0.524673	1.05854	5.87583	0.944216	1
Os01g0546900|mRNA|AK073801|CDS+3'UTR	0.740288	-0.433841	0.476868	-1.06834	1.76661	0.820982	2.08827	1.06231	0.779417	-0.359532	1.15083	0.20267	Transcription factor jumonji, jmjC domain containing protein.		mRNA		Os.33852	TTGCACCGTTGCATAACCTATTTCTTTAGGAACCCTGGATACTTGACCACTGTTAAATGC	AK073801	0.740288	0.476868	1.76661	2.08827	0.779417	1.15083	1
Os01g0277500|mRNA|AK066984|CDS+3'UTR	2.58685	1.3712	1.8086	0.854875	0.731908	-0.450267	0.994369	-0.00814717	1.13396	0.181376	0.417168	-1.2613	Zn-finger, Dof type domain containing protein.		mRNA		Os.88878	CTCATTTGCAGCATTGAAATTTACCCCAAACTAACACCATATCTGTCAATACCATTGGGT	AK066984	2.58685	1.8086	0.731908	0.994369	1.13396	0.417168	1
Os09g0510500|mRNA|AK066188|CDS+3'UTR	1.35407	0.437307	1.8849	0.91449	0.431112	-1.21387	1.38479	0.469668	2.20011	1.13758	0.869039	-0.202507	Basic helix-loop-helix dimerisation region bHLH domain containing protein.		mRNA		Os.88028	CATTGTACTCTACTTAGACAAAAACAAGCGACCATTTGTTCATATGAAAGGGTCACTGAA	AK066188	1.35407	1.8849	0.431112	1.38479	2.20011	0.869039	1
Os04g0555000|mRNA|AK100757|CDS+3'UTR	1.70359	0.768577	2.21524	1.14746	0.468669	-1.09336	0.998181	-0.00262737	0.863937	-0.211001	0.766652	-0.383356	GRAS transcription factor family protein.		mRNA		Os.20826	ATTGGCCACTTCATGTTCTTGGAAACATTTCGTTGTGAATAGATAAGATAATTTGGCATG	AK100757	1.70359	2.21524	0.468669	0.998181	0.863937	0.766652	1
Os01g0200600|mRNA|AK108873|CDS+3'UTR	0.751113	-0.412898	1.24692	0.318372	3.72089	1.89565	1.27039	0.345268	1.3107	0.390333	0.468345	-1.09436	Pathogenesis-related transcriptional factor and ERF domain containing protein.		mRNA		Os.55837	CTTGTTTTTTTTCTTCTCTCTTTCAATCTTGATTTGAGTTGGATTTGGAGTTTGTGTGAT	AK108873	0.751113	1.24692	3.72089	1.27039	1.3107	0.468345	1
Os08g0428400|mRNA|AK103459|CDS+3'UTR	1.17241	0.229473	2.32648	1.21815	0.468017	-1.09537	0.799182	-0.323403	1.3177	0.39802	0.918427	-0.122763	ZIM domain containing protein.		mRNA		Os.12104	GCCTTAAACATACAAAGCTAGCTTCAGAATTCAAACAGAGTATCCCTGATGCCAATATGC	AK103459	1.17241	2.32648	0.468017	0.799182	1.3177	0.918427	1
Os01g0844900|mRNA|AK066659|CDS+3'UTR	1.26067	0.334189	1.25969	0.333064	0.290059	-1.78558	0.913865	-0.129946	0.984399	-0.0226856	1.05805	0.0814146	Myb, DNA-binding domain containing protein.		mRNA		Os.10050	CTCATCATGTATGTGTAAGATGCTACTCTTTCTAACCTGGTGACATCGGCAAAGCTGCTC	AK066659	1.26067	1.25969	0.290059	0.913865	0.984399	1.05805	1
Os05g0523300|mRNA|AK071192|CDS+3'UTR	0.834326	-0.261316	0.776264	-0.36538	0.259031	-1.94881	0.524018	-0.932313	0.790316	-0.339499	1.07851	0.109039	AUX/IAA protein family protein.		mRNA			ATAATGGGAAAATAGCATCTTGCAGGTGCAGTGGACAAACTGCATATTTTGTAAATGACC	AK071192	0.834326	0.776264	0.259031	0.524018	0.790316	1.07851	1
Os05g0579600|COMBINER_EST|CI437851|0	1.2125	0.277988	0.907929	-0.139348	0.99079	-0.013349	0.191949	-2.38121	0.950881	-0.0726634	0.585871	-0.771344	Myb, DNA-binding domain containing protein.	GO:0005739(mitochondrion)	COMBINER_EST		Os.82464	ATGTGCATGTCTAGCTATCACTCTTACCTTATTTCTACGTGTATAGCATGAGTACAAAGT	CI437851	1.2125	0.907929	0.99079	0.191949	0.950881	0.585871	1
Os06g0597800|mRNA|AK120083|CDS+3'UTR	0.668333	-0.58136	0.464366	-1.10667	0.81096	-0.302297	1.01201	0.0172183	1.02136	0.0304929	0.863721	-0.211363	FAR1 domain containing protein.		mRNA		Os.50203	ATGTATGCTGTTAGCCTGTCTGTAGAATGCTAATCTGACTTGTGGGAGTCAGGACTGTAA	AK120083	0.668333	0.464366	0.81096	1.01201	1.02136	0.863721	1
Os12g0125000|mRNA|AK061437|CDS+3'UTR	0.355822	-1.49077	0.58115	-0.783017	0.514129	-0.959797	0.923783	-0.114374	1.13843	0.187051	0.776027	-0.36582	Myb factor.		mRNA		Os.3389	TCCCAATGATGTTTTAATTAGCTCAAGTAATGAAAGAAAACACTGTCACATTCGATACGT	AK061437	0.355822	0.58115	0.514129	0.923783	1.13843	0.776027	1
Os01g0572300|COMBINER_EST|CI553525|6	0.920514	-0.119489	0.951256	-0.0720942	0.396764	-1.33365	0.688925	-0.53758	0.553136	-0.854294	1.03488	0.04947	Zn-finger, C2H2 type domain containing protein.	GO:0009536(plastid)	COMBINER_EST		Os.54518	TTCGTTTGGTAGGAGGAGAGAACTGTATAAGCTAAGCACGGATCAGGTGAAGGAAAAACT	CI553525	0.920514	0.951256	0.396764	0.688925	0.553136	1.03488	1
Os05g0140100|mRNA|AK099636|CDS+3'UTR	0.782991	-0.352931	0.994688	-0.00768466	0.324766	-1.62253	0.782083	-0.354607	0.85255	-0.230143	1.45014	0.536188	Myb, DNA-binding domain containing protein.		mRNA		Os.9514	CCCAAGCTTTTCAACTGCTACCATGCACGTACATGCAAATTAATTATTGCATGTTGTATT	AK099636	0.782991	0.994688	0.324766	0.782083	0.85255	1.45014	1
Os07g0680400|mRNA|AK110900|CDS+3'UTR	0.900609	-0.151028	1.53076	0.61425	1.18711	0.247448	0.812803	-0.299023	0.763469	-0.389358	0.425845	-1.2316	DNA-binding WRKY domain containing protein.		mRNA		Os.11321	CGTAGTAAATATGTGTATTAGTTGATCGCTGTACTAGTGAGTTGTGTGTATGTGATTTTG	AK110900	0.900609	1.53076	1.18711	0.812803	0.763469	0.425845	1
Os02g0174100|mRNA|AK066057|CDS+3'UTR	0.69763	-0.519467	0.689453	-0.536476	0.3811	-1.39176	0.831768	-0.265747	0.677281	-0.562174	0.999012	-0.00142565	SBP domain containing protein.		mRNA		Os.51367	GTACCGATTTTCAAACTGTGGGTCTTGTCATTTATACTTGTACAACCTAATGTCAAAATG	AK066057	0.69763	0.689453	0.3811	0.831768	0.677281	0.999012	1
Os02g0284500|mRNA|AK064078|CDS+3'UTR	0.723434	-0.467067	0.412673	-1.27693	0.755664	-0.404183	1.24945	0.321291	0.840045	-0.251461	1.11801	0.160937	FAR1 domain containing protein.		mRNA		Os.51849	TATTAGCTCTCCTGTCTAAACATGCATCTTGGTTCGCGGCAGTATGGGAAGCTGATAGTT	AK064078	0.723434	0.412673	0.755664	1.24945	0.840045	1.11801	1
Os12g0279100|mRNA|AK065251|CDS+3'UTR	1.09252	0.127659	0.779651	-0.3591	0.469353	-1.09125	0.642747	-0.637678	0.621642	-0.685844	0.944112	-0.0829702	Transcription factor jumonji, JmjN domain containing protein.		mRNA		Os.48706	AACTGACCTTTTGTTGACTAGGATTTACTCCCAAGTCAATTGTATCAACCGGTCTTCTGT	AK065251	1.09252	0.779651	0.469353	0.642747	0.621642	0.944112	1
Os06g0713000|mRNA|AB001884|CDS+3'UTR	0.630512	-0.665404	0.542678	-0.881832	1.04797	0.0675962	0.89758	-0.155888	0.53933	-0.890759	0.440947	-1.18132	Zn-finger, CONSTANS type domain containing protein.	GO:0003677(DNA binding) ; GO:0005622(intracellular) ; GO:0008270(zinc ion binding)	mRNA		Os.3396	AAACTATGCTACTTTGTTACTATATAATGAAGTATGTGTATCAAACTAAACTGAGATGTT	AB001884	0.630512	0.542678	1.04797	0.89758	0.53933	0.440947	1
Os06g0275600|mRNA|AK101279|CDS+3'UTR	1.02286	0.0326047	0.994327	-0.00820761	0.366651	-1.44752	0.83021	-0.268451	0.750427	-0.414216	1.19217	0.253585	MYC1.		mRNA		Os.32526	GACGTCATTGAGATGCCTTTTACTCATGACCATCATGGATCAAATGATCAACCCTGAGAT	AK101279	1.02286	0.994327	0.366651	0.83021	0.750427	1.19217	1
Os02g0820900|mRNA|AY434735|CDS+3'UTR	0.857605	-0.221615	1.14539	0.195842	0.328064	-1.60795	0.658001	-0.603838	0.673965	-0.569254	0.8578	-0.221287	Ethylene receptor-like protein 2.	GO:0005739(mitochondrion) ; GO:0016020(membrane)	mRNA		Os.57106	TCGTACTTGACTCTCTCTGTCAAAGCAAATCATGAGATTGGAATCAATGAGATGATATCT	AY434735	0.857605	1.14539	0.328064	0.658001	0.673965	0.8578	1
Os05g0350900|COMBINER_EST|CI511533|6	0.603083	-0.729572	0.357768	-1.48291	0.69765	-0.519424	0.685303	-0.545187	1.43379	0.519829	0.953188	-0.0691678	Myb, DNA-binding domain containing protein.		COMBINER_EST		Os.70916	TCCAACTCAAAACAAACTTGTTGCTGTTGGTTAGTTCATCAATTACTCCATTTCCATCCT	CI511533	0.603083	0.357768	0.69765	0.685303	1.43379	0.953188	1
Os02g0705500|mRNA|AK073952|CDS+3'UTR	0.68093	-0.554421	1.03628	0.0514101	0.261067	-1.93751	0.752481	-0.410274	0.701375	-0.511742	0.805519	-0.312009	Basic helix-loop-helix dimerisation region bHLH domain containing protein.		mRNA		Os.7751	CTTTATTCATAGAAACTGTACTAATGTCATCAATGGCAATACAAGTACATTTGTGTGTTT	AK073952	0.68093	1.03628	0.261067	0.752481	0.701375	0.805519	1
Os01g0678700|mRNA|AK111611|CDS+3'UTR	0.730804	-0.452444	0.698522	-0.517623	1.03279	0.0465422	0.477442	-1.0666	0.793732	-0.333276	1.07681	0.106765	DP protein.	GO:0009536(plastid)	mRNA		Os.16381	AGTCTCTCAGGCTTTTTAGCAGATATGACCTGCGAATTTTGCCTCTTTTTTGTGCCTAGC	AK111611	0.730804	0.698522	1.03279	0.477442	0.793732	1.07681	1
Os02g0621100|mRNA|AK100391|CDS+3'UTR	0.475901	-1.07127	0.545034	-0.875582	0.785078	-0.349091	0.665	-0.588574	0.717889	-0.478167	0.988786	-0.01627	Pre-SET domain containing protein.		mRNA		Os.53850	CAAGTGATGTAAAGAATTCTGGAATGTGAACTCTCTGCCATGATATAGCTCTAGCTCAAT	AK100391	0.475901	0.545034	0.785078	0.665	0.717889	0.988786	1
Os03g0170600|mRNA|AK108366|CDS+3'UTR	1.35986	0.443455	1.69454	0.760893	0.407256	-1.29599	0.829338	-0.269968	0.765328	-0.38585	1.1707	0.227365	Hypothetical protein.		mRNA		Os.49753	TAATCTGTGTGGATCATGTCCCTGTGTTGAGAAAAATGTTCATTAAATTTCGCTCTAGCA	AK108366	1.35986	1.69454	0.407256	0.829338	0.765328	1.1707	1
Os01g0236300|mRNA|AK064007|CDS+3'UTR	0.954053	-0.0678584	0.945085	-0.0814846	0.852158	-0.230807	0.469417	-1.09106	0.861123	-0.215709	0.858566	-0.219998	Auxin response factor 18.		mRNA		Os.22269	TAGTCAAAACCTTAATGGTGCTTAAGGAATAACGTGAAGCTATAAAACTGGTGTGTAAGT	AK064007	0.954053	0.945085	0.852158	0.469417	0.861123	0.858566	1
Os01g0102400|COMBINER_EST|CI453282|0	1.17147	0.228322	0.718473	-0.476994	0.225291	-2.15014	1.24382	0.314772	0.900003	-0.151998	0.908557	-0.138352	Histone-fold domain containing protein.		COMBINER_EST		Os.48026	TGTTGCATGAAGACCATTCCTAGGTGACGTGATTTTAGCAAACCCAAGTAGTAGCAATGC	CI453282	1.17147	0.718473	0.225291	1.24382	0.900003	0.908557	1
Os11g0207600|COMBINER_EST|AU032361|6	0.433178	-1.20697	0.657008	-0.606017	1.19724	0.259711	1.24122	0.311757	1.12867	0.174629	1.01026	0.0147286	Myb, DNA-binding domain containing protein.	GO:0009536(plastid)	COMBINER_EST		Os.20412	CATGGCCACTAGTGATTAAGGAGAGGATGAATGAAACCCCCCTTACAATTTGCCAAATAA	AU032361	0.433178	0.657008	1.19724	1.24122	1.12867	1.01026	1
Os05g0199800|mRNA|AK107675|CDS+3'UTR	0.45191	-1.14589	1.37431	0.458703	0.8849	-0.176413	0.839433	-0.252512	0.508066	-0.976912	1.26138	0.334999	Basic helix-loop-helix dimerisation region bHLH domain containing protein.		mRNA		Os.55212	CCATAAATTTCTCTGCATATTCTTATGCGCCGTATATATGATCCTTTTTTATATACTAGT	AK107675	0.45191	1.37431	0.8849	0.839433	0.508066	1.26138	1
Os06g0162800|mRNA|AF141967|CDS+3'UTR	1.8181	0.862434	0.689665	-0.536033	0.934838	-0.0972113	1.12344	0.167921	0.473444	-1.07873	0.876243	-0.190597	MADS box protein.		mRNA		Os.4367	GAATGATCCCGGTTTGATTGATGAATGCTGCAAGAACATAATCTATATGTTAGTCTGAAT	AF141967	1.8181	0.689665	0.934838	1.12344	0.473444	0.876243	1
Os05g0140100|mRNA|AK111821|CDS+3'UTR	0.830213	-0.268447	1.10186	0.139946	0.338382	-1.56328	0.860539	-0.216688	0.912099	-0.132738	1.50939	0.593969	Myb, DNA-binding domain containing protein.		mRNA		Os.9514	CCCAAGCTTTTCAACTGCTACCATGCACGTACATGCAAATTAATTATTGCATGTTGTATT	AK111821	0.830213	1.10186	0.338382	0.860539	0.912099	1.50939	1
Os01g0191900|mRNA|AK109125|CDS+3'UTR	0.559241	-0.838459	0.537949	-0.89446	1.35109	0.434125	1.40896	0.494629	0.457001	-1.12973	0.576703	-0.7941	Blind.		mRNA		Os.10204	CATCGCGTAATTACAAGAAGCGTGTAGTGTACTTGAACATGAGAAAATTCATCAGGTGCA	AK109125	0.559241	0.537949	1.35109	1.40896	0.457001	0.576703	1
Os06g0335500|mRNA|AK121989|CDS+3'UTR	0.951062	-0.0723892	1.30218	0.380928	0.911956	-0.132964	0.447359	-1.1605	1.08439	0.116882	1.19574	0.257906	AUX/IAA protein family protein.		mRNA		Os.7687	AATTGTTGTGCTGTATGATGCAAACTATTTTTGGTATTTTACTTGGTGCTTGCAAGTTGC	AK121989	0.951062	1.30218	0.911956	0.447359	1.08439	1.19574	1
Os02g0706600|COMBINER_EST|CI055726|6	1.17929	0.237921	1.32517	0.406175	0.397418	-1.33127	0.860567	-0.216641	1.06526	0.0912055	1.125	0.16992	ZF-HD homeobox protein Cys/His-rich dimerisation region domain containing protein.		COMBINER_EST		Os.79978	TTTAACTCATGCAGCAGCATCAGTTACTTAGGAGAGTAGATGCATTGTTGCCATGAGAGG	CI055726	1.17929	1.32517	0.397418	0.860567	1.06526	1.125	1
Os02g0705500|mRNA|AK119183|CDS+3'UTR	0.685482	-0.544809	1.01243	0.0178253	0.260074	-1.943	0.744443	-0.425767	0.680731	-0.554843	0.775227	-0.367309	Basic helix-loop-helix dimerisation region bHLH domain containing protein.		mRNA		Os.7751	CTTTATTCATAGAAACTGTACTAATGTCATCAATGGCAATACAAGTACATTTGTGTGTTT	AK119183	0.685482	1.01243	0.260074	0.744443	0.680731	0.775227	1
Os06g0335500|mRNA|AK063854|CDS+3'UTR	1.01626	0.0232764	1.26902	0.343717	0.864369	-0.210281	0.419753	-1.25239	1.08376	0.116047	1.21535	0.281372	AUX/IAA protein family protein.		mRNA		Os.7687	AATTGTTGTGCTGTATGATGCAAACTATTTTTGGTATTTTACTTGGTGCTTGCAAGTTGC	AK063854	1.01626	1.26902	0.864369	0.419753	1.08376	1.21535	1
Os08g0435700|COMBINER_EST|Os08g0435700|8	0.95635	-0.0643897	0.606392	-0.721678	0.492509	-1.02178	1.20792	0.272522	1.33977	0.421983	1.08396	0.116307	Myb-like protein.		COMBINER_EST		Os.80485	CGGCGGCGCCGCACGGGTGGCTCGGAGGCCACGAGATGATGGTGATGGTGAACGACGGCG	Os08g0435700	0.95635	0.606392	0.492509	1.20792	1.33977	1.08396	1
Os03g0797600|mRNA|AK104412|CDS+3'UTR	0.689305	-0.536785	0.458458	-1.12514	0.899308	-0.153112	0.86646	-0.206794	0.566302	-0.820356	0.856273	-0.223857	Helix-loop-helix protein homolog.		mRNA		Os.27522	AACAGCTCGTTTTGATTCACTAACAAGGAGGCAGGAAAAGACCTAAGAGATCCTCTCCAC	AK104412	0.689305	0.458458	0.899308	0.86646	0.566302	0.856273	1
Os09g0470500|mRNA|AK105484|CDS+3'UTR	0.713753	-0.486503	0.647519	-0.627006	0.208105	-2.26462	0.763144	-0.389973	0.708144	-0.497885	1.21159	0.276907	Homeodomain leucine zipper protein.		mRNA		Os.2364	GAGCTCTAATGTAAGCATATGCCATCCAAAATGGACCATAAATATGTCACTAGCAGTAGG	AK105484	0.713753	0.647519	0.208105	0.763144	0.708144	1.21159	1
Os05g0176400|mRNA|AK102679|CDS+3'UTR	1.17044	0.227052	0.599148	-0.739016	0.494682	-1.01543	1.11894	0.162131	0.804605	-0.313647	1.26785	0.342383	Zn-finger, C-x8-C-x5-C-x3-H type domain containing protein.		mRNA		Os.54235	TTGAACAAATTCTTATGAGTTAACCTGCCAGTGAATGTGCGGATGAAGAAGGGATCCATA	AK102679	1.17044	0.599148	0.494682	1.11894	0.804605	1.26785	1
Os05g0541400|COMBINER|CI248687|6	1.57149	0.652135	0.931845	-0.101838	0.236887	-2.07773	0.942987	-0.08469	1.48758	0.572964	0.683522	-0.54894	(No Hit)		COMBINER			CGTGTGAGTGACATATATATATTTTATACATGCATGAGACAAATCTCTTGCTGTTCAAGC	CI248687	1.57149	0.931845	0.236887	0.942987	1.48758	0.683522	1
Os01g0808100|mRNA|AB051297|CDS+3'UTR	0.990074	-0.0143917	0.911997	-0.132899	0.689786	-0.53578	0.333094	-1.586	0.525777	-0.927477	0.540309	-0.888144	Transcription factor HBP-1b(c1) (Fragment).	GO:0009536(plastid)	mRNA		Os.35049	CAAGTGAATGTTCAATGCATATTGTAGTCTGTATATGACATCATATGATGAGTTGTTGGG	AB051297	0.990074	0.911997	0.689786	0.333094	0.525777	0.540309	1
Os02g0178100|mRNA|AK109630|CDS+3'UTR	0.330114	-1.59897	0.885357	-0.175669	0.857435	-0.221901	1.09061	0.12513	0.965617	-0.0504765	0.569858	-0.811327	CONSTANS-like protein CO6.		mRNA		Os.13999	ACGGCTATAACTAGTTGTAGTTAATCTGGATTTTCTGTATGTATGGTGTTTTGTAGTACC	AK109630	0.330114	0.885357	0.857435	1.09061	0.965617	0.569858	1
Os03g0329200|mRNA|AK064318|CDS+3'UTR	1.77625	0.828832	1.69954	0.765143	0.327822	-1.60902	0.851256	-0.232335	1.23997	0.310309	1.00368	0.00530153	Zn-finger, C-x8-C-x5-C-x3-H type domain containing protein.		mRNA		Os.80130	AACAACTACTCGTATATTATACTGATTCTGTGGTTAATCCTGGAGGCAAGTGCCTGCCAC	AK064318	1.77625	1.69954	0.327822	0.851256	1.23997	1.00368	1
Os09g0240200|mRNA|AB001887|CDS+3'UTR	1.07434	0.103447	0.726701	-0.460566	1.06865	0.0957948	0.461145	-1.11671	1.03179	0.0451545	0.614182	-0.703263	Zn-finger, CONSTANS type domain containing protein.	GO:0003677(DNA binding) ; GO:0005622(intracellular) ; GO:0008270(zinc ion binding)	mRNA		Os.3399	GAAAGATGCTCCTTGTAAAATTGTGCAGGAGTAAATGTAATCATGTAGTCATCCCTCCTT	AB001887	1.07434	0.726701	1.06865	0.461145	1.03179	0.614182	1
Os03g0165300|mRNA|AK105752|CDS+3'UTR	1.04745	0.0668781	1.00598	0.00860506	0.473098	-1.07979	0.519189	-0.945667	0.947526	-0.0777624	0.863058	-0.21247	Homeodomain-containing protein.		mRNA		Os.21068	GATTTCTCTACTGATTGATGCATGGATCATTCATATATATATATGTGGTGATGTGTTGGG	AK105752	1.04745	1.00598	0.473098	0.519189	0.947526	0.863058	1
Os12g0569900|COMBINER_EST|CI522181|6	0.795802	-0.329518	0.719695	-0.474543	0.472819	-1.08064	1.00872	0.0125208	0.822405	-0.282079	0.87987	-0.184638	DOF zinc finger protein DAG1 (Dof affecting germination 1) (Transcription factor BBFa) (AtBBFa) (rolB domain B factor a). Splice isoform 2.		COMBINER_EST		Os.79683	AGAGGTGTTAAGGTGTTACTTAACTATACTATGTTTAATTGCATGAGGAACTTTGGTATG	CI522181	0.795802	0.719695	0.472819	1.00872	0.822405	0.87987	1
Os03g0139500|mRNA|AK071184|CDS+3'UTR	1.93416	0.951704	0.703023	-0.508356	0.545306	-0.874862	0.3782	-1.40278	1.50264	0.5875	0.873185	-0.19564	CONSTANS-like protein CO9 (Fragment).		mRNA		Os.9661	AGAAGCTCTATTCGCAAGAGAAGTGCTTAGGTCAAGTTATTGTTTCTGCACACTACTGAT	AK071184	1.93416	0.703023	0.545306	0.3782	1.50264	0.873185	1
Os04g0437000|COMBINER_EST|Os04g0437000|8	0.719725	-0.474482	1.45707	0.543071	0.401036	-1.3182	1.6531	0.725172	1.13698	0.185206	0.72327	-0.467394	No apical meristem (NAM) protein domain containing protein.		COMBINER_EST		Os.58390	AGGGCACGGAACTGTCATGCTTAGATGAGGTGTTTCTATCCCTAGACGACTATGATGAAT	Os04g0437000	0.719725	1.45707	0.401036	1.6531	1.13698	0.72327	1
Os02g0141100|COMBINER_EST|Os02g0141100|8	0.591637	-0.757216	0.698745	-0.517162	0.310829	-1.68581	0.56727	-0.817893	0.674391	-0.568342	0.757468	-0.400744	Auxin response factor 7 (Non-phototropic hypocotyl 4) (BIPOSTO protein) (Auxin-responsive protein IAA21/IAA23/IAA25). Splice isoform 2.		COMBINER_EST		Os.91164	TTCCATCGGCCCAATGGGATCAGAAGAGATGCAATGGCTACAAAAACCCAGCATAACTAT	Os02g0141100	0.591637	0.698745	0.310829	0.56727	0.674391	0.757468	1
Os09g0528200|mRNA|AK103160|CDS+3'UTR	1.13744	0.185794	1.44204	0.528113	0.385557	-1.37498	0.941505	-0.0869599	1.10588	0.145191	1.35782	0.441291	Homeodomain leucine zipper protein (Fragment).		mRNA		Os.81371	GACTTCGATGTTGTTATCACAACACCACATCATGTAATCCAGCAACACGCCGAGATGAAA	AK103160	1.13744	1.44204	0.385557	0.941505	1.10588	1.35782	1
Os02g0258200|mRNA|AK070270|CDS+3'UTR	1.18947	0.250322	0.876672	-0.189892	0.563644	-0.827144	0.132089	-2.92042	0.92735	-0.108814	0.784172	-0.350757	HMG1/2 (high mobility group) box family protein.		mRNA		Os.26082	TGGTTTAGGCGTAACATTTCGTATGGATTGGGGTATTCTGCTTCAATTTTATAACTCAGC	AK070270	1.18947	0.876672	0.563644	0.132089	0.92735	0.784172	1
Os02g0820900|mRNA|AK111520|CDS+3'UTR	0.877904	-0.187865	1.22543	0.293293	0.286857	-1.8016	0.561102	-0.833666	0.66593	-0.586557	0.891455	-0.165766	Ethylene receptor-like protein 2.	GO:0005739(mitochondrion) ; GO:0016020(membrane)	mRNA		Os.57106	GTCCCCGAGAAATCTTCTTCGCACAAATTTTGTAATATGAGTTTGAGTGGGAATACAAGT	AK111520	0.877904	1.22543	0.286857	0.561102	0.66593	0.891455	1
Os05g0513100|mRNA|AK069938|CDS+3'UTR	0.998591	-0.00203462	1.09421	0.129886	0.426312	-1.23002	1.13559	0.183443	0.8873	-0.172506	1.11264	0.153991	PlCYC4 protein (Fragment).		mRNA		Os.5286	TGGAGGTAATTAATTGTTGGTGTATTATTTTGTCTTGTGTAATAACGATTTGAGAAATTT	AK069938	0.998591	1.09421	0.426312	1.13559	0.8873	1.11264	1
Os12g0238000|COMBINER_EST|Os12g0238000|8	1.17735	0.235545	0.955443	-0.065759	0.91893	-0.121973	0.467177	-1.09796	1.03475	0.0492789	0.994969	-0.00727666	C-myb-like transcription factor (Fragment).		COMBINER_EST		Os.23747	GAATCCAGATGCCAAGAAGGAACCAGGAGCAACAACCAAATTGCAAGCAAAAATCAAGCT	Os12g0238000	1.17735	0.955443	0.91893	0.467177	1.03475	0.994969	1
Os08g0108500|COMBINER|CI219523|6	1.08292	0.114926	0.243857	-2.03589	0.576286	-0.795142	0.819396	-0.287367	0.728122	-0.457749	0.89588	-0.158623	(No Hit)		COMBINER			AATTGGGATGGAGCAATATAGCTGAGAGAGAGGAGATTAACTAAGCTAGGGATGCATGGA	CI219523	1.08292	0.243857	0.576286	0.819396	0.728122	0.89588	1
Os01g0785900|mRNA|AK071014|CDS+3'UTR	1.07553	0.105052	0.936587	-0.0945155	0.492483	-1.02185	1.99566	0.996868	0.754173	-0.407033	0.964875	-0.0515867	Zn-finger, C2H2 type domain containing protein.		mRNA		Os.37921	TTAACTCCAGAGTCATGCATTGCAAACGACTAATTAATCAAGTAATTAACCATTCTTTCC	AK071014	1.07553	0.936587	0.492483	1.99566	0.754173	0.964875	1
Os02g0691500|mRNA|AK060695|CDS+3'UTR	1.32734	0.408542	1.92279	0.943199	0.404235	-1.30673	1.19343	0.255119	1.25287	0.325236	1.47033	0.556142	Basic helix-loop-helix dimerisation region bHLH domain containing protein.		mRNA		Os.51109	TAAGAGCGACTAGCGAGTAGCGACATTGGAAGGAACAGTTCGAGATTCGTATTATCCGAA	AK060695	1.32734	1.92279	0.404235	1.19343	1.25287	1.47033	1
Os01g0808100|mRNA|AK069158|CDS+3'UTR	0.865894	-0.207738	0.835662	-0.259009	0.748226	-0.418454	0.496574	-1.00992	0.595894	-0.746873	0.701892	-0.51068	Transcription factor HBP-1b(c1) (Fragment).	GO:0009536(plastid)	mRNA		Os.35049	CTTCGTGCCCTGAGTTCTCTTTGGCTCGCCCGTCCAAGGGAATAAATAAATTGAATTGAT	AK069158	0.865894	0.835662	0.748226	0.496574	0.595894	0.701892	1
Os02g0433600|mRNA|AK069790|CDS+3'UTR	1.07711	0.107161	1.07687	0.106849	0.518854	-0.946599	0.380843	-1.39273	0.846356	-0.240664	0.957054	-0.063328	Basic helix-loop-helix dimerisation region bHLH domain containing protein.		mRNA		Os.52897	TCATGGTTCAATAGTTACCTGGTAGATCAGCTACAAGTTGTACATCATACACTATATTAC	AK069790	1.07711	1.07687	0.518854	0.380843	0.846356	0.957054	1
Os10g0536100|mRNA|AY551919|CDS+3'UTR	0.874673	-0.193184	1.09536	0.13141	0.966141	-0.0496946	0.451404	-1.14751	1.05704	0.080032	0.666909	-0.584438	Transcription factor MADS56.		mRNA		Os.37813	GCATGCAGTTCTCGGTGGGTAAATTATTATCTCGCATTATTAGCTATATGCGTGTCCTTG	AY551919	0.874673	1.09536	0.966141	0.451404	1.05704	0.666909	1
Os02g0603600|mRNA|AK110833|CDS+3'UTR	0.970189	-0.0436629	1.16814	0.224218	0.767193	-0.382338	0.669605	-0.578617	0.405771	-1.30126	0.781941	-0.354869	MYC1.		mRNA		Os.49337	TACTCCGAAATAGCGGGGTGCAGCCATTGTGATCCCTTAATTAATTCTCGATCCACTGAT	AK110833	0.970189	1.16814	0.767193	0.669605	0.405771	0.781941	1
Os08g0242800|mRNA|AK099922|CDS+3'UTR	0.777662	-0.362785	0.682248	-0.551632	1.37073	0.454948	0.81056	-0.303009	0.489287	-1.03125	0.867658	-0.204802	Sigma factor SIG6.		mRNA		Os.27634	CTGCAAGTCTGCAATGCAAAGCAACCCTCATTGTAATTAAGGATAATCATGTACATTTTT	AK099922	0.777662	0.682248	1.37073	0.81056	0.489287	0.867658	1
Os02g0104500|mRNA|AK120063|CDS+3'UTR	1.17969	0.238409	1.40565	0.491234	0.357154	-1.48538	0.974184	-0.0377335	0.970132	-0.0437475	0.920615	-0.11933	DNA-binding protein DF1.		mRNA		Os.10797	AGCTATATCCATTATTCCTTAATCCTTACATGTTAATTAGTGAGTACTGCTTTTTCGCTT	AK120063	1.17969	1.40565	0.357154	0.974184	0.970132	0.920615	1
Os03g0797600|mRNA|AK068388|CDS+3'UTR	0.668682	-0.580608	0.453056	-1.14224	0.862814	-0.212878	0.814785	-0.295509	0.560874	-0.834251	0.772107	-0.373127	Helix-loop-helix protein homolog.		mRNA		Os.27522	CCTATCAAAGTGTAAGATAAAACAGCTCGTTTTGATTCACTAACAAGGAGGCAGGAAAAG	AK068388	0.668682	0.453056	0.862814	0.814785	0.560874	0.772107	1
Os03g0264600|COMBINER_EST|CI379334|2	0.924598	-0.113101	0.594087	-0.751255	0.436545	-1.1958	0.521717	-0.93866	0.942687	-0.0851488	0.930597	-0.103771	Zn-finger, C2H2 type domain containing protein.		COMBINER_EST		Os.43960	CTTGGTTCCCATGTTGTTATGTACCTGCTACTACTGTTGTTGTTGGTCCTGCGTCAACTA	CI379334	0.924598	0.594087	0.436545	0.521717	0.942687	0.930597	1
Os07g0695100|mRNA|AY359964|CDS	0.684967	-0.545894	0.620101	-0.689426	1.54184	0.624654	0.909104	-0.137482	0.457888	-1.12693	0.722088	-0.469753	Response regulator receiver domain containing protein.		mRNA		Os.59215	AGAGTGGCTGCAGTGATCAAGTTTAGACAGAAAAGGAAAGAGCGCAACTTCGGAAAAAAG	AY359964	0.684967	0.620101	1.54184	0.909104	0.457888	0.722088	1
Os05g0597100|mRNA|AF255711|CDS	1.23089	0.299699	1.02136	0.0304978	0.917019	-0.124977	0.456358	-1.13176	0.866186	-0.207252	0.971481	-0.0417422	Nucleolar histone deacetylase HD2-p39.		mRNA		Os.8519	ATTTCTTGCAAGTCATGCAGCAAGACGTTCAACAGTGAAATGGCTCTGCAATCTCACTCG	AF255711	1.23089	1.02136	0.917019	0.456358	0.866186	0.971481	1
Os03g0129800|COMBINER_EST|Os03g0129800|8	1.05775	0.081	0.483052	-1.04975	0.895424	-0.159357	1.60927	0.686407	0.721966	-0.469997	1.53659	0.619735	Myb, DNA-binding domain containing protein.	GO:0009536(plastid)	COMBINER_EST		Os.80034	TGCCTGCTGCTGCGGCAGCGATGACAACATCCCTTTTCAGGTCGGCACGTTTGCCCCACA	Os03g0129800	1.05775	0.483052	0.895424	1.60927	0.721966	1.53659	1
Os01g0811300|mRNA|AK065227|CDS+3'UTR	1.20934	0.274223	0.687195	-0.541209	0.485995	-1.04099	0.92179	-0.11749	0.734825	-0.444527	0.753021	-0.409238	Nuclear protein SET domain containing protein.		mRNA		Os.35901	GCGGTCAGCTGTGAATTCAGAAGCTGAGATATTTGGATGAATGCTGATATGGTGGCATAT	AK065227	1.20934	0.687195	0.485995	0.92179	0.734825	0.753021	1
Os09g0555700|mRNA|AK101181|CDS+3'UTR	1.18395	0.243603	1.33277	0.414431	0.446685	-1.16267	0.555034	-0.849351	0.748351	-0.418214	1.11279	0.154175	Zn-finger, C2H2 type domain containing protein.	GO:0009536(plastid)	mRNA		Os.61536	ACCCCAGACTAGAATCAATTCAAGCGCGCGCTGTGCCTGGATTAATTAATCTTGGAGTTT	AK101181	1.18395	1.33277	0.446685	0.555034	0.748351	1.11279	1
Os01g0657400|mRNA|AY339377|CDS+3'UTR	0.963708	-0.0533326	1.27588	0.351496	0.479944	-1.05906	1.16098	0.215346	1.80289	0.850308	1.20137	0.264675	Ethylene responsive element binding factor 5 (AtERF5).		mRNA		Os.38422	TGCTCTTCTGGTGTCTGCTTGTGTTGAGTGAGTCGATGAGAAATGTATTGTCCTGAGAGT	AY339377	0.963708	1.27588	0.479944	1.16098	1.80289	1.20137	1
Os02g0252200|mRNA|AK063943|CDS+3'UTR	0.911051	-0.134396	0.766227	-0.384156	1.14073	0.189961	0.238147	-2.07008	0.857653	-0.221534	1.6781	0.746829	No apical meristem (NAM) protein domain containing protein.		mRNA		Os.51831	CAGACAGTCTGAATGCCGTATGAACTTCTTTCTAAATGTTTCAATTCAAGTTTGTTCATC	AK063943	0.911051	0.766227	1.14073	0.238147	0.857653	1.6781	1
Os08g0560300|mRNA|AK060208|CDS+3'UTR	0.816055	-0.293261	0.406097	-1.30011	0.587061	-0.768417	0.863997	-0.210902	0.693213	-0.52863	1.26162	0.335274	Protein of unknown function DUF597 family protein.		mRNA		Os.49509	TAAAAATCATTAAATGTTGTTGTATTGTACGTCCACATTGTTACTCACTACCTCACCCTG	AK060208	0.816055	0.406097	0.587061	0.863997	0.693213	1.26162	1
Os03g0109400|mRNA|AK110678|5'UTR+CDS	0.855188	-0.225686	0.613528	-0.704798	1.26429	0.338324	0.486726	-1.03882	0.721456	-0.471017	0.747465	-0.419922	Homeobox domain containing protein.		mRNA		Os.22665	CTTTCAATTGCAGAGGAGACCTTGACAGAGTTCCTCTCAAAGGCTACTGGTACAGCTATT	AK110678	0.855188	0.613528	1.26429	0.486726	0.721456	0.747465	1
Os03g0671800|mRNA|AK107190|CDS+3'UTR	0.726397	-0.461171	0.631226	-0.663772	0.426213	-1.23035	0.71449	-0.485014	1.68098	0.749302	1.48038	0.565966	Basic helix-loop-helix dimerisation region bHLH domain containing protein.		mRNA		Os.54959	AGCTAGAGCTACGAATGCACTCTCTATAGCCGAATAATCTTAAGATGTACCGGTTCAACT	AK107190	0.726397	0.631226	0.426213	0.71449	1.68098	1.48038	1
Os11g0128500|COMBINER_EST|CI447240|0	0.383632	-1.3822	0.511519	-0.96714	0.591209	-0.75826	0.905237	-0.143632	1.08101	0.112377	0.874836	-0.192916	Myb factor.		COMBINER_EST		Os.84816	TCATGGACCTCTCCGATGGTTGCTGCTCCGTCCCAATGATGTTTTAATTAGCTCAAGTAA	CI447240	0.383632	0.511519	0.591209	0.905237	1.08101	0.874836	1
Os01g0925400|mRNA|AK067450|CDS+3'UTR	0.665249	-0.588033	0.324189	-1.62509	0.51108	-0.968378	0.857645	-0.221547	0.879421	-0.185373	0.612406	-0.707439	No apical meristem (NAM) protein domain containing protein.		mRNA		Os.14047	TGTCTTTTAATTAATTAACTAGTTGTAATTCCTAGCAAGAGAGAATCAGAATCGAGCTCA	AK067450	0.665249	0.324189	0.51108	0.857645	0.879421	0.612406	1
Os08g0535800|mRNA|AK061543|CDS+3'UTR	0.663702	-0.591393	0.493987	-1.01745	1.02004	0.0286228	1.47218	0.557958	1.03257	0.0462362	1.10478	0.143764	No apical meristem (NAM) protein domain containing protein.		mRNA		Os.38351	GATCTGCATCAATGCATGCCCCCCTTTAATTTCTTCTTCCTCCTTAATTATTTTTTCCCA	AK061543	0.663702	0.493987	1.02004	1.47218	1.03257	1.10478	1
Os07g0682400|mRNA|AK111556|CDS+3'UTR	1.04698	0.0662346	0.959343	-0.0598821	0.199889	-2.32273	0.963185	-0.0541152	0.817332	-0.291005	0.785036	-0.34917	Zn-finger, C-x8-C-x5-C-x3-H type domain containing protein.	GO:0005739(mitochondrion)	mRNA		Os.56196	TTTTTTACTTTCCTTTTCTTTTTCATTTTTCAAGAAGATAGCTTTATTAAACCATAAAGA	AK111556	1.04698	0.959343	0.199889	0.963185	0.817332	0.785036	1
Os01g0865800|COMBINER_EST|C23635|6	0.550994	-0.859891	0.959706	-0.0593357	0.491383	-1.02508	0.790121	-0.339854	1.14239	0.192057	0.935237	-0.0965956	AOBP (Ascorbate oxidase promoter-binding protein).		COMBINER_EST		Os.12398	ATGAGTGCATGATCGGCGCTCCTGATCATGATTGGAGCGTGGATTGCCAAGGATTGGAGG	C23635	0.550994	0.959706	0.491383	0.790121	1.14239	0.935237	1
Os05g0520300|COMBINER_EST|CI194630|6	0.788626	-0.342587	0.668937	-0.580058	0.364612	-1.45557	1.03126	0.0444038	1.32473	0.4057	1.24545	0.316664	Zn-finger, GATA type domain containing protein.		COMBINER_EST		Os.75987	TTTTTCTTTTTTTGAGATTTCTAGTGTTTTTTCCCCCTTAGAAGCAGACTCTGAGGAGTT	CI194630	0.788626	0.668937	0.364612	1.03126	1.32473	1.24545	1
Os03g0752800|mRNA|AY551916|CDS+3'UTR	0.62455	-0.679112	0.780695	-0.357168	1.11537	0.157527	0.433135	-1.20711	0.759691	-0.396516	0.544911	-0.875908	Transcription factor, MADS-box domain containing protein.		mRNA		Os.2348	CACCGTCTTCCTCCCACCAGTAATTTACCCATGTAATATATGCGAGTAGCATGAACAAAT	AY551916	0.62455	0.780695	1.11537	0.433135	0.759691	0.544911	1
Os12g0610600|mRNA|AK071464|CDS+3'UTR	0.911347	-0.133928	0.865204	-0.208887	0.41348	-1.27411	0.654989	-0.610457	0.869766	-0.201301	1.16926	0.225591	NAM / CUC2-like protein.		mRNA		Os.53228	GATTGCTAAAGTGTGTATACTCAGAAATCAGAAGTAGAGGTTTGCGTTGTCGAAAAATTT	AK071464	0.911347	0.865204	0.41348	0.654989	0.869766	1.16926	1
Os08g0485600|mRNA|AK064883|CDS+3'UTR	0.737275	-0.439725	0.489097	-1.03181	0.610521	-0.711886	0.614474	-0.702576	0.85275	-0.229805	0.871123	-0.199051	Zn-finger, C2H2 type domain containing protein.		mRNA		Os.80589	TGAGTGGAGATGAAAGAATCTTGTGGTATTATTTGGTTGGTCAAATCTTTGTGGTATAGT	AK064883	0.737275	0.489097	0.610521	0.614474	0.85275	0.871123	1
Os03g0633500|COMBINER_EST|Os03g0633500|8	0.734645	-0.444881	0.71078	-0.492525	0.757507	-0.400668	0.355099	-1.49371	0.692189	-0.530762	0.62375	-0.68096	Auxin-responsive protein IAA17 (Indoleacetic acid-induced protein 17) (Auxin response 3).		COMBINER_EST		Os.48909	TCCCGTGGGACACCAAGGGCAGTGGAGAAATGCAAGAGCTGAAGCTGATCAAGGAGAATT	Os03g0633500	0.734645	0.71078	0.757507	0.355099	0.692189	0.62375	1
Os08g0535800|mRNA|AK104766|CDS+3'UTR	0.624251	-0.679801	0.460271	-1.11945	0.940375	-0.0886919	1.4197	0.505586	0.967441	-0.0477538	1.05014	0.0705872	No apical meristem (NAM) protein domain containing protein.		mRNA		Os.38351	GATCTGCATCAATGCATGCCCCCCTTTAATTTCTTCTTCCTCCTTAATTATTTTTTCCCA	AK104766	0.624251	0.460271	0.940375	1.4197	0.967441	1.05014	1
Os08g0531600|mRNA|AK109469|CDS+3'UTR	1.14327	0.193167	0.949299	-0.0750661	0.271137	-1.8829	1.09476	0.130615	0.709775	-0.494566	1.38572	0.470635	LIGULELESS1 protein.		mRNA		Os.56157	TAAATCAGTTCCTCGCGAGATCATTGGTCTCAACATGATGGTGCCAAGTGAGAACTGCAG	AK109469	1.14327	0.949299	0.271137	1.09476	0.709775	1.38572	1
Os05g0578900|mRNA|AK073464|CDS+3'UTR	1.03724	0.0527506	0.705597	-0.503083	0.376353	-1.40984	0.712389	-0.489264	0.996101	-0.00563569	0.990143	-0.0142916	Zn-finger, GATA type domain containing protein.		mRNA		Os.53593	GAAACGAACCGTGATCATTTCATTCATTTGGAATGAACATGTAGCTGTGCAAGGTCATCT	AK073464	1.03724	0.705597	0.376353	0.712389	0.996101	0.990143	1
Os04g0552700|mRNA|AK121993|CDS+3'UTR	0.641678	-0.640078	0.706477	-0.501285	0.223558	-2.16128	0.691384	-0.532441	1.0373	0.0528382	1.35822	0.441722	Zn-finger, C2H2 type domain containing protein.		mRNA		Os.50594	TGTCTTTTTGTTTGTTTCAAGCTACCCGAACAGTGTACATTGGGGCAACTAGCAGAGCTT	AK121993	0.641678	0.706477	0.223558	0.691384	1.0373	1.35822	1
Os02g0555300|mRNA|AK108454|CDS+3'UTR	0.50129	-0.996284	0.823262	-0.280576	0.496569	-1.00993	1.1518	0.203894	0.560663	-0.834795	1.33018	0.411623	No apical meristem (NAM) protein domain containing protein.		mRNA		Os.47735	AGTATGTTGGGCTTGTGTCAGACAACTGTGGCATATGTGTGAAGCACAAGTCGCTTCTAA	AK108454	0.50129	0.823262	0.496569	1.1518	0.560663	1.33018	1
Os05g0112200|mRNA|AK108933|CDS+3'UTR	0.884035	-0.177825	0.705322	-0.503647	0.472031	-1.08305	0.889054	-0.169658	0.945575	-0.0807356	1.47794	0.563583	Dof3 gene (Fragment).		mRNA		Os.55878	TTTTTTCTCTCTCGTGCATTTGGGGCCACGTACGTTATGTGTACCACTACTGTTGTTCAT	AK108933	0.884035	0.705322	0.472031	0.889054	0.945575	1.47794	1
Os03g0351400|mRNA|AK102370|CDS+3'UTR	1.05925	0.0830377	1.20276	0.26635	0.412503	-1.27752	0.882652	-0.180083	0.773945	-0.369698	0.836264	-0.25797	Tubby-like protein 3.	GO:0005739(mitochondrion)	mRNA		Os.61163	GTGTTGCAAGTTGCAACTTGATGTGTTCTTTAAATTAGTGTAATACATGGAGTAATAGGC	AK102370	1.05925	1.20276	0.412503	0.882652	0.773945	0.836264	1
Os12g0610200|mRNA|AK066763|CDS+3'UTR	1.0289	0.0411024	1.16091	0.21526	0.385663	-1.37459	1.13642	0.184496	1.70756	0.771935	1.22513	0.292931	Phytochrome-interacting factor 3 (Phytochrome-associated protein 3) (Basic helix-loop-helix protein 8) (bHLH8) (AtbHLH008).		mRNA		Os.11675	AGACATTGGTTATGTATCAGTTGTTGATGTACCTGTTCAAATTTATGCCAACCAGAGCAA	AK066763	1.0289	1.16091	0.385663	1.13642	1.70756	1.22513	1
Os02g0662700|mRNA|AK120317|CDS+3'UTR	1.5216	0.605591	1.60783	0.685115	0.490114	-1.02881	0.832871	-0.263835	0.882429	-0.180448	0.78291	-0.353082	Scl1 protein (Fragment).		mRNA		Os.88269	TCAAATGGTTGTGTGGTACAGAATTAATATTATACTGCTGTTGCTCTGTAATTCTTTGGG	AK120317	1.5216	1.60783	0.490114	0.832871	0.882429	0.78291	1
Os09g0528200|mRNA|AF145730|CDS+3'UTR	1.11369	0.155352	1.45309	0.539123	0.401586	-1.31622	0.964468	-0.0521955	1.10572	0.144991	1.33693	0.418928	Homeodomain leucine zipper protein (Fragment).		mRNA		Os.81371	GACTTCGATGTTGTTATCACAACACCACATCATGTAATCCAGCAACACGCCGAGATGAAA	AF145730	1.11369	1.45309	0.401586	0.964468	1.10572	1.33693	1
Os03g0329200|mRNA|AK102918|CDS+3'UTR	1.54868	0.631042	1.32376	0.404643	0.286086	-1.80548	0.844665	-0.243548	1.17022	0.22678	1.07533	0.104773	Zn-finger, C-x8-C-x5-C-x3-H type domain containing protein.		mRNA		Os.80130	TTCCCCATGCCCAGGCTGTCCGAGCACGGGGCGATCGGGATGTAAAGTAGTCCACAATGG	AK102918	1.54868	1.32376	0.286086	0.844665	1.17022	1.07533	1
Os01g0236300|mRNA|AB071300|CDS	1.07635	0.106143	0.997124	-0.00415473	0.862007	-0.214229	0.485016	-1.04389	0.960252	-0.0585157	0.897786	-0.155557	Auxin response factor 18.		mRNA		Os.22269	AGAAAGATTGTGCTCTATCCCATTGAAGACGAGAAGAAGATCGAGCCTCACCCGAAGTTA	AB071300	1.07635	0.997124	0.862007	0.485016	0.960252	0.897786	1
Os09g0528200|mRNA|AK059755|CDS+3'UTR	1.08525	0.118033	1.46293	0.548864	0.395283	-1.33904	0.919319	-0.121362	1.11755	0.160339	1.32251	0.40328	Homeodomain leucine zipper protein (Fragment).		mRNA		Os.81371	GACTTCGATGTTGTTATCACAACACCACATCATGTAATCCAGCAACACGCCGAGATGAAA	AK059755	1.08525	1.46293	0.395283	0.919319	1.11755	1.32251	1
Os12g0124500|COMBINER|CI033664|1	0.591944	-0.756468	0.442028	-1.17779	0.676302	-0.564261	0.607075	-0.720054	0.592553	-0.754984	0.781687	-0.355337	(No Hit)		COMBINER			GTGATCGCCGTGGATTTGATTCGGCCTCGTCGTGCGAGTAGATCAGCATCATCAGCAGGT	CI033664	0.591944	0.442028	0.676302	0.607075	0.592553	0.781687	1
Os02g0120500|mRNA|AK106761|CDS+3'UTR	0.92235	-0.116613	0.918106	-0.123267	0.864921	-0.20936	0.72922	-0.455574	0.376382	-1.40973	1.25343	0.325877	Basic helix-loop-helix dimerisation region bHLH domain containing protein.		mRNA		Os.50000	GCTAGAATTGTGGATACTTCTATCGAGTGTTTTTCCACTTTTGTTGGAAAAACTTTTGCT	AK106761	0.92235	0.918106	0.864921	0.72922	0.376382	1.25343	1
Os03g0239300|mRNA|AK068149|CDS+3'UTR	1.01818	0.0259891	1.00344	0.00494875	0.526134	-0.926498	0.644664	-0.63338	0.458412	-1.12528	0.759183	-0.397481	Zn-finger, C2H2 type domain containing protein.		mRNA		Os.21282	AGCTTAGCCTATCCTAATATGATTGTACTTGTGCCCTAGCTAGACGAGATGATCCTCCTT	AK068149	1.01818	1.00344	0.526134	0.644664	0.458412	0.759183	1
Os01g0785900|mRNA|AK104311|CDS+3'UTR	1.06863	0.0957615	0.928128	-0.107604	0.487611	-1.0362	0.730681	-0.452687	0.724217	-0.465505	0.984	-0.0232693	Zn-finger, C2H2 type domain containing protein.		mRNA		Os.37921	CTTAACTCCAGAGTCATGCATTGCAAACGACTAATTAATCAAGTAATTAACCATTCTTTC	AK104311	1.06863	0.928128	0.487611	0.730681	0.724217	0.984	1
Os08g0103300|mRNA|AK100078|CDS+3'UTR	0.507185	-0.979417	0.449476	-1.15369	0.896149	-0.158189	1.27942	0.355491	1.11426	0.156084	1.0782	0.108621	Tubby-like protein 3.		mRNA		Os.27120	TATATCATGTAAGTATTTGGAGGTTGGAAGTGGAACAACCCCAGGCTCCTCTAGTTTCTC	AK100078	0.507185	0.449476	0.896149	1.27942	1.11426	1.0782	1
Os08g0103300|mRNA|AK060879|CDS+3'UTR	0.501277	-0.99632	0.449471	-1.1537	0.885705	-0.175102	1.29862	0.376977	1.12758	0.173234	1.05139	0.0722985	Tubby-like protein 3.		mRNA		Os.27120	TATATCATGTAAGTATTTGGAGGTTGGAAGTGGAACAACCCCAGGCTCCTCTAGTTTCTC	AK060879	0.501277	0.449471	0.885705	1.29862	1.12758	1.05139	1
Os07g0273700|COMBINER_EST|Os07g0273700|8	0.913333	-0.130787	0.627893	-0.671409	0.549099	-0.864861	0.495437	-1.01323	0.807029	-0.309308	1.07343	0.10223	Transcriptional factor B3 family protein.		COMBINER_EST		Os.59689	GTTGCCTTCTGGAGTACAAGCATATGGATACATGGGCCTCTTGGACTACAACACATACAA	Os07g0273700	0.913333	0.627893	0.549099	0.495437	0.807029	1.07343	1
Os04g0649100|mRNA|AK121346|CDS+3'UTR	1.03446	0.0488816	1.50554	0.590284	0.480824	-1.05642	1.58207	0.661814	1.50193	0.586817	1.22884	0.297301	Conserved hypothetical protein.		mRNA		Os.59306	ATAGAAGTATTCGTCCTTCTAGATGTTGGTACTAAAGTAATGTTCTTTCTTTTCTCCCTC	AK121346	1.03446	1.50554	0.480824	1.58207	1.50193	1.22884	1
Os04g0545000|mRNA|AK073695|CDS+3'UTR	0.779503	-0.359374	0.591315	-0.758002	0.630893	-0.664532	0.480494	-1.05741	0.756441	-0.402701	0.909849	-0.136301	WRKY transcription factor 34.		mRNA		Os.53641	TAGCCGATCGATCAACACGTTGCATGATATTCAGTCTAATTATGAATGAAAATGTAGTAG	AK073695	0.779503	0.591315	0.630893	0.480494	0.756441	0.909849	1
Os03g0650000|mRNA|AK070479|CDS+3'UTR	1.15817	0.211846	1.31565	0.395781	0.879896	-0.184594	0.475978	-1.07103	1.08642	0.119585	1.20154	0.264879	YABBY protein family protein.	GO:0009536(plastid)	mRNA		Os.16937	GTGTATATGCATGAGTAACGTTACATGCAGCTAGTGTCGACGCACGTATGACAGACTGAA	AK070479	1.15817	1.31565	0.879896	0.475978	1.08642	1.20154	1
Os02g0179400|COMBINER|CI181233|6	0.691438	-0.532329	0.533098	-0.907526	0.714379	-0.485239	0.336512	-1.57127	0.873836	-0.194565	0.6984	-0.517875	(No Hit)		COMBINER			GCCTATTTTGAATTGAGTAGCGATTTTGTAAGAGCAATCGTCCCATTCTCGCCTTGAGAA	CI181233	0.691438	0.533098	0.714379	0.336512	0.873836	0.6984	1
Os07g0682400|mRNA|AK119893|CDS+3'UTR	1.0478	0.0673587	1.05434	0.0763447	0.480769	-1.05658	1.10089	0.138666	0.782381	-0.354056	0.838146	-0.254726	Zn-finger, C-x8-C-x5-C-x3-H type domain containing protein.	GO:0005739(mitochondrion)	mRNA		Os.56196	TAGTGTATGTAAAATCACAAGAAGATGAACAAGTCAGTCAGTGTAGGTGTGATGAAAGGG	AK119893	1.0478	1.05434	0.480769	1.10089	0.782381	0.838146	1
Os08g0481400|mRNA|AK068244|CDS+3'UTR	0.787285	-0.345043	0.67357	-0.5701	0.474367	-1.07592	1.00962	0.0138083	0.917225	-0.124653	1.11681	0.159384	Homeobox domain containing protein.		mRNA		Os.28034	TCCGTAGGGGGTTTTCTGCAAATTTTTGTAAAATGAAATTGTACCTAGTCCTTTTTTGTC	AK068244	0.787285	0.67357	0.474367	1.00962	0.917225	1.11681	1
Os02g0114800|COMBINER_EST|Os02g0114800|8	0.939779	-0.089607	1.27803	0.35392	1.01515	0.0216966	1.16392	0.218992	0.588396	-0.76514	0.26118	-1.93688	Myb, DNA-binding domain containing protein.		COMBINER_EST		Os.79776	GCGGCGGCTACTTTGACCTGCTAAACATGGGAGACATCTATGGCGGATTTGCTGCCACTA	Os02g0114800	0.939779	1.27803	1.01515	1.16392	0.588396	0.26118	1
Os06g0283200|mRNA|AK073829|CDS+3'UTR	0.612322	-0.707638	0.464205	-1.10717	0.921665	-0.117685	1.00006	8.41067e-05	0.757832	-0.400051	0.824987	-0.277557	Zn-finger-like, PHD finger domain containing protein.		mRNA		Os.53666	TGTTGTACATTCTGTACCATGTTAAGGTTAGTGTAGACATGTACATTCTATACCGTGTTA	AK073829	0.612322	0.464205	0.921665	1.00006	0.757832	0.824987	1
Os03g0182800|mRNA|AY323478|CDS+3'UTR	0.879216	-0.18571	0.921197	-0.118418	0.619318	-0.691248	0.726499	-0.460968	0.448451	-1.15698	0.615342	-0.700539	Ethylene responsive element binding factor3 (OsERF3).		mRNA		Os.11120	TCTTCATCAGATGGTTTGTCATGGGAACAAAATTTCAAACATGAGCAAATTAAGGTCATG	AY323478	0.879216	0.921197	0.619318	0.726499	0.448451	0.615342	1
Os01g0665500|mRNA|AK111013|5'UTR+CDS	1.73324	0.793472	1.50855	0.593159	0.360121	-1.47345	1.46693	0.552796	1.40208	0.48757	0.673083	-0.571144	WRKY transcription factor 34.	GO:0005739(mitochondrion)	mRNA		Os.28828	CCGACTACCTGCAGGCGGGGACGCCGATGCAGATGGACTACGACCTGATGTGCCGCGCGC	AK111013	1.73324	1.50855	0.360121	1.46693	1.40208	0.673083	1
Os05g0415400|mRNA|AK107330|CDS+3'UTR	1.08308	0.115136	0.662991	-0.592939	0.626646	-0.674278	0.475364	-1.0729	1.2634	0.337315	1.35767	0.441135	No apical meristem (NAM) protein domain containing protein.		mRNA		Os.50016	GTTTGGATGCCGTCTGTAGAACCTTGTGTGCTATGTAACTTTTTTCTTTGTATTTTGGCA	AK107330	1.08308	0.662991	0.626646	0.475364	1.2634	1.35767	1
Os03g0766500|mRNA|AK108408|CDS+3'UTR	0.837465	-0.255899	0.555821	-0.847308	0.405985	-1.3005	0.762124	-0.391902	1.4025	0.487998	1.26019	0.333645	Myb, DNA-binding domain containing protein.		mRNA		Os.55608	ATTGCTCGATCAGATCGTTGTGATGATGACTGAAAAATATATTCAGTAACCGCATCCATC	AK108408	0.837465	0.555821	0.405985	0.762124	1.4025	1.26019	1
Os02g0598200|mRNA|AK064548|5'UTR+CDS	1.5774	0.657548	0.676894	-0.562999	1.56329	0.644588	0.994671	-0.00770843	1.03323	0.0471635	0.389066	-1.36191	Cupredoxin domain containing protein.		mRNA		Os.50593	TTGGTATTGATTCTTGTGAAAGACTACATTTCAGTGTCAAAAGCGGAGGAAAAGGTGCTG	AK064548	1.5774	0.676894	1.56329	0.994671	1.03323	0.389066	1
Os08g0442400|mRNA|AK106769|CDS+3'UTR	1.14185	0.19137	1.53064	0.614132	0.424106	-1.2375	0.995058	-0.0071482	0.988676	-0.0164301	0.641627	-0.640193	BABY BOOM.	GO:0009536(plastid)	mRNA		Os.54786	ATTTGTTGCCCATCTCTGCGAAGGGGAATTTACCGTAATAAAGAGTACATATTGCCGTTT	AK106769	1.14185	1.53064	0.424106	0.995058	0.988676	0.641627	1
Os08g0248700|mRNA|AK111788|CDS+3'UTR	0.509359	-0.973244	0.328906	-1.60425	1.45041	0.536461	1.28505	0.361824	0.958544	-0.0610841	0.570663	-0.809289	Myb, DNA-binding domain containing protein.		mRNA		Os.49824	AAGGTATGGTAAAAAATATATATACCAGGTCCAAGAGATGATGTAATCTTGGCACCATTC	AK111788	0.509359	0.328906	1.45041	1.28505	0.958544	0.570663	1
Os02g0662700|mRNA|AK066248|CDS+3'UTR	1.40086	0.486309	1.52846	0.612079	0.462711	-1.11182	0.764521	-0.387372	0.783548	-0.351907	0.735761	-0.442691	Scl1 protein (Fragment).		mRNA		Os.88269	TCAAATGGTTGTGTGGTACAGAATTAATATTATACTGCTGTTGCTCTGTAATTCTTTGGG	AK066248	1.40086	1.52846	0.462711	0.764521	0.783548	0.735761	1
Os08g0554400|mRNA|AK099830|CDS+3'UTR	1.04235	0.0598406	0.828536	-0.271364	0.472926	-1.08031	0.653012	-0.614819	0.664112	-0.590502	0.863886	-0.211088	Zn-finger, C2H2 type domain containing protein.	GO:0009536(plastid)	mRNA		Os.61536	GGATTAATGTGGTGTTTTGATTATTTAATTTAGGTGGATCAACTGGTGATAATGCATGTT	AK099830	1.04235	0.828536	0.472926	0.653012	0.664112	0.863886	1
Os01g0645000|mRNA|AK108658|CDS+3'UTR	0.726934	-0.460103	0.397358	-1.33149	0.843435	-0.245652	0.680227	-0.555911	0.923829	-0.114303	0.886675	-0.173522	TIS11 protein (dTIS11).		mRNA		Os.30567	TGGTAGAGCTAGTAGCACCGATATTGTAATGTGAATATCCACAAACAGGATTAGTGTTTT	AK108658	0.726934	0.397358	0.843435	0.680227	0.923829	0.886675	1
Os02g0579600|mRNA|AY177696|CDS+3'UTR	0.627275	-0.67283	0.526019	-0.926814	0.494295	-1.01656	0.822041	-0.282718	1.21761	0.284051	0.896935	-0.156924	Transcription factor MADS27.		mRNA		Os.49762	TACACCCTTGTATGCTGAAGGGATACTATTTGCTGTCAAGAGTTGATACTCAGATCAAGA	AY177696	0.627275	0.526019	0.494295	0.822041	1.21761	0.896935	1
Os07g0682400|mRNA|AK111514|CDS+3'UTR	1.0569	0.0798437	1.07972	0.110659	0.473975	-1.07712	1.12566	0.170773	0.843979	-0.244722	0.849772	-0.234853	Zn-finger, C-x8-C-x5-C-x3-H type domain containing protein.	GO:0005739(mitochondrion)	mRNA		Os.56196	TAGTGTATGTAAAATCACAAGAAGATGAACAAGTCAGTCAGTGTAGGTGTGATGAAAGGG	AK111514	1.0569	1.07972	0.473975	1.12566	0.843979	0.849772	1
Os02g0557800|mRNA|AK069453|CDS+3'UTR	0.523603	-0.933455	0.500896	-0.997417	0.576343	-0.795001	0.871134	-0.199033	0.512673	-0.963888	0.366154	-1.44948	Response regulator receiver domain containing protein.		mRNA		Os.23942	CACCACAATTTGCTCATTTGTATAAAGGGGAACGCATGATTTGAGTGGGCATCTGGTGTC	AK069453	0.523603	0.500896	0.576343	0.871134	0.512673	0.366154	1
Os07g0692500|mRNA|AK108769|CDS	1.24367	0.314606	1.01634	0.0233854	0.414303	-1.27124	0.633008	-0.659705	1.50795	0.592593	0.612285	-0.707725	Conserved hypothetical protein.		mRNA		Os.30497	GATAAACATGCTGGTGGATAATTTTGATGGGTTGAGGCTGGATTGTTTAACTTTGACGGA	AK108769	1.24367	1.01634	0.414303	0.633008	1.50795	0.612285	1
Os06g0713000|mRNA|AK105957|CDS+3'UTR	0.659594	-0.60035	0.589538	-0.762344	1.12988	0.176174	0.971684	-0.0414401	0.552144	-0.856884	0.468237	-1.09469	Zn-finger, CONSTANS type domain containing protein.	GO:0003677(DNA binding) ; GO:0005622(intracellular) ; GO:0008270(zinc ion binding)	mRNA		Os.3396	AAACTATGCTACTTTGTTACTATATAATGAAGTATGTGTATCAAACTAAACTGAGATGTT	AK105957	0.659594	0.589538	1.12988	0.971684	0.552144	0.468237	1
Os01g0127400|COMBINER_EST|Os01g0127400|8	0.521016	-0.9406	0.434326	-1.20315	0.848894	-0.236344	0.585872	-0.771343	0.959576	-0.0595317	0.912916	-0.131446	Myb, DNA-binding domain containing protein.		COMBINER_EST		Os.75786	CATCTACTTGTTACTTGGACAGGATCGTGAGGATGGATCGAAGAGCAACCAGGGTTTAAT	Os01g0127400	0.521016	0.434326	0.848894	0.585872	0.959576	0.912916	1
Os12g0592300|COMBINER_EST|Os12g0592300|8	0.583744	-0.776591	0.579391	-0.787391	0.928803	-0.106556	0.434656	-1.20205	0.556192	-0.846346	0.947907	-0.0771833	Transcriptional factor B3 family protein.		COMBINER_EST		Os.79720	AACAAAAAGGAGAAATGGTATGTCAAATACTACCATGCAAGCACTACCAGGGGCTTCAAT	Os12g0592300	0.583744	0.579391	0.928803	0.434656	0.556192	0.947907	1
Os05g0140100|mRNA|AK104345|CDS+3'UTR	0.845402	-0.24229	1.08691	0.120229	0.345433	-1.53352	0.834519	-0.260984	0.895808	-0.158738	1.51801	0.602181	Myb, DNA-binding domain containing protein.		mRNA		Os.9514	CCCAAGCTTTTCAACTGCTACCATGCACGTACATGCAAATTAATTATTGCATGTTGTATT	AK104345	0.845402	1.08691	0.345433	0.834519	0.895808	1.51801	1
Os03g0747600|mRNA|AK106588|5'UTR+CDS	1.61534	0.691836	1.19667	0.25902	0.766105	-0.384386	1.19229	0.25373	1.24244	0.313176	0.465214	-1.10403	GCN5-related N-acetyltransferase domain containing protein.		mRNA		Os.58468	TGAAGAACACTTGTGTAAGACGTACTCGAAGTGGTGGTGTTGTCCCCAAAAAACAAGAGG	AK106588	1.61534	1.19667	0.766105	1.19229	1.24244	0.465214	1
Os05g0563000|mRNA|AK100983|CDS+3'UTR	0.786594	-0.346309	0.455567	-1.13427	0.899127	-0.153404	0.814919	-0.295271	1.03461	0.0490843	1.04285	0.0605257	No apical meristem (NAM) protein domain containing protein.		mRNA		Os.53950	AATGTATCAGTTTGTACATGTATACATGCACACGGAAGAGGTCCTGATGATGCATCACTT	AK100983	0.786594	0.455567	0.899127	0.814919	1.03461	1.04285	1
Os09g0306400|mRNA|AK098869|CDS+3'UTR	0.762677	-0.390855	0.476419	-1.0697	0.984764	-0.0221496	0.857349	-0.222046	0.532039	-0.910397	0.850649	-0.233363	Basic-leucine zipper (bZIP) transcription factor domain containing protein.		mRNA		Os.19588	TTCTTGAGCATGCAAGAGGGGAGGCAAAGGATTTTGTGTAATGATGCTCTTCAAGGAAAG	AK098869	0.762677	0.476419	0.984764	0.857349	0.532039	0.850649	1
Os08g0369600|mRNA|AK071493|CDS+3'UTR	1.20617	0.270429	0.742328	-0.429871	0.884957	-0.176321	1.32916	0.410519	0.669711	-0.578389	0.459272	-1.12258	Cysteine-rich polycomb-like protein.		mRNA		Os.53233	TGATGATAGTTGATTAGAGAATAATGCTTTTGTGTATAAAACAAAATAATCCTTCTGAGC	AK071493	1.20617	0.742328	0.884957	1.32916	0.669711	0.459272	1
Os08g0565700|mRNA|AK067640|CDS+3'UTR	0.930781	-0.103486	0.602839	-0.730156	0.498491	-1.00436	0.738086	-0.438139	0.590752	-0.759376	1.12204	0.166127	SRA-YDG domain containing protein.		mRNA		Os.52522	TAGGTAGCAAAAGGGGCGCATCAATACTGCATCACTGGAAAGAACTATTCAAAACCATTA	AK067640	0.930781	0.602839	0.498491	0.738086	0.590752	1.12204	1
Os01g0665500|mRNA|AY341855|CDS+3'UTR	0.859202	-0.21893	1.09098	0.125621	0.499836	-1.00047	1.14653	0.197272	0.901815	-0.149096	1.03654	0.0517775	WRKY transcription factor 34.	GO:0005739(mitochondrion)	mRNA		Os.28828	ATTAACATCTCGTTACATCTTTTTCCCCCCAAATGATCACCTTCTGTTTCGTTTCTTGAT	AY341855	0.859202	1.09098	0.499836	1.14653	0.901815	1.03654	1
Os08g0103300|mRNA|AK120706|CDS+3'UTR	0.977772	-0.0324295	0.85846	-0.220177	0.358307	-1.48073	0.946541	-0.0792634	0.941956	-0.0862689	1.02888	0.0410792	Tubby-like protein 3.		mRNA		Os.27120	ACCACGGTCAAACACGTTGGGTTGGTTGTTGTATTTGTACTTGAGGTTCTCATATGTTGT	AK120706	0.977772	0.85846	0.358307	0.946541	0.941956	1.02888	1
Os07g0615900|mRNA|AK073803|CDS+3'UTR	0.624463	-0.679312	0.363926	-1.45828	0.592948	-0.754022	0.911855	-0.133124	0.832915	-0.26376	0.999626	-0.000539669	Zn-finger, GATA type domain containing protein.		mRNA		Os.13876	GGAAATTTTGTGCATTCTGTAAACAGTCTATTTATCCTAGCCCATTCATAAAAGAAAAAA	AK073803	0.624463	0.363926	0.592948	0.911855	0.832915	0.999626	1
Os02g0683500|mRNA|AK109908|CDS+3'UTR	1.1939	0.255688	1.43801	0.524076	0.403735	-1.30852	1.03334	0.0473206	0.904178	-0.145321	1.13424	0.181731	DNA-binding protein RAV1.		mRNA		Os.56351	GTTGGCCACTTAATTGGAATCTTTCTGTTGGTTTGAGAAGATATAGAGAATTATTAGGAA	AK109908	1.1939	1.43801	0.403735	1.03334	0.904178	1.13424	1
Os05g0578900|mRNA|AK101287|CDS+3'UTR	1.03496	0.0495701	0.686526	-0.542614	0.406476	-1.29876	0.700439	-0.513669	1.0617	0.0863824	0.982075	-0.0260944	Zn-finger, GATA type domain containing protein.		mRNA		Os.53593	AACATGTAGCTGTGCAAGGTCATCTTGCTCGGAAAATTCATAATCTTCCAATCTCTTGTG	AK101287	1.03496	0.686526	0.406476	0.700439	1.0617	0.982075	1
Os04g0194600|mRNA|AK100180|CDS+3'UTR	1.12514	0.1701	0.540455	-0.887753	0.562703	-0.829554	1.82083	0.864594	0.365015	-1.45397	0.641822	-0.639754	PCF1.	GO:0009536(plastid)	mRNA		Os.53807	AGAATTTCTATTTTGGTACTTATAGTTCTTGCGTGACATTTGTTCTGGCACAATGTACCA	AK100180	1.12514	0.540455	0.562703	1.82083	0.365015	0.641822	1
Os10g0536100|mRNA|AY345224|CDS+3'UTR	0.904927	-0.144126	1.14511	0.195491	0.904678	-0.144523	0.481419	-1.05464	1.1331	0.180274	0.648693	-0.624392	Transcription factor MADS56.		mRNA		Os.37813	TAAGTACAAACACAAACGGAAACAAAGAATTAACAAAGCTGTAGCAGACCAGATCGGCAA	AY345224	0.904927	1.14511	0.904678	0.481419	1.1331	0.648693	1
Os12g0207000|mRNA|AF151693|CDS+3'UTR	0.743105	-0.428363	1.08422	0.116664	0.84023	-0.251144	0.822186	-0.282462	0.64357	-0.635831	0.468127	-1.09503	Transcription factor.		mRNA		Os.2345	AGAAGCTAAATCTATCAGAAGTGTGTACTGATGAGTGATGAGTATTTTTCTTCATTTGGG	AF151693	0.743105	1.08422	0.84023	0.822186	0.64357	0.468127	1
Os05g0392400|mRNA|AK068327|CDS+3'UTR	1.11329	0.154835	0.747002	-0.420816	0.457739	-1.1274	0.648063	-0.625794	0.586293	-0.770306	1.25433	0.326916	Helicase, C-terminal domain containing protein.		mRNA		Os.35247	ATAATAATGAATCTCCAGATGCGATGTATAATAATGCTATTGGTTCATTTCTGGTGGTCC	AK068327	1.11329	0.747002	0.457739	0.648063	0.586293	1.25433	1
Os01g0142500|mRNA|AK067964|CDS+3'UTR	0.941326	-0.087234	1.84933	0.887002	0.428731	-1.22186	0.7211	-0.471729	0.974643	-0.0370535	0.924755	-0.112857	Myb, DNA-binding domain containing protein.		mRNA		Os.1619	TGGATAAACGGAAAATAAGTTTGCTCTGAGTCATTCAGCATTATTACTACTTTCAGTTGC	AK067964	0.941326	1.84933	0.428731	0.7211	0.974643	0.924755	1
Os01g0236300|mRNA|AK102521|CDS+3'UTR	1.01286	0.0184294	0.956301	-0.0644626	0.867077	-0.205768	0.458603	-1.12468	0.900956	-0.150471	0.918167	-0.123171	Auxin response factor 18.		mRNA		Os.22269	TAGTCAAAACCTTAATGGTGCTTAAGGAATAACGTGAAGCTATAAAACTGGTGTGTAAGT	AK102521	1.01286	0.956301	0.867077	0.458603	0.900956	0.918167	1
Os07g0692600|mRNA|AK107344|CDS+3'UTR	1.21326	0.278883	0.789451	-0.341079	0.707094	-0.500027	0.205816	-2.28057	1.27575	0.351347	0.978772	-0.0309557	SNF2-related domain containing protein.	GO:0005739(mitochondrion)	mRNA		Os.57733	ATGTACTGCTACCATCAGGTATCAGGCACCTCAACCTTCAACTTCAACTAAGTGCACTTC	AK107344	1.21326	0.789451	0.707094	0.205816	1.27575	0.978772	1
Os03g0182800|mRNA|AJ304840|CDS+3'UTR	0.936111	-0.0952479	0.916553	-0.12571	0.677568	-0.561563	0.726098	-0.461764	0.443844	-1.17188	0.712128	-0.489792	Ethylene responsive element binding factor3 (OsERF3).		mRNA		Os.11120	TCAGCTCTTCATCAGATGGTTTGTCATGGGAACAAAATTTCAAACATGAGCAAATTAAGG	AJ304840	0.936111	0.916553	0.677568	0.726098	0.443844	0.712128	1
Os07g0124700|mRNA|AK109848|CDS+3'UTR	1.27903	0.355054	0.734866	-0.444446	0.493976	-1.01749	0.761687	-0.392729	1.07129	0.0993516	1.18263	0.242	ANT (Ovule development protein aintegumenta).		mRNA		Os.56321	GAGGCCGGAGATCTATCGAGGCGGTGCTTCTCCTCCAAAATCCAAAACTATATATCTTAT	AK109848	1.27903	0.734866	0.493976	0.761687	1.07129	1.18263	1
Os08g0535800|mRNA|AK067906|CDS+3'UTR	0.625639	-0.676598	0.475577	-1.07225	0.934632	-0.0975303	1.37475	0.459167	1.00672	0.00966807	1.01438	0.0205993	No apical meristem (NAM) protein domain containing protein.		mRNA		Os.38351	GATCTGCATCAATGCATGCCCCCCTTTAATTTCTTCTTCCTCCTTAATTATTTTTTCCCA	AK067906	0.625639	0.475577	0.934632	1.37475	1.00672	1.01438	1
Os09g0555700|mRNA|AK101950|CDS+3'UTR	1.17983	0.23858	1.2885	0.365695	0.450484	-1.15045	0.569287	-0.812771	0.706839	-0.500547	1.0331	0.0469774	Zn-finger, C2H2 type domain containing protein.	GO:0009536(plastid)	mRNA		Os.61536	TCTTTTGATGTGAAGTCATCATGTGAAGGCCTGACCCCAGACTAGAATCAATTCAAGCGC	AK101950	1.17983	1.2885	0.450484	0.569287	0.706839	1.0331	1
Os10g0544200|mRNA|AK063669|CDS+3'UTR	0.749036	-0.416894	0.745295	-0.424117	0.56227	-0.830664	0.481061	-1.05571	0.88642	-0.173937	0.986678	-0.0193492	Basic helix-loop-helix dimerisation region bHLH domain containing protein.	GO:0005634(nucleus) ; GO:0030528(transcription regulator activity) ; GO:0045449(regulation of transcription)	mRNA		Os.46563	TATAGCATGATGAGCTGAGCAGTCTGTGGCATACCATGTATTTGATGATGCAGTTCGTGA	AK063669	0.749036	0.745295	0.56227	0.481061	0.88642	0.986678	1
Os04g0526000|mRNA|AK064708|CDS+3'UTR	0.576423	-0.794801	0.319232	-1.64732	0.570528	-0.80963	0.748241	-0.418426	0.668525	-0.580947	0.809321	-0.305216	PCF1.		mRNA		Os.52097	AGAATCAAGAATGTGATCAGATAGATCATCAGAGGCAGCAATTGTAGATACCAAGTCTTT	AK064708	0.576423	0.319232	0.570528	0.748241	0.668525	0.809321	1
Os06g0275600|mRNA|AK103853|CDS+3'UTR	0.71602	-0.481927	0.729678	-0.454668	0.324462	-1.62388	0.888009	-0.171354	0.654308	-0.611959	0.796813	-0.327688	MYC1.		mRNA		Os.32526	CACAGATGTTTTTATTCCAGCAAAGCTGTGAATTCTGAAAGAGAAGAAAAGAGAACTGTG	AK103853	0.71602	0.729678	0.324462	0.888009	0.654308	0.796813	1
Os08g0537900|mRNA|AY341827|CDS+3'UTR	0.669896	-0.577991	0.76066	-0.394676	1.02281	0.0325389	1.25755	0.330613	0.541829	-0.884091	0.410428	-1.2848	AP2 domain containing protein RAP2.2 (Fragment).	GO:0005739(mitochondrion)	mRNA		Os.7329	AAATGGTTCACGAATTTTAGTATAATCAGAAAATAGATAGTATCATCTTGTAGCAAAGAT	AY341827	0.669896	0.76066	1.02281	1.25755	0.541829	0.410428	1
Os08g0434700|mRNA|AK070338|CDS+3'UTR	0.907051	-0.140744	1.19209	0.253493	0.396401	-1.33497	0.92616	-0.110667	0.826569	-0.274793	0.835366	-0.25952	Myb, DNA-binding domain containing protein.		mRNA		Os.49123	TTTTTCACAGCTGAGCTCAGTGTGGATCAAAGTTTAGTTACAGTGATTGGAAGTTAATAT	AK070338	0.907051	1.19209	0.396401	0.92616	0.826569	0.835366	1
Os01g0812000|mRNA|AK102841|CDS+3'UTR	1.27423	0.34963	1.36266	0.446424	0.459564	-1.12166	1.25504	0.32773	0.885414	-0.175576	1.03181	0.0451708	MYB8.		mRNA		Os.2698	CTGTTGGAAATTCGTCATGTTTGTTTGAACAATGTAAGACCAATTATTGCATTTGTGGTG	AK102841	1.27423	1.36266	0.459564	1.25504	0.885414	1.03181	1
Os02g0565600|mRNA|AF145731|CDS+3'UTR	0.988626	-0.0165035	0.745449	-0.423819	1.26464	0.338726	1.47008	0.555894	1.89228	0.920123	0.36192	-1.46626	Homeodomain leucine zipper protein (Fragment).		mRNA		Os.2362	AATATGTACATATAGTTCTGTTCATAGAAAAGATTAAAGTCATACATATACTTTGTAAAA	AF145731	0.988626	0.745449	1.26464	1.47008	1.89228	0.36192	1
Os01g0128000|mRNA|AK107424|CDS+3'UTR	0.644095	-0.634654	0.641946	-0.639477	0.441477	-1.17959	0.593555	-0.752546	1.00283	0.00408123	0.73606	-0.442105	Myb, DNA-binding domain containing protein.		mRNA		Os.31381	ATATTAGCTAGAGCTAGCTAGCTTCTTGTAGTGGTTGATCGATCGATGGTGCATGTAACT	AK107424	0.644095	0.641946	0.441477	0.593555	1.00283	0.73606	1
Os11g0706000|COMBINER_EST|Os11g0706000|8	1.27092	0.34587	0.763594	-0.389122	0.631992	-0.662021	0.733409	-0.44731	0.409332	-1.28866	1.33736	0.41939	GRAS transcription factor domain containing protein.		COMBINER_EST		Os.92099	GGATGGATGGGGCGAGTCCTCTTTGCTCACTCCGCATGGGTGCCACAACAACAAGACAAT	Os11g0706000	1.27092	0.763594	0.631992	0.733409	0.409332	1.33736	1
Os06g0108900|mRNA|AK101029|CDS+3'UTR	0.663131	-0.592635	0.452664	-1.14349	0.57696	-0.793458	0.77959	-0.359212	0.961488	-0.0566591	0.950832	-0.0727382	Homeobox domain containing protein.		mRNA		Os.9332	TCTTTTGTAAAAATCAGCCCACCACTTCTGTTCTGGCCTAGCTAGCTTAGCATGCAGTGA	AK101029	0.663131	0.452664	0.57696	0.77959	0.961488	0.950832	1
Os01g0141000|mRNA|AK065008|CDS+3'UTR	0.894781	-0.160394	1.80694	0.85355	0.53085	-0.913623	0.341582	-1.5497	0.535141	-0.902009	0.635309	-0.65447	AP2 domain containing protein RAP2.8 (Fragment).		mRNA		Os.27299	AGATCATTCAAGTATGTACAATTATCTAATAGTACATAGTAATAAGTTCTGTTTCTTTCC	AK065008	0.894781	1.80694	0.53085	0.341582	0.535141	0.635309	1
Os10g0419200|COMBINER_EST|CI145346|6	1.00128	0.00185181	0.538867	-0.891999	0.482613	-1.05106	0.686286	-0.543118	0.984649	-0.0223187	1.51663	0.600871	Zn-finger, C2H2 type domain containing protein.		COMBINER_EST		Os.63282	AACTCTTAAAAAGCAGAAAATCGAAACTAGTGCCAATGCCACATCGATCGCATGTGTCAT	CI145346	1.00128	0.538867	0.482613	0.686286	0.984649	1.51663	1
Os12g0578800|mRNA|AK102141|CDS+3'UTR	0.699872	-0.514837	0.709198	-0.495739	0.413451	-1.27421	1.82102	0.864747	1.18606	0.246177	1.40073	0.486175	Zn-finger, C2H2 type domain containing protein.	GO:0005739(mitochondrion) ; GO:0009536(plastid)	mRNA		Os.32996	TGCTTTGCTTTCTGTAAATGTCTGTACCTTGATTCTTGAAAGGAATGCTGGTCAGAATGA	AK102141	0.699872	0.709198	0.413451	1.82102	1.18606	1.40073	1
Os03g0680700|COMBINER|CI092525|6	0.795142	-0.330716	0.474396	-1.07584	0.610448	-0.712059	0.578874	-0.78868	0.706956	-0.500308	0.853235	-0.228985	(No Hit)		COMBINER			AGGAGTAATTCAGGCTTGCAGCTCTGAAGCTAGGAAAGGGATTGGGTTTGTTCTACTCTT	CI092525	0.795142	0.474396	0.610448	0.578874	0.706956	0.853235	1
Os07g0695900|mRNA|AK071940|CDS+3'UTR	0.990217	-0.0141838	0.796814	-0.327684	0.34025	-1.55533	0.548038	-0.867653	0.965986	-0.0499254	1.28705	0.364066	Myb, DNA-binding domain containing protein.		mRNA		Os.89186	GGGGAACTTCCTGCTCTGAACGCTTATTTTCTATCTTCTATCTTCATGGCTATCCTTGTT	AK071940	0.990217	0.796814	0.34025	0.548038	0.965986	1.28705	1
Os01g0635200|mRNA|AK112054|CDS+3'UTR	1.04687	0.0660805	0.915402	-0.127522	1.33968	0.421883	1.02132	0.0304321	0.679845	-0.556723	0.180643	-2.46879	Myb, DNA-binding domain containing protein.		mRNA		Os.41164	CGTGCAATAATGTAATTAATATATGTGTAATAGCATATTTGGGGGTAATGAATGACACTC	AK112054	1.04687	0.915402	1.33968	1.02132	0.679845	0.180643	1
Os04g0564000|COMBINER_EST|Os04g0564000|8	0.55452	-0.850688	0.199677	-2.32426	1.70036	0.76584	1.88221	0.91243	1.10482	0.143817	1.43902	0.525087	Plant regulator RWP-RK domain containing protein.		COMBINER_EST		Os.78758	AGATTCCTGCCATGGACCTGAAGGTAGAAACCAAGCAGTTCAGGGAAGATGTTTTCAAGA	Os04g0564000	0.55452	0.199677	1.70036	1.88221	1.10482	1.43902	1
Os03g0164300|mRNA|AK070845|CDS+3'UTR	1.14861	0.199883	1.36266	0.446424	0.271211	-1.88251	0.553804	-0.852552	0.919662	-0.120824	0.851431	-0.232039	Conserved hypothetical protein.		mRNA		Os.38278	ACTTGATTATGTGGGTCAACTATCTGTTAATGGATGCTTGTCAAGATGGAGGAACTATCT	AK070845	1.14861	1.36266	0.271211	0.553804	0.919662	0.851431	1
Os09g0509100|mRNA|AK060509|CDS+3'UTR	0.790121	-0.339854	1.35962	0.443205	0.431879	-1.2113	0.748356	-0.418203	0.667277	-0.583643	0.788297	-0.343188	No apical meristem (NAM) protein domain containing protein.		mRNA		Os.37548	AGATTACTGAGCAGCAGCTGTGACATCTGTATCAATTGTAACTTGTAAGTTTCTCTTGAT	AK060509	0.790121	1.35962	0.431879	0.748356	0.667277	0.788297	1
Os03g0321700|mRNA|AK101653|CDS+3'UTR	0.425612	-1.23239	1.42226	0.508186	1.08752	0.121048	1.5125	0.596933	1.34291	0.425363	0.885311	-0.175744	WRKY transcription factor 55.		mRNA		Os.33131	CCTTGCATGTCACCATGAATTTCTTAGTTGAATTGAAATACCAGTGCTAATTTACATTCC	AK101653	0.425612	1.42226	1.08752	1.5125	1.34291	0.885311	1
Os02g0168200|mRNA|AK108211|CDS+3'UTR	0.379328	-1.39848	0.526216	-0.926273	0.520166	-0.942955	0.711993	-0.490065	0.80806	-0.307466	0.782598	-0.353657	Transfactor-like protein.		mRNA		Os.55501	CTAGTTTTAGGACTTTTGGCAGTAGTTTGTATACTAGATTAATGGATTAGTTTTGATGCT	AK108211	0.379328	0.526216	0.520166	0.711993	0.80806	0.782598	1
Os11g0705900|mRNA|AK063519|CDS+3'UTR	1.01033	0.0148223	0.639363	-0.645293	0.572506	-0.804639	0.432878	-1.20797	0.793858	-0.333048	1.28388	0.360505	GRAS transcription factor domain containing protein.		mRNA		Os.88033	CCTATTGTATGTTTCTTGTATCACATTTTTGCTCCTCCTTGGTCATGGTGACCACTGACC	AK063519	1.01033	0.639363	0.572506	0.432878	0.793858	1.28388	1
Os02g0433600|mRNA|AK103986|CDS+3'UTR	1.07752	0.107712	1.02592	0.0369233	0.530192	-0.915414	0.375891	-1.41161	0.848207	-0.237512	0.930935	-0.103248	Basic helix-loop-helix dimerisation region bHLH domain containing protein.		mRNA		Os.52897	TCATGGTTCAATAGTTACCTGGTAGATCAGCTACAAGTTGTACATCATACACTATATTAC	AK103986	1.07752	1.02592	0.530192	0.375891	0.848207	0.930935	1
Os09g0532900|mRNA|AK121023|5'UTR+CDS	0.464219	-1.10712	0.579137	-0.788025	1.45504	0.541062	0.952477	-0.070244	0.775165	-0.367425	1.10865	0.148807	Myb, DNA-binding domain containing protein.		mRNA		Os.21636	GCAACAGATGGTCCAAGATTGCTGCCAAGCTACCGGGCAGGACGGACAACGAGATCAAGA	AK121023	0.464219	0.579137	1.45504	0.952477	0.775165	1.10865	1
Os07g0119300|mRNA|AK070421|CDS+3'UTR	0.497125	-1.00832	1.23195	0.300945	1.52985	0.613387	0.736673	-0.440905	0.904022	-0.14557	0.6335	-0.658583	Myb, DNA-binding domain containing protein.		mRNA		Os.10333	GTCATGTATATCGAAAGAGATGATACTAGCTACAGTTTTGCGGCGAGTTTTGCCGGTTAA	AK070421	0.497125	1.23195	1.52985	0.736673	0.904022	0.6335	1
Os02g0120500|mRNA|AK119580|CDS+3'UTR	0.658194	-0.603416	1.8409	0.880414	0.646969	-0.628232	0.532345	-0.909567	0.326678	-1.61406	0.544113	-0.878023	Basic helix-loop-helix dimerisation region bHLH domain containing protein.		mRNA		Os.50000	TGATAAGTAGTTGTCTAGTATTTGTGATTAATGGCATATATGCATAATGACTTGATGACT	AK119580	0.658194	1.8409	0.646969	0.532345	0.326678	0.544113	1
Os08g0242800|mRNA|AB096012|CDS+3'UTR	0.74816	-0.418581	0.63674	-0.651225	1.4812	0.566769	0.904068	-0.145497	0.476869	-1.06834	0.923946	-0.11412	Sigma factor SIG6.		mRNA		Os.27634	AGCTCAAGAGGAGTGCATCCTTGCAGGGGTTTGATGTCTACTTTGATTTGCTAACCTGAA	AB096012	0.74816	0.63674	1.4812	0.904068	0.476869	0.923946	1
Os09g0485600|mRNA|AK063705|CDS+3'UTR	0.853191	-0.22906	1.61398	0.690626	0.308788	-1.69531	0.774415	-0.368821	0.964039	-0.052837	0.911383	-0.13387	Zinc finger-like protein (WIP2 protein).		mRNA		Os.51785	TATTGGATCCAGCGATTGGAAACAATTTGGTACCATAATGTATCGGTAACCTCGAGGTAT	AK063705	0.853191	1.61398	0.308788	0.774415	0.964039	0.911383	1
Os06g0348800|mRNA|AK061946|CDS+3'UTR	0.717168	-0.479616	0.622956	-0.682798	0.499347	-1.00188	0.875134	-0.192424	0.5104	-0.970299	0.804227	-0.314325	Transfactor-like protein.		mRNA		Os.3340	TATTGGCCGTGAGTTCTCAGCAGCTAAGAATAAATTAAATAATGGTCCTCCGAGTAGGGT	AK061946	0.717168	0.622956	0.499347	0.875134	0.5104	0.804227	1
Os03g0170600|mRNA|AY554028|CDS+3'UTR	1.19235	0.25381	1.3906	0.475705	0.4791	-1.0616	0.975164	-0.0362827	0.77622	-0.365463	1.19287	0.254434	Hypothetical protein.		mRNA		Os.49753	TAAGCGAGTGAGATGGAACGACGTACGTAGGGTTAGATTTTGGAGTTCAGTAGTAGTATA	AY554028	1.19235	1.3906	0.4791	0.975164	0.77622	1.19287	1
Os06g0217300|mRNA|AK111859|CDS+3'UTR	0.938303	-0.091875	1.11093	0.151768	0.998276	-0.00248902	0.4918	-1.02386	1.13064	0.177136	0.889488	-0.168953	Transcription factor MADS55.		mRNA		Os.49837	TGTATGGAAACTTGTGACCTCGGCTGAGACTTATTATTGGCACAATTATTAAGCTAGTCA	AK111859	0.938303	1.11093	0.998276	0.4918	1.13064	0.889488	1
Os08g0173700|COMBINER|CI445515|3	0.769413	-0.378169	1.14468	0.194942	1.85718	0.893113	1.02982	0.0423916	0.490115	-1.02881	0.642909	-0.637314	(No Hit)		COMBINER			TGAGAGATTGATTAACACGCACATGTGGCGCACACCAATGCATATACAGTTTGGCGTTTA	CI445515	0.769413	1.14468	1.85718	1.02982	0.490115	0.642909	1
Os01g0952500|mRNA|AK101721|CDS+3'UTR	0.509959	-0.971548	0.459448	-1.12203	0.779256	-0.35983	1.4322	0.51823	1.0078	0.0112049	0.65477	-0.610939	Two-component response regulator ARR9 (Response reactor 4).		mRNA		Os.68723	TGATGGACCAACCAACTGGTCTTTTGCAAATTGTCCATGTATTCATTTTTTCTGAAGTAC	AK101721	0.509959	0.459448	0.779256	1.4322	1.0078	0.65477	1
Os02g0252200|mRNA|AK101280|CDS+3'UTR	0.69879	-0.517068	0.687768	-0.540006	1.22943	0.297988	0.189039	-2.40324	0.809157	-0.305508	1.52972	0.613266	No apical meristem (NAM) protein domain containing protein.		mRNA		Os.51831	CAGACAGTCTGAATGCCGTATGAACTTCTTTCTAAATGTTTCAATTCAAGTTTGTTCATC	AK101280	0.69879	0.687768	1.22943	0.189039	0.809157	1.52972	1
Os02g0635800|mRNA|AK061568|CDS+3'UTR	0.738362	-0.4376	0.436103	-1.19726	0.626693	-0.67417	1.06706	0.0936447	0.677621	-0.56145	0.989283	-0.0155442	TCP transcription factor family protein.		mRNA		Os.51204	CCATGGAACTTGTTTCAGTTTAGCTTCATCTACATCGTTGTCAGACCAAATCATTTGACA	AK061568	0.738362	0.436103	0.626693	1.06706	0.677621	0.989283	1
Os01g0183700|COMBINER|CI141568|6	0.842599	-0.247082	0.384187	-1.38012	0.740471	-0.433485	0.557694	-0.842454	0.577905	-0.791095	0.620442	-0.688631	(No Hit)		COMBINER			GTTTTGTGCATGAAATTGGGACTAGTTACTTTTTAGTTGGAATAAGAATTGGTATCTATT	CI141568	0.842599	0.384187	0.740471	0.557694	0.577905	0.620442	1
Os06g0624900|mRNA|AK065620|CDS+3'UTR	0.586619	-0.769503	0.332411	-1.58896	1.76353	0.818463	1.39722	0.482563	0.592347	-0.755487	0.987817	-0.0176847	Protein of unknown function DUF597 family protein.		mRNA		Os.24117	GTGTAGTTTTCCACTTTTAAGTTTCAGAGTTTCTCCTTTGATCCTCTGGGACTTAATTTG	AK065620	0.586619	0.332411	1.76353	1.39722	0.592347	0.987817	1
Os11g0705200|mRNA|AK102199|CDS+3'UTR	0.916229	-0.12622	1.35703	0.440448	0.382988	-1.38463	0.714699	-0.484593	1.771	0.824566	1.12269	0.166956	Scarecrow-like 11 (Fragment).		mRNA		Os.87832	ACTTACAAATTGAGAACTAGATATATACTCCTACATGATATAATATCTTCATTTGCAATG	AK102199	0.916229	1.35703	0.382988	0.714699	1.771	1.12269	1
Os04g0429200|mRNA|AK070730|CDS+3'UTR	0.812867	-0.298908	0.452541	-1.14388	0.606715	-0.720908	0.819649	-0.286921	0.789655	-0.340706	1.13455	0.182115	Conserved hypothetical protein.	GO:0016023(cytoplasmic membrane-bounded vesicle)	mRNA		Os.53079	CACCACCACATCAACGGGAAGCACGCTTCCCTAGTAAATTTACTTAGGGACAACACATTT	AK070730	0.812867	0.452541	0.606715	0.819649	0.789655	1.13455	1
Os03g0215200|mRNA|AB106553|CDS+3'UTR	1.19726	0.259733	1.26092	0.334474	1.14132	0.190702	0.335017	-1.57769	1.27459	0.350036	0.928984	-0.106275	DL protein (Drooping leaf).		mRNA		Os.49773	TGCATGGAGTATGTACCCCCTATAAGACCCAGCTGCTGCTACCGTACGATATACGTACGT	AB106553	1.19726	1.26092	1.14132	0.335017	1.27459	0.928984	1
Os02g0663100|mRNA|AK101035|CDS+3'UTR	1.37734	0.46188	1.40862	0.494283	0.460585	-1.11846	0.904195	-0.145294	0.77301	-0.371441	0.790175	-0.339757	GRAS transcription factor domain containing protein.		mRNA		Os.88209	TATCATCAAATTCAAGACACTGCTGATGAGTAGAGAGGATAATTTGACCTATCAAATGGT	AK101035	1.37734	1.40862	0.460585	0.904195	0.77301	0.790175	1
Os06g0614100|mRNA|AK119909|CDS+3'UTR	0.709832	-0.49445	0.587055	-0.768432	0.510293	-0.970602	0.494248	-1.01669	0.815401	-0.294419	0.641321	-0.640881	Basic-leucine zipper (bZIP) transcription factor domain containing protein.		mRNA		Os.50121	AAGGTTGTATGTGTATTCGATCGGGAAAATAGTTTTAAAAATAGACTCGACGTGTTGATC	AK119909	0.709832	0.587055	0.510293	0.494248	0.815401	0.641321	1
Os10g0536100|mRNA|AK070135|CDS+3'UTR	0.893247	-0.162869	1.11724	0.159945	0.914104	-0.129569	0.477758	-1.06565	1.15523	0.208185	0.6439	-0.635091	Transcription factor MADS56.		mRNA		Os.37813	TAAGTACAAACACAAACGGAAACAAAGAATTAACAAAGCTGTAGCAGACCAGATCGGCAA	AK070135	0.893247	1.11724	0.914104	0.477758	1.15523	0.6439	1
Os02g0226600|mRNA|AK109849|CDS+3'UTR	0.786175	-0.347078	0.421173	-1.24751	1.14473	0.19501	1.11704	0.159677	1.02691	0.038304	0.964397	-0.0523014	POX domain containing protein.		mRNA		Os.56322	TATATATAAAAGCTGCCGGTGCAGTGATCGCATTTCGCGGTAGATCATGAGCACCTCATT	AK109849	0.786175	0.421173	1.14473	1.11704	1.02691	0.964397	1
Os09g0470500|mRNA|AF145728|CDS+3'UTR	0.683179	-0.549665	0.611763	-0.708954	0.215652	-2.21322	0.746668	-0.421461	0.671237	-0.575105	1.2451	0.316256	Homeodomain leucine zipper protein.		mRNA		Os.2364	TCTCCAATTTCTAGCTCTCACTTCCCTACTTAAACTCATCTGAGCTCTAATGTAAGCATA	AF145728	0.683179	0.611763	0.215652	0.746668	0.671237	1.2451	1
Os08g0549000|COMBINER_EST|CI473176|0	0.412422	-1.27781	0.744139	-0.426357	0.965602	-0.0504989	1.31978	0.400293	0.825692	-0.276325	0.757036	-0.401566	Myb, DNA-binding domain containing protein.		COMBINER_EST		Os.9336	GAGGAATACTTCCTTTGGGGAGATGATCAGTGATCTTGTTGATCACTTCCTCCATTTTGT	CI473176	0.412422	0.744139	0.965602	1.31978	0.825692	0.757036	1
Os01g0924400|mRNA|AK072037|CDS+3'UTR	0.688043	-0.539429	0.768643	-0.379614	0.933327	-0.0995456	0.842871	-0.246616	0.481348	-1.05485	0.851033	-0.232713	TCP transcription factor family protein.		mRNA		Os.77534	CGTCAAACTGATCCTCACCCACGGGCTGTTTCTGCAACGCAAATATGATGCATATACATT	AK072037	0.688043	0.768643	0.933327	0.842871	0.481348	0.851033	1
Os03g0674700|mRNA|AK058659|CDS+3'UTR	1.33923	0.421399	1.91896	0.940327	0.314693	-1.66798	0.699669	-0.515255	1.05232	0.0735692	0.719472	-0.474989	Growth-regulating factor 3.		mRNA		Os.22796	CTCAAGCTTCTGCAATGTAATACCAGCTAATTGCGATTTTCAGTTCTTATGAATTCAGCT	AK058659	1.33923	1.91896	0.314693	0.699669	1.05232	0.719472	1
Os08g0176900|mRNA|AK109294|5'UTR+CDS	1.19699	0.259412	0.826339	-0.275194	0.476275	-1.07013	1.18765	0.248107	0.925556	-0.111608	1.19152	0.252797	Transcription factor TGA4 (Ocs-element binding factor 4) (OBF4) (AtbZIP57).		mRNA		Os.20077	ACGAGCCGGATGAAGCTGGCGCATCTGGAGCAGGAGATCACCCGAGCAAGGCAACAGGTA	AK109294	1.19699	0.826339	0.476275	1.18765	0.925556	1.19152	1
Os01g0915600|mRNA|AK101063|CDS+3'UTR	1.02303	0.0328482	1.14049	0.189658	0.456771	-1.13046	0.728871	-0.456265	0.57402	-0.800828	0.775171	-0.367413	TA1 protein (Fragment).		mRNA		Os.5763	CCCTCTCAAGCAGAGAGGGACGACGTGTAATATCATTATTTGTATTCTCATTATATTTGT	AK101063	1.02303	1.14049	0.456771	0.728871	0.57402	0.775171	1
Os08g0433400|mRNA|AK059468|CDS+3'UTR	0.527341	-0.923193	0.377091	-1.40702	0.501841	-0.994699	1.27186	0.346937	0.795736	-0.329638	1.27879	0.35478	Myb, DNA-binding domain containing protein.		mRNA		Os.22375	AATATTAGGGTACCGTGGGCCTGTGGGGATGTAGTAAATAAACCAGATTGCAATTTGTCA	AK059468	0.527341	0.377091	0.501841	1.27186	0.795736	1.27879	1
Os03g0650000|mRNA|AK070258|CDS+3'UTR	1.10278	0.141149	1.31112	0.390805	0.87223	-0.197219	0.480567	-1.05719	1.07628	0.106057	1.20631	0.270601	YABBY protein family protein.	GO:0009536(plastid)	mRNA		Os.16937	GTGTATATGCATGAGTAACGTTACATGCAGCTAGTGTCGACGCACGTATGACAGACTGAA	AK070258	1.10278	1.31112	0.87223	0.480567	1.07628	1.20631	1
Os03g0680800|mRNA|AK067939|CDS+3'UTR	1.81496	0.859939	1.50906	0.593647	0.451796	-1.14626	0.645088	-0.632432	1.05428	0.0762626	0.779504	-0.359371	BEL1-related homeotic protein 14 (Fragment).		mRNA		Os.7976	CACCTCCTGCAGTTAGGACTTTGATCATTGTGGTTTGTTTAAATTGTATATATGGTTGGT	AK067939	1.81496	1.50906	0.451796	0.645088	1.05428	0.779504	1
Os02g0820900|mRNA|AF420318|CDS	0.68948	-0.53642	1.01285	0.0184185	0.291535	-1.77826	0.606458	-0.721521	0.584319	-0.775172	0.795208	-0.330595	Ethylene receptor-like protein 2.	GO:0005739(mitochondrion) ; GO:0016020(membrane)	mRNA		Os.57106	AAGGGCATTGATCTCAGACTTAGCTTCAGCATGTGCAGAAAGCTTGTGCAGATGATGCAA	AF420318	0.68948	1.01285	0.291535	0.606458	0.584319	0.795208	1
Os04g0177300|mRNA|AK102094|CDS+3'UTR	1.66605	0.736436	1.11455	0.156456	0.602612	-0.7307	0.145926	-2.77669	0.712823	-0.488383	0.873903	-0.194455	SNF2-related domain containing protein.		mRNA		Os.87996	TACCCTTTCTAAATCGTGATCTATTGTGCTGAAATGGCTGTTGGTGTTAACCAGGGAGTA	AK102094	1.66605	1.11455	0.602612	0.145926	0.712823	0.873903	1
Os01g0812000|mRNA|AK119607|CDS+3'UTR	0.879652	-0.184995	1.31158	0.391306	0.430714	-1.2152	1.64889	0.721499	0.874904	-0.192803	0.894301	-0.161167	MYB8.		mRNA		Os.2698	TGGTATTTGCCAGACGCTACAGCAGATTCTTGGCACTATCAGATGTTCTCTTATGCGACT	AK119607	0.879652	1.31158	0.430714	1.64889	0.874904	0.894301	1
Os08g0108500|COMBINER|CI412646|x	0.938425	-0.0916867	0.234839	-2.09025	0.671095	-0.57541	0.77936	-0.359639	0.697089	-0.520585	0.815026	-0.295082	(No Hit)		COMBINER			GTAGCTAAGCTGCTGCCTTGATGTTTCTCAAAGTACAATTAATTAATAAGATTAGCTAGG	CI412646	0.938425	0.234839	0.671095	0.77936	0.697089	0.815026	1
Os01g0925400|mRNA|AK068446|CDS+3'UTR	0.587631	-0.767016	0.276991	-1.85209	0.609705	-0.713817	0.844378	-0.24404	0.755015	-0.405423	0.736749	-0.440756	No apical meristem (NAM) protein domain containing protein.		mRNA		Os.14047	GTTTGACTAGGCCGTTAATTACCATGCTTTCATGTCCTAATCAGCGCCCTTCTTTTGCTC	AK068446	0.587631	0.276991	0.609705	0.844378	0.755015	0.736749	1
Os08g0486300|COMBINER_EST|Os08g0486300|8	0.632456	-0.660963	0.3921	-1.35071	1.01797	0.025699	0.853445	-0.22863	0.726979	-0.460014	1.27672	0.352441	Myb, DNA-binding domain containing protein.		COMBINER_EST		Os.80488	GAGCAGCCCGTTCCCGTGGCCGGAGTTCTTCCACGACGACCCCTTCATCACTGATTTCCT	Os08g0486300	0.632456	0.3921	1.01797	0.853445	0.726979	1.27672	1
Os03g0622100|mRNA|AK063506|CDS+3'UTR	1.29246	0.370116	0.604685	-0.725744	0.539017	-0.891599	0.251828	-1.98949	0.900531	-0.151153	0.923788	-0.114366	Transcriptional factor B3 family protein.	GO:0005739(mitochondrion)	mRNA		Os.51715	TTTAGGATGAAGGAAGTATGCACGTACGTACCTGGTGATGATCAAGCTTTCTGGTCTGAT	AK063506	1.29246	0.604685	0.539017	0.251828	0.900531	0.923788	1
Os04g0594100|mRNA|AK111960|CDS+3'UTR	0.45288	-1.1428	0.837242	-0.256283	0.707455	-0.49929	0.95138	-0.0719067	0.935075	-0.0968455	1.06724	0.0938815	MYB8.		mRNA		Os.84391	CAAGATTGCCGGTACGAGTTAACCAGAGATGTAACTTATGTACTTTTAACATCAGTTTCC	AK111960	0.45288	0.837242	0.707455	0.95138	0.935075	1.06724	1
Os09g0507100|COMBINER_EST|Os09g0507100|8	0.861542	-0.215008	0.83933	-0.252691	0.36652	-1.44804	1.24416	0.31517	0.893585	-0.162323	1.0586	0.0821509	SBP domain containing protein.		COMBINER_EST			TGAACGCCGTGCTGGTGCCGGGCTCCAACGAGAACGAGATGAACTACCACGGCATGTTTC	Os09g0507100	0.861542	0.83933	0.36652	1.24416	0.893585	1.0586	1
Os02g0731200|mRNA|AY224482|CDS	1.20079	0.263989	1.3982	0.483575	0.595886	-0.746891	0.348515	-1.52071	0.939293	-0.0903522	1.10622	0.145639	Transcription factor MADS57.		mRNA		Os.88858	ACTCCATACAGCTTTCGTATCATACAAAATGCTAATATGCCTCCTAGTCTTGAATTGAGC	AY224482	1.20079	1.3982	0.595886	0.348515	0.939293	1.10622	1
Os01g0218100|mRNA|AK068593|CDS+3'UTR	0.47972	-1.05974	0.828762	-0.27097	0.65396	-0.612726	0.704528	-0.505272	0.777995	-0.362167	0.881982	-0.181179	Basic helix-loop-helix dimerisation region bHLH domain containing protein.		mRNA		Os.26488	TTCACATTTCACTGCAACTTCAGTTTAACTAGTAACTAGGAGCTTTGCTCCTTCATGCAT	AK068593	0.47972	0.828762	0.65396	0.704528	0.777995	0.881982	1
Os09g0470500|mRNA|AK099710|CDS+3'UTR	0.671715	-0.574079	0.595296	-0.74832	0.191839	-2.38203	0.703832	-0.506696	0.650455	-0.620479	1.21579	0.281898	Homeodomain leucine zipper protein.		mRNA		Os.2364	AAACTCATCTGAGCTCTAATGTAAGCATATGCCATCCAAAATGGACCATAAATATGTCAC	AK099710	0.671715	0.595296	0.191839	0.703832	0.650455	1.21579	1
Os08g0242800|mRNA|AK068874|CDS+3'UTR	0.791707	-0.336961	0.672678	-0.572013	1.35456	0.437828	0.808798	-0.306149	0.471648	-1.08422	0.840449	-0.250767	Sigma factor SIG6.		mRNA		Os.27634	CTGCAAGTCTGCAATGCAAAGCAACCCTCATTGTAATTAAGGATAATCATGTACATTTTT	AK068874	0.791707	0.672678	1.35456	0.808798	0.471648	0.840449	1
Os02g0645600|mRNA|AK109477|CDS+3'UTR	0.983694	-0.0237183	1.0459	0.0647492	0.446994	-1.16167	0.942179	-0.0859276	1.07407	0.10309	0.786021	-0.34736	Zn-finger, GATA type domain containing protein.		mRNA		Os.27182	CAACATTTGCATGTTTTAGCATTAGATTGTTATAGTGTACTCTAGTAGAAAGCACTCGAG	AK109477	0.983694	1.0459	0.446994	0.942179	1.07407	0.786021	1
Os01g0183400|COMBINER_EST|Os01g0183400|8	1.08102	0.112395	0.527449	-0.922896	0.554812	-0.849929	0.27459	-1.86465	0.568664	-0.814352	0.847984	-0.237891	Transcription factor CBF/NF-Y/archaeal histone domain containing protein.		COMBINER_EST		Os.86711	GAGGCAAAGCCGTTGCCACGTGGGACCCGCCGCATCGACGCGTTCTTCCAGAAGACCACC	Os01g0183400	1.08102	0.527449	0.554812	0.27459	0.568664	0.847984	1
Os04g0544500|mRNA|AK070729|CDS+3'UTR	1.13508	0.182794	1.72412	0.785857	0.493919	-1.01765	0.755339	-0.404804	0.819007	-0.288052	0.729243	-0.455529	GATA-factor.		mRNA		Os.14573	TTTTGGAGAAGGTATATAACTCAACATGGCTGTATGGAAAAGAGGTAATCTCCTTATGGG	AK070729	1.13508	1.72412	0.493919	0.755339	0.819007	0.729243	1
Os06g0127800|mRNA|AK106449|CDS+3'UTR	1.05106	0.0718445	0.94047	-0.0885455	0.606977	-0.720285	0.228204	-2.13161	0.852519	-0.230197	0.989951	-0.0145708	GRAS transcription factor domain containing protein.		mRNA		Os.89110	AGCAGGGGCAGCATCTCTCACAGTCACTATTAGTGTCTCCGGCTGTTATTATACAACATT	AK106449	1.05106	0.94047	0.606977	0.228204	0.852519	0.989951	1
Os08g0485600|mRNA|AK068243|CDS+3'UTR	1.08869	0.122593	1.10709	0.146776	0.479942	-1.05907	1.00853	0.012248	0.904607	-0.144637	1.00554	0.00797736	Zn-finger, C2H2 type domain containing protein.		mRNA		Os.80589	ACTGTGTCAGGTTACTGTCCGTTGTAAAAAATTGTAATTTATTATCTCTCTGCTTTGTCC	AK068243	1.08869	1.10709	0.479942	1.00853	0.904607	1.00554	1
Os08g0554400|mRNA|AK072128|CDS+3'UTR	1.04319	0.0609953	0.877298	-0.188861	0.482602	-1.05109	0.687214	-0.541169	0.684594	-0.54668	0.851883	-0.231273	Zn-finger, C2H2 type domain containing protein.	GO:0009536(plastid)	mRNA		Os.61536	AATGTGGTGTTTTGATTATTTAATTTAGGTGGATCAACTGGTGATAATGCATGTTAATTG	AK072128	1.04319	0.877298	0.482602	0.687214	0.684594	0.851883	1
Os04g0618600|mRNA|AK106689|CDS+3'UTR	0.88345	-0.17878	0.261698	-1.93402	0.525226	-0.928991	0.589515	-0.762399	0.602878	-0.730062	1.19352	0.25522	Long hypocotyl in far-red 1 (bHLH-like protein HFR1) (Reduced phytochrome signaling) (Basic helix-loop-helix FBI1 protein) (Basic helix-loop-helix protein 26) (bHLH26) (AtbHLH026) (Reduced sensitivity to far-red light).		mRNA		Os.4548	CTACTTCCTGCTGCTGATGCTTATGTGCTCTGACAAGCAAATCAACATGGCTAATTTAAT	AK106689	0.88345	0.261698	0.525226	0.589515	0.602878	1.19352	1
Os05g0204600|mRNA|AK106865|CDS+3'UTR	0.776115	-0.365658	0.674568	-0.567964	0.262	-1.93236	0.702202	-0.510043	0.956627	-0.063971	0.746714	-0.421372	Zn-finger, B-box domain containing protein.		mRNA		Os.27817	TAGAAACATGGATGGATCCGTGAGAAAAGAAAAATGCTGGTAATGTTGTATTGTACTAGT	AK106865	0.776115	0.674568	0.262	0.702202	0.956627	0.746714	1
Os01g0904700|mRNA|AK062250|CDS+3'UTR	0.889962	-0.168185	1.00598	0.00860406	0.337689	-1.56623	0.626573	-0.674446	0.854606	-0.226669	0.903437	-0.146503	Two-component response regulator ARR1. Splice isoform 2.		mRNA		Os.49428	ACTTGATCCTACGGTGGAAGGATTTAATTGTAGTATCTCCACTTTTGATAAATGTCTGTA	AK062250	0.889962	1.00598	0.337689	0.626573	0.854606	0.903437	1
Os01g0707500|mRNA|AK109307|UTR	1.00552	0.00794393	1.05012	0.0705513	0.856182	-0.22401	1.1037	0.142343	0.765653	-0.385238	0.479381	-1.06075	Transcription factor.		mRNA		Os.25546	GCATGCGCGCGCTCTTCTTGTAATTATCTAGAGAGATTAATTGCTCGTCTTGATCGGTGT	AK109307	1.00552	1.05012	0.856182	1.1037	0.765653	0.479381	1
Os01g0927000|mRNA|AK106700|CDS+3'UTR	1.58568	0.665102	1.49181	0.577064	1.25285	0.325219	0.452549	-1.14386	1.09429	0.129993	0.674404	-0.568316	SET domain-containing protein SET118.		mRNA		Os.31816	TTTGTGTAGAGAACATGCTATGATATCTTATAAACAATTAACCTATATATCTAAGTGCTG	AK106700	1.58568	1.49181	1.25285	0.452549	1.09429	0.674404	1
Os02g0189600|COMBINER_EST|CI514468|6	0.566634	-0.81951	0.662895	-0.593147	1.41507	0.500871	1.65591	0.727626	1.51979	0.603869	0.4506	-1.15008	Ethylene responsive element binding factor3 (OsERF3).		COMBINER_EST		Os.80845	CTTGCTTCCTTCCTGTGAGAAGGCAGACAGGCTAAAGTAACTTATTTTCAATCTTTAGCT	CI514468	0.566634	0.662895	1.41507	1.65591	1.51979	0.4506	1
Os03g0815100|mRNA|AK104712|CDS+3'UTR	5.02061	2.32786	7.07643	2.82302	6.03497	2.59335	2.68178	1.42319	5.84904	2.5482	2.40099	1.26363	OsNAC6 protein.		mRNA		Os.26695	TATGTATGTAGCTCTGTTTCTCTCTATAGAACCCCAACAAATTTTGTTGTTGATGTTGTT	AK104712	5.02061	7.07643	6.03497	2.68178	5.84904	2.40099	0
Os01g0839100|mRNA|AY077725|CDS+3'UTR	2.03835	1.0274	4.92393	2.29981	2.58184	1.3684	3.85706	1.9475	3.56028	1.83199	2.46012	1.29873	Zn-finger, C2H2 type domain containing protein.		mRNA		Os.10411	CGGTTGTGGTTGATTCTTTGTAAAATACCAATTTACTAGTATAAATATACTGACAGCTTA	AY077725	2.03835	4.92393	2.58184	3.85706	3.56028	2.46012	0
Os03g0820300|mRNA|AK068861|CDS+3'UTR	3.835	1.93923	23.6894	4.56617	33.7435	5.07654	10.304	3.36513	29.583	4.8867	8.5953	3.10355	ZPT2-14.		mRNA		Os.28441	AGCGTTTGGGTTGTTCGGTTTTGAATCGGTCAGTTTTTGAACCGTTTGGTGGAGATTTGT	AK068861	3.835	23.6894	33.7435	10.304	29.583	8.5953	0
Os03g0820400|mRNA|AY305864|CDS+3'UTR	9.65573	3.27139	21.8212	4.44766	11.0691	3.46846	5.90315	2.56149	14.7785	3.88543	4.36401	2.12565	ZPT2-13.	GO:0009536(plastid)	mRNA		Os.15874	GAGATTTTACCATTGTAGGAATTGCTTTACGCTGGATATACTAATTCATTCATTCATTCA	AY305864	9.65573	21.8212	11.0691	5.90315	14.7785	4.36401	0
Os06g0127100|mRNA|AY327040|CDS+3'UTR	35.5669	5.15246	31.4763	4.97619	8.50555	3.0884	22.7732	4.50927	32.74	5.03298	3.91302	1.96828	CBF-like protein.		mRNA		Os.57517	CAACCAGCTTTGCTCCTCCTATACAGCTAAATACTGTAGGAGAAATTAATGGAGATTTTT	AY327040	35.5669	31.4763	8.50555	22.7732	32.74	3.91302	0
Os03g0820300|mRNA|AY286474|CDS+3'UTR	3.8198	1.9335	21.3324	4.41497	32.9346	5.04153	9.41382	3.23478	28.524	4.8341	7.80458	2.96432	ZPT2-14.		mRNA		Os.28441	GGGGATCGCCGCCGAGCCACCGGTGTTGCTGGAGTTGTTCGCCTAGTTACCGCTGGTCTC	AY286474	3.8198	21.3324	32.9346	9.41382	28.524	7.80458	0
Os02g0676800|COMBINER|CI545726|x	84.379	6.39881	74.1816	6.21299	11.6298	3.53975	12.565	3.65134	7.79681	2.96288	3.02982	1.59923	(No Hit)		COMBINER			ACTGTAAACCAGATAAAATATTTAGTGGTGGATAAGCAAAGAGGTGCAGACATGCATGCA	CI545726	84.379	74.1816	11.6298	12.565	7.79681	3.02982	0
Os01g0780800|mRNA|AK108614|CDS+3'UTR	3.1331	1.64759	7.61175	2.92823	31.5054	4.97753	14.326	3.84057	10.885	3.44427	3.52145	1.81617	SAND domain containing protein.		mRNA		Os.30597	TAGGACCATTAGGTTCCTCTTCTTCTGTGGTACCTAATGCACGTAAGTTGAATTTTGACA	AK108614	3.1331	7.61175	31.5054	14.326	10.885	3.52145	0
Os02g0618400|mRNA|AK099283|CDS+3'UTR	10.4857	3.39035	11.7731	3.55742	3.89464	1.96149	8.82529	3.14164	6.26279	2.64681	2.9766	1.57366	MYB8 protein.		mRNA		Os.49829	TGGCATGTTTGGCTCATTTGAGAGCGCTTTTTCTAGGAGAAAAAGGAAGGGAAGAGTTTT	AK099283	10.4857	11.7731	3.89464	8.82529	6.26279	2.9766	0
Os10g0391400|mRNA|AK107854|CDS+3'UTR	12.8735	3.68633	18.0916	4.17725	14.0076	3.80813	10.8837	3.44409	14.2471	3.8326	2.77076	1.47028	ZIM domain containing protein.		mRNA		Os.46849	CCGTGAGGATGCTTATGCTTGCAGCATTTGTACAGTGCACGATTATTCCTATCTGTCACA	AK107854	12.8735	18.0916	14.0076	10.8837	14.2471	2.77076	0
Os03g0815100|mRNA|AK067690|CDS+3'UTR	5.95825	2.57489	9.50986	3.24942	8.01137	3.00205	3.02648	1.59764	6.97666	2.80254	2.31169	1.20895	OsNAC6 protein.		mRNA		Os.26695	TTCTCTCTATAGAACCCCAACAAATTTTGTTGTTGATGTTGTTTATCTTCATATGCTTTG	AK067690	5.95825	9.50986	8.01137	3.02648	6.97666	2.31169	0
Os10g0392400|mRNA|AK061602|CDS+3'UTR	4.51152	2.17361	9.47636	3.24433	5.14927	2.36437	6.34108	2.66473	7.84726	2.97219	2.43245	1.28241	ZIM domain containing protein.		mRNA		Os.12012	CAACTGTCTCCATTTCTATGCATAGTATGTAATTAATAATTATTACTCAAAAGACTGGAA	AK061602	4.51152	9.47636	5.14927	6.34108	7.84726	2.43245	0
Os02g0181300|mRNA|AY676927|CDS	4.75605	2.24976	11.3842	3.50896	2.71677	1.44189	4.27232	2.09502	5.50426	2.46055	2.94486	1.5582	WRKY transcription factor 71 (Transcription factor WRKY09).		mRNA		Os.12032	GCTCCCGCCTGCCCTGTCAAGAAGAAGGTTCAGAGAAGCGCGGAGGACAACACGATCCTC	AY676927	4.75605	11.3842	2.71677	4.27232	5.50426	2.94486	0
Os03g0815100|mRNA|AK104551|CDS+3'UTR	4.81907	2.26876	6.72899	2.75039	5.96231	2.57587	2.61228	1.38531	5.53603	2.46885	2.36176	1.23986	OsNAC6 protein.		mRNA		Os.26695	TATGTATGTAGCTCTGTTTCTCTCTATAGAACCCCAACAAATTTTGTTGTTGATGTTGTT	AK104551	4.81907	6.72899	5.96231	2.61228	5.53603	2.36176	0
Os02g0624300|mRNA|AK112056|CDS+3'UTR	5.48386	2.45519	9.92943	3.31171	3.42935	1.77794	3.57785	1.83909	3.94108	1.97859	2.08048	1.05691	MYB1 protein.		mRNA		Os.10172	CTTTGGAGCTGTGTAAATCTTTACAAAGCGGAGAGATTGATGGGAAACGAAAGAAGGCAA	AK112056	5.48386	9.92943	3.42935	3.57785	3.94108	2.08048	0
Os03g0820400|mRNA|AY286473|CDS+3'UTR	9.61925	3.26593	19.8122	4.30831	10.13	3.34056	5.60132	2.48577	13.7778	3.78427	5.05094	2.33655	ZPT2-13.	GO:0009536(plastid)	mRNA		Os.15874	GCACGCGCCGCCCGTTCTGCTCGAGCTCTTCGTTTAGATTCGTGCGATTGCTGCCTGTAC	AY286473	9.61925	19.8122	10.13	5.60132	13.7778	5.05094	0
Os01g0952900|mRNA|AK069958|CDS+3'UTR	22.8091	4.51154	41.9223	5.38965	27.9761	4.80612	24.6531	4.6237	31.4257	4.97387	8.46997	3.08236	Conserved hypothetical protein.		mRNA		Os.88158	TAGAGCGAGAAAACACGGCACAAATACACACTTCTTTGTAAATTAAGTATTCAAAGTCTC	AK069958	22.8091	41.9223	27.9761	24.6531	31.4257	8.46997	0
Os02g0527300|mRNA|AK101934|CDS+3'UTR	7.66613	2.9385	13.0719	3.7084	7.12194	2.83227	12.8904	3.68822	2.02063	1.01481	3.37696	1.75572	Heat shock transcription factor 31 (Fragment).		mRNA		Os.23778	TGTTTTCCATTCATTCACCCTGCTGTTTTTGAATGGAAATTGTTGTTGTGTGGTTTTCTC	AK101934	7.66613	13.0719	7.12194	12.8904	2.02063	3.37696	0
Os04g0399800|COMBINER_EST|CI145320|6	3.13548	1.64869	7.26669	2.8613	2.44345	1.28892	2.0004	1.00029	18.0445	4.17349	2.88818	1.53016	Pathogenesis-related genes transcriptional activator PTI5.		COMBINER_EST		Os.75542	TAAATATGATCAGTCGGCATGCACTCGTCACTCGTGTGTTGCTGGCGCTTCAGTGTAATA	CI145320	3.13548	7.26669	2.44345	2.0004	18.0445	2.88818	0
Os03g0437200|mRNA|AK059839|CDS+3'UTR	3.82591	1.9358	7.69349	2.94364	2.7264	1.447	3.30379	1.72412	9.27884	3.21394	5.52458	2.46586	Zn-finger, C2H2 type domain containing protein.		mRNA		Os.50970	TCGCCAAGGGACATATATGGTTCTAGGAGTGTTGATTCATTTGATTCTTTGTATATTTGT	AK059839	3.82591	7.69349	2.7264	3.30379	9.27884	5.52458	0
Os07g0545800|mRNA|AY062209|CDS+3'UTR	3.55355	1.82926	6.36345	2.66981	3.56882	1.83545	4.12065	2.04287	3.70351	1.88889	2.01725	1.01239	Chitin-inducible gibberellin-responsive protein.		mRNA		Os.9482	TTGCGATTCAATGTATGATGTATCCATGGCTGCCATAGTTAATAATATTCTTGCATAGTC	AY062209	3.55355	6.36345	3.56882	4.12065	3.70351	2.01725	0
Os02g0618400|mRNA|AK111807|CDS+3'UTR	12.1055	3.59759	11.8285	3.5642	4.77188	2.25456	10.2849	3.36245	6.67049	2.73779	3.53732	1.82266	MYB8 protein.		mRNA		Os.49829	AGAAAGAATATAGGAGGACTGCAGGGGGGAAAATCAGGTGTTAAAAGTGCATCTGAGCTC	AK111807	12.1055	11.8285	4.77188	10.2849	6.67049	3.53732	0
Os02g0462800|mRNA|AY676923|CDS	2.50524	1.32495	7.51128	2.90906	3.29616	1.72079	4.24538	2.08589	9.82249	3.29609	3.70004	1.88754	WRKY transcription factor 42 (Transcription factor WRKY02).		mRNA		Os.56922	GCCACCAATGCAGTCTGCTTCAGATTATGCTTCTGATGGCCGCCTCAAACGCAGCAGCGA	AY676923	2.50524	7.51128	3.29616	4.24538	9.82249	3.70004	0
Os03g0180900|mRNA|AK073589|CDS+3'UTR	3.39801	1.76469	7.15451	2.83885	5.51451	2.46323	4.77892	2.25668	8.26083	3.04629	3.47767	1.79812	ZIM domain containing protein.		mRNA		Os.10356	TTGATGCCTGTCGGACCTATGGCTTGTAAATCCAAATAAAATGGTCAACAAATGGTATTA	AK073589	3.39801	7.15451	5.51451	4.77892	8.26083	3.47767	0
Os03g0180800|mRNA|AK070649|CDS+3'UTR	15.9344	3.99407	20.8644	4.38297	5.41808	2.43778	11.4055	3.51166	15.7204	3.97457	3.13396	1.64799	ZIM domain containing protein.		mRNA		Os.8088	CTTGAGTCGGTAGATCAGGACTAGAGAGGGGTGTATGGATCTGACAAGTACTGTAGTATA	AK070649	15.9344	20.8644	5.41808	11.4055	15.7204	3.13396	0
Os03g0191900|COMBINER_EST|CI428634|5	3.93445	1.97616	17.0371	4.09061	9.01089	3.17167	5.1557	2.36617	24.4923	4.61425	2.88259	1.52736	AP2 domain family transcription factor homolog (AP2 domain transcription factor) (ABI4:abscisic acid-insensitive 4 ) (ABI4).		COMBINER_EST		Os.20162	TCTCAGTGGCTTTGGTTTCTGCGAGTTGGCAACCCTGCATGCAAACTCTTCATTGTATAT	CI428634	3.93445	17.0371	9.01089	5.1557	24.4923	2.88259	0
Os03g0212300|mRNA|AK070861|CDS+3'UTR	6.87898	2.7822	2.4005	1.26334	6.76341	2.75775	4.23938	2.08385	2.16307	1.11308	4.76877	2.25362	Transcriptional factor B3 family protein.		mRNA		Os.7036	AACCCAATCTCGTCATAAGACTGGATGGATTCGTATCGCAAGTGCTCCCTCAGTGTTAAT	AK070861	6.87898	2.4005	6.76341	4.23938	2.16307	4.76877	0
Os02g0685200|mRNA|AK111726|CDS+3'UTR	24.2393	4.59928	100.049	6.64456	15.0809	3.91465	5.28881	2.40294	38.9361	5.28304	2.96783	1.56941	Myb, DNA-binding domain containing protein.		mRNA		Os.8149	GTTGCCATAGGCTAACTACATGTAATCTAGGCTTGTATCTCTCCACAAAATGCAATGGAA	AK111726	24.2393	100.049	15.0809	5.28881	38.9361	2.96783	0
Os03g0815100|mRNA|AK099245|CDS+3'UTR	5.07568	2.3436	7.28185	2.8643	6.12045	2.61364	2.74109	1.45475	5.88673	2.55747	2.41147	1.26991	OsNAC6 protein.		mRNA		Os.26695	CAAAACAGTGTATGTATGTAGCTCTGTTTCTCTCTATAGAACCCCAACAAATTTTGTTGT	AK099245	5.07568	7.28185	6.12045	2.74109	5.88673	2.41147	0
Os03g0437200|mRNA|AY295345|CDS+3'UTR	3.68809	1.88287	7.6114	2.92816	2.97021	1.57057	3.54784	1.82694	8.61449	3.10677	6.30994	2.65763	Zn-finger, C2H2 type domain containing protein.		mRNA		Os.50970	GAGTCCACTGCCGGTCAAGAAGCTCAGGATGTCCAACTAATTCATCATACGCCATCTTGT	AY295345	3.68809	7.6114	2.97021	3.54784	8.61449	6.30994	0
Os02g0676800|COMBINER|CI545726|3	85.7476	6.42202	76.9609	6.26605	12.525	3.64673	13.2122	3.72379	7.71343	2.94737	2.94349	1.55753	(No Hit)		COMBINER			ACTGTAAACCAGATAAAATATTTAGTGGTGGATAAGCAAAGAGGTGCAGACATGCATGCA	CI545726	85.7476	76.9609	12.525	13.2122	7.71343	2.94349	0
Os02g0677300|mRNA|AK106041|CDS+3'UTR	55.782	5.80173	26.3402	4.71919	2.84665	1.50927	50.6969	5.66383	6.65708	2.73489	8.79193	3.13618	CRT/DRE binding factor 1.		mRNA		Os.51078	CAGAATTTGACATTTTGCAGTGAAATGATAGGATTGTTAAATTAACATTGGAGGAGAGGC	AK106041	55.782	26.3402	2.84665	50.6969	6.65708	8.79193	0
Os04g0301500|mRNA|AB040744|CDS+3'UTR	8.76056	3.13102	14.5423	3.86218	43.6589	5.44821	14.4733	3.85532	17.6663	4.14293	2.02008	1.01441	Basic helix-loop-helix dimerisation region bHLH domain containing protein.		mRNA		Os.6043	CTTGAGTACGCTGACTTGTTTATGTAGCTATTAATATTGATGAATAATAAGGTGGTCCAG	AB040744	8.76056	14.5423	43.6589	14.4733	17.6663	2.02008	0
Os01g0952900|mRNA|AK104991|CDS+3'UTR	22.8014	4.51105	43.1866	5.43251	28.4532	4.83052	23.8607	4.57657	32.1152	5.00519	8.49711	3.08697	Conserved hypothetical protein.		mRNA		Os.88158	TAGAGCGAGAAAACACGGCACAAATACACACTTCTTTGTAAATTAAGTATTCAAAGTCTC	AK104991	22.8014	43.1866	28.4532	23.8607	32.1152	8.49711	0
Os03g0741100|mRNA|AK071734|CDS+3'UTR	6.7398	2.75271	14.7572	3.88335	11.301	3.49838	12.7144	3.66839	9.52191	3.25125	3.334	1.73726	Basic helix-loop-helix dimerisation region bHLH domain containing protein.		mRNA		Os.59419	AATCATACAAATAATAGCTTCCTCTCTTTTCTACAAGGAAAAAAGAAAGAGAAGAGTACA	AK071734	6.7398	14.7572	11.301	12.7144	9.52191	3.334	0
Os02g0764700|mRNA|AK107146|CDS+3'UTR	41.736	5.38322	48.8595	5.61057	15.0442	3.91114	18.009	4.17065	14.0314	3.81059	2.15062	1.10475	Pathogenesis-related transcriptional factor and ERF domain containing protein.		mRNA		Os.54944	TTGCTTCATTTCTTGTTCCATTCTTAATAGGATTCTTAAACCTTTACTACTGTTCCCCGC	AK107146	41.736	48.8595	15.0442	18.009	14.0314	2.15062	0
Os08g0545400|COMBINER_EST|CI268958|6	4.41487	2.14237	24.4476	4.61162	37.8022	5.2404	45.9017	5.52048	36.9638	5.20804	45.9387	5.52164	Dehydration responsive element binding protein 1C (DREB1C protein) (C- repeat binding factor 2) (C-repeat/dehydration responsive element binding factor 2) (CRT/DRE binding factor 2).		COMBINER_EST		Os.74874	GTTGTGCCTGCGAAAAATTCCCCAAGGAAATATTTGTATGCATTTCATTTAATTTGCATG	CI268958	4.41487	24.4476	37.8022	45.9017	36.9638	45.9387	0
Os01g0917400|mRNA|AK112102|CDS+3'UTR	15.8833	3.98944	3.68175	1.88039	3.28519	1.71598	3.66995	1.87576	4.56372	2.19021	2.33124	1.2211	Floral homeotic protein HUA1.	GO:0009536(plastid)	mRNA		Os.19086	AAACTACAGGTTGTAAAATCTCTCTGAGGTGACCGATCTACGTAGATACTCCCTCGGTAA	AK112102	15.8833	3.68175	3.28519	3.66995	4.56372	2.33124	0
Os02g0181300|mRNA|AK058773|CDS+3'UTR	4.70634	2.23461	8.26459	3.04694	3.31786	1.73025	4.13516	2.04794	5.25363	2.39331	2.30227	1.20306	WRKY transcription factor 71 (Transcription factor WRKY09).		mRNA		Os.12032	CGTCGGCAAAAGACGCTTGTAACATGTAGAGTAGGGAGGAAAATTATTTGAAGTGTACGT	AK058773	4.70634	8.26459	3.31786	4.13516	5.25363	2.30227	0
Os07g0674800|mRNA|AY297447|CDS+3'UTR	10.5855	3.40401	14.1458	3.8223	2.53833	1.34388	2.61236	1.38535	4.76849	2.25353	3.60401	1.8496	AP2 domain containing protein RAP2.2 (Fragment).		mRNA		Os.8920	AGGTTTTCATGTTATAGGAGTGATTTATCGGATTGAACTCTCAAGTGACCGACTTCTGAG	AY297447	10.5855	14.1458	2.53833	2.61236	4.76849	3.60401	0
Os03g0820400|mRNA|AK119690|CDS+3'UTR	9.95604	3.31557	22.2088	4.47306	11.588	3.53456	6.07119	2.60198	14.9637	3.90339	4.42571	2.14591	ZPT2-13.	GO:0009536(plastid)	mRNA		Os.15874	AGATAGAGATTTTACCATTGTAGGAATTGCTTTACGCTGGATATACTAATTCATTCATTC	AK119690	9.95604	22.2088	11.588	6.07119	14.9637	4.42571	0
Os02g0677300|mRNA|AK060550|CDS+3'UTR	48.275	5.5932	20.9842	4.39123	4.54995	2.18585	48.0396	5.58615	5.9408	2.57066	13.7257	3.77881	CRT/DRE binding factor 1.		mRNA		Os.51078	CTTGCTTGATCTGACTCTTGGGAATGGTATATTTCTCAAAGAATGCAGGATTGACTACTC	AK060550	48.275	20.9842	4.54995	48.0396	5.9408	13.7257	0
Os01g0826400|mRNA|AY676925|CDS	4.70048	2.23281	11.9958	3.58446	2.0532	1.03787	3.35702	1.74718	6.5842	2.71901	5.86544	2.55224	WRKY transcription factor 24.		mRNA		Os.31521	GCAGAACGACGCGATGCACGCCTCGAGAGCCAAGGAAGAGCCCGGAGACGACATGTTCTT	AY676925	4.70048	11.9958	2.0532	3.35702	6.5842	5.86544	0
Os02g0462800|mRNA|AK110587|CDS+3'UTR	3.41718	1.77281	13.0057	3.70107	4.10652	2.03792	6.54516	2.71043	17.6993	4.14562	7.53681	2.91395	WRKY transcription factor 42 (Transcription factor WRKY02).		mRNA		Os.56922	TTGATCTGCTACCTCCCTCACTCTCTTGATTAAGTATATGATGGTTGATATTTTCATGGT	AK110587	3.41718	13.0057	4.10652	6.54516	17.6993	7.53681	0
Os05g0442400|mRNA|AK107134|CDS+3'UTR	2.07471	1.05291	14.7911	3.88666	50.1485	5.64813	21.9627	4.45698	56.4156	5.81802	3.99716	1.99897	Transcription factor MYBS3.		mRNA		Os.54934	AAACTAAGCTTGGCTGGAACCTGAGATCAATTGTTGTGATACTAGTTTGTGTACTTGTCA	AK107134	2.07471	14.7911	50.1485	21.9627	56.4156	3.99716	0
Os11g0684000|mRNA|AY026332|CDS+3'UTR	2.02968	1.02125	5.56346	2.47598	3.31959	1.73101	2.67649	1.42034	8.21988	3.03912	3.48135	1.79965	Myb, DNA-binding domain containing protein.		mRNA		Os.87822	CCAGAATTGCACTGAGGATTACATATCCAATTCAGACATGCAAACCTTACCAGTTGCAAT	AY026332	2.02968	5.56346	3.31959	2.67649	8.21988	3.48135	0
Os03g0815100|mRNA|AY596808|CDS+3'UTR	5.37961	2.4275	8.11652	3.02086	7.06505	2.8207	2.91725	1.54461	6.23161	2.63961	2.52962	1.33892	OsNAC6 protein.		mRNA		Os.26695	CAAAACAGTGTATGTATGTAGCTCTGTTTCTCTCTATAGAACCCCAACAAATTTTGTTGT	AY596808	5.37961	8.11652	7.06505	2.91725	6.23161	2.52962	0
Os09g0457900|mRNA|AK067195|CDS+3'UTR	26.7401	4.74093	48.2355	5.59202	6.64188	2.73159	8.83468	3.14318	12.5956	3.65485	3.24319	1.69741	AP2 domain containing protein RAP2.6 (Fragment).		mRNA		Os.52451	TGTACAGAGTAGAAAGTAACAAGAATTTTGTATATTGATGGAATAGATTATTTCCAATTA	AK067195	26.7401	48.2355	6.64188	8.83468	12.5956	3.24319	0
Os01g0313300|mRNA|AJ575219|CDS	5.00044	2.32205	6.45056	2.68942	2.95491	1.56311	3.65411	1.86952	1.18286	0.242283	3.20634	1.68093	Transcription factor EREBP1.		mRNA		Os.8031	GTCCGAGGAGCTGCTCGCGTACGAGAACTACATGAGCTTCCTCGGCATCCCCTACATGGA	AJ575219	5.00044	6.45056	2.95491	3.65411	1.18286	3.20634	0
Os01g0826400|mRNA|AY341849|CDS+3'UTR	4.30957	2.10754	11.5494	3.52974	1.92039	0.941399	3.24543	1.69841	6.38052	2.67367	5.68874	2.50811	WRKY transcription factor 24.		mRNA		Os.31521	ACTGGAGATGGGAGGAAAGGATGTACTCCTGTAGGATACACAGCAAATTTTGCTCTGTAA	AY341849	4.30957	11.5494	1.92039	3.24543	6.38052	5.68874	0
Os01g0821600|mRNA|AK108657|CDS+3'UTR	3.17765	1.66796	3.21953	1.68685	1.31884	0.399274	2.28906	1.19475	3.6404	1.8641	2.294	1.19787	DNA-binding WRKY domain containing protein.		mRNA		Os.30568	TTAAGGATCAGATGGTTAGTTTAACCACCAATAGCAACAAGCTGAAACGAATACTGGTTT	AK108657	3.17765	3.21953	1.31884	2.28906	3.6404	2.294	0
Os05g0474800|mRNA|AK119867|CDS+3'UTR	12.4377	3.63665	35.0179	5.13002	1.99411	0.995742	3.32359	1.73274	7.00093	2.80755	3.556	1.83026	WRKY transcription factor 70.		mRNA		Os.50108	TCCCCATTGTGGTAGATTTAACATTTCGTTCTATGGCTTTGCTATGTATGAATTGTCAGG	AK119867	12.4377	35.0179	1.99411	3.32359	7.00093	3.556	0
Os01g0584900|mRNA|AY341846|CDS+3'UTR	4.45296	2.15476	10.6916	3.4184	3.96708	1.98808	2.36043	1.23905	4.90059	2.29295	1.75147	0.808564	WRKY transcription factor 67.		mRNA		Os.30657	TAGGTCGTTTAATTCATCGAAATTAGACGAATTTCATGTACAATTATTGCATTACAGTAT	AY341846	4.45296	10.6916	3.96708	2.36043	4.90059	1.75147	0
Os07g0545800|mRNA|AK069266|CDS+3'UTR	4.91171	2.29623	9.83717	3.29824	2.42673	1.27901	2.71257	1.43966	3.01003	1.58978	1.7543	0.810896	Chitin-inducible gibberellin-responsive protein.		mRNA		Os.9482	TGCATAGTCATATTGATCGGCTAATCACCCGTGGATTAGCGTTGTGTCTGTCTTGACAAT	AK069266	4.91171	9.83717	2.42673	2.71257	3.01003	1.7543	0
Os03g0402800|mRNA|AK099557|CDS+3'UTR	2.50866	1.32692	3.61063	1.85225	2.93304	1.5524	3.05284	1.61015	3.4553	1.78881	1.20601	0.27024	ZIM domain containing protein.		mRNA		Os.32070	ATCGTTTTGCTTTGGCATTGCCATGTAGAAGCAAAGCAAATGTACTGCTAATATATACAC	AK099557	2.50866	3.61063	2.93304	3.05284	3.4553	1.20601	0
Os09g0455300|mRNA|AK070458|CDS+3'UTR	3.79667	1.92474	10.7445	3.42552	6.67595	2.73897	6.50664	2.70191	19.8404	4.31037	1.75086	0.80806	Symbiotic ammonium transporter.		mRNA		Os.51063	TACTGTACTGTACACATTTCCTTCTATTCTACCCCCCTGTTCAATGCAGTACGTTTCCCG	AK070458	3.79667	10.7445	6.67595	6.50664	19.8404	1.75086	0
Os03g0181100|mRNA|AK120087|CDS+3'UTR	9.18179	3.19878	12.3194	3.62286	4.00228	2.00082	6.3787	2.67326	7.00444	2.80827	1.6062	0.683656	ZIM domain containing protein.		mRNA		Os.9923	GCTATACTTCTTTGTAAAATTCGATAGGGAGATTGAATTGATGGGAAACCCCTTGTGCCT	AK120087	9.18179	12.3194	4.00228	6.3787	7.00444	1.6062	0
Os12g0123800|COMBINER_EST|Os12g0123800|8	1.41452	0.500309	3.50993	1.81144	4.22827	2.08007	3.84608	1.94339	2.1995	1.13718	2.35175	1.23373	CUC2.		COMBINER_EST		Os.61729	GAGCAGCAACAAGCTGAAGGGTTTATCGAAGTCGGCGATGGCTGGGCTTACGCAGCAGAA	Os12g0123800	1.41452	3.50993	4.22827	3.84608	2.1995	2.35175	0
Os04g0395800|mRNA|AK107750|CDS+3'UTR	2.45617	1.29641	4.95008	2.30745	3.20653	1.68101	6.82096	2.76998	13.7304	3.7793	1.94894	0.96269	ZIM domain containing protein.		mRNA		Os.55259	ATTACAAGGTCATGGATTTTATGGATGTGTAAAGCAAGCTTAGAGTGAATATTGGATGCA	AK107750	2.45617	4.95008	3.20653	6.82096	13.7304	1.94894	0
Os01g0839100|mRNA|AK108227|CDS+3'UTR	1.90328	0.928488	4.31416	2.10908	2.43165	1.28194	3.42836	1.77752	3.28823	1.71731	2.16457	1.11408	Zn-finger, C2H2 type domain containing protein.		mRNA		Os.10411	CGGTTGTGGTTGATTCTTTGTAAAATACCAATTTACTAGTATAAATATACTGACAGCTTA	AK108227	1.90328	4.31416	2.43165	3.42836	3.28823	2.16457	0
Os03g0610400|mRNA|AY305868|CDS+3'UTR	3.44506	1.78453	3.53031	1.81979	2.39467	1.25983	2.38731	1.25539	2.90409	1.53809	0.876609	-0.189995	Zn-finger, C2H2 type domain containing protein.		mRNA		Os.49588	GCCAAGGCTAATGATCCCTGCTTAATTAAAAAAAATAATTAATCTAGCACCACAAGTCTA	AY305868	3.44506	3.53031	2.39467	2.38731	2.90409	0.876609	0
Os01g0840300|COMBINER_EST|CI256108|6	4.38941	2.13403	1.75116	0.808308	6.40145	2.6784	10.1049	3.33698	8.801	3.13767	2.28308	1.19098	Homeobox domain containing protein.		COMBINER_EST		Os.16013	TCATTGGAATGGAATGATGCATGTTTTGAGGCGGCTGTGCTCTCACAATTTGTTCGTGCT	CI256108	4.38941	1.75116	6.40145	10.1049	8.801	2.28308	0
Os01g0826400|mRNA|AK107199|CDS+3'UTR	4.45764	2.15628	11.6328	3.54013	1.94207	0.957598	3.3158	1.72936	6.57368	2.7167	5.60784	2.48745	WRKY transcription factor 24.		mRNA		Os.31521	ACTGGAGATGGGAGGAAAGGATGTACTCCTGTAGGATACACAGCAAATTTTGCTCTGTAA	AK107199	4.45764	11.6328	1.94207	3.3158	6.57368	5.60784	0
Os07g0108900|mRNA|AB003325|CDS+3'UTR	4.0327	2.01175	1.11057	0.1513	4.39943	2.13732	2.03043	1.02179	2.68259	1.42363	2.48374	1.31251	MADS15 protein.		mRNA		Os.12750	GATATATATGCATGCAATTGTGTGCATATAAATATATTTGCATGCCATGCTCCCGTGATG	AB003325	4.0327	1.11057	4.39943	2.03043	2.68259	2.48374	0
Os04g0572400|mRNA|AY258283|CDS+3'UTR	6.72443	2.74941	2.24141	1.16441	5.56204	2.47561	5.52685	2.46646	1.02935	0.0417308	4.23085	2.08095	CRT/DRE binding factor 1.		mRNA		Os.57527	CTACTGATGATCGCCCGTGCACCTGAACCGAACCAGCCCTGATGAGCAGGAGGACTCAAT	AY258283	6.72443	2.24141	5.56204	5.52685	1.02935	4.23085	0
Os01g0584900|mRNA|AK108522|CDS+3'UTR	5.66529	2.50215	14.9008	3.89732	5.82961	2.5434	3.90079	1.96377	5.69277	2.50913	1.56691	0.647921	WRKY transcription factor 67.		mRNA		Os.30657	TGGATCGTATGTCTTTAGCAGTTGTAAGTATATTAATCTATAGATCTAGTAGTTCAGCCA	AK108522	5.66529	14.9008	5.82961	3.90079	5.69277	1.56691	0
Os04g0517100|mRNA|Y11414|CDS+3'UTR	3.63931	1.86367	3.79724	1.92495	1.3969	0.482231	2.31424	1.21054	3.01835	1.59376	2.26566	1.17993	Myb protein.	GO:0005739(mitochondrion)	mRNA		Os.3388	CTGGATCATCAGAAAACGGGCTCTGCGTTTCTCATTTGATTAATTAAATTCAACTTGCAC	Y11414	3.63931	3.79724	1.3969	2.31424	3.01835	2.26566	0
Os01g0637800|COMBINER_EST|CI105260|6	4.12492	2.04436	9.6095	3.26446	6.06783	2.60118	5.42237	2.43892	9.60193	3.26333	1.48447	0.569943	MYB8 protein.		COMBINER_EST		Os.79224	TGAGTGAATCTGTAATTCCGAATCTTTTTGACAACACACGTTGTTGTATCTGCGTCACTG	CI105260	4.12492	9.6095	6.06783	5.42237	9.60193	1.48447	0
Os06g0649000|mRNA|AK106282|CDS+3'UTR	2.09252	1.06524	2.28548	1.1925	4.04623	2.01658	2.07751	1.05486	6.92006	2.79078	1.72438	0.786081	WRKY transcription factor 28.		mRNA		Os.50015	TAGTGTATTCATGGAGATCTATTCAGAGTCTCCCAGATATATATATAGAGAGAGAGATAG	AK106282	2.09252	2.28548	4.04623	2.07751	6.92006	1.72438	0
Os01g0261200|mRNA|AB028187|CDS+3'UTR	2.34934	1.23225	4.36048	2.12449	2.75831	1.46378	2.73836	1.45331	2.14637	1.1019	1.36373	0.447556	No apical meristem (NAM) protein domain containing protein.		mRNA		Os.4387	TCGACTTTTGTTCTCGCCAGCTAGTAGTACTATGTTGACGAATGTAGAAGAAAACCTCAA	AB028187	2.34934	4.36048	2.75831	2.73836	2.14637	1.36373	0
Os04g0508500|mRNA|AK109620|CDS+3'UTR	1.66758	0.737758	8.98078	3.16684	11.0653	3.46796	10.6575	3.4138	7.24809	2.8576	5.84017	2.54601	Snapdragon myb protein 305 homolog.		mRNA		Os.56210	TTTTCCCCTTGTTGCTAGCTAGCTAGAGCTATAGTATAACAAAGGAGAGAGAGAGATTTA	AK109620	1.66758	8.98078	11.0653	10.6575	7.24809	5.84017	0
Os04g0572400|mRNA|AY114110|CDS	6.61694	2.72617	2.08305	1.05869	5.44355	2.44455	5.37548	2.42639	0.952684	-0.0699301	4.22759	2.07984	CRT/DRE binding factor 1.		mRNA		Os.57527	CGCCATTGGCAGGGCAATCGACGTGGGCCGAGGAGGACTACGACTGCGAGGTCAATCTAT	AY114110	6.61694	2.08305	5.44355	5.37548	0.952684	4.22759	0
Os01g0968800|mRNA|AY345234|CDS+3'UTR	44.0229	5.46018	7.61552	2.92894	38.6451	5.27221	3.13168	1.64694	6.40823	2.67993	1.06483	0.0906241	Avr9/Cf-9 rapidly elicited protein 111B.		mRNA		Os.40428	ACTCCATCAGTTCCTACTAAATACGGAGTATATATTTTTAGATAAAGGATTTATATAAAA	AY345234	44.0229	7.61552	38.6451	3.13168	6.40823	1.06483	0
Os06g0158100|mRNA|AY676932|CDS	1.84229	0.881497	3.7034	1.88885	10.1881	3.34882	8.75912	3.13079	11.6914	3.54737	3.20483	1.68025	WRKY transcription factor 63.		mRNA		Os.57696	AGGAAGGGCCTGCCAAGATGGACAGAAAAATTCAGAGTGCCAGATGCAAGTTTGGAGGCT	AY676932	1.84229	3.7034	10.1881	8.75912	11.6914	3.20483	0
Os09g0417600|mRNA|AY323479|CDS+3'UTR	2.34768	1.23124	17.0215	4.08929	11.7488	3.55445	8.57822	3.10068	8.07404	3.01329	0.960372	-0.0583347	DNA-binding WRKY domain containing protein.		mRNA		Os.25606	AATTCTTCTTACAGGAAAAAACATAGAGGCGCATTTCAATAGAGATTAGAGCTTAATCTC	AY323479	2.34768	17.0215	11.7488	8.57822	8.07404	0.960372	0
Os03g0181100|mRNA|AK067971|CDS+3'UTR	9.86289	3.30201	13.0092	3.70146	4.23975	2.08398	6.91004	2.78869	7.66615	2.9385	1.68991	0.756945	ZIM domain containing protein.		mRNA		Os.9923	GCTATACTTCTTTGTAAAATTCGATAGGGAGATTGAATTGATGGGAAACCCCTTGTGCCT	AK067971	9.86289	13.0092	4.23975	6.91004	7.66615	1.68991	0
Os09g0417600|mRNA|AK059966|CDS+3'UTR	2.24898	1.16927	17.3617	4.11784	12.0059	3.58567	8.86784	3.14858	7.7802	2.95981	0.9566	-0.0640117	DNA-binding WRKY domain containing protein.		mRNA		Os.25606	AATTCTTCTTACAGGAAAAAACATAGAGGCGCATTTCAATAGAGATTAGAGCTTAATCTC	AK059966	2.24898	17.3617	12.0059	8.86784	7.7802	0.9566	0
Os09g0455300|mRNA|AK060477|CDS+3'UTR	4.24662	2.08631	12.1432	3.60208	7.39305	2.88617	7.09241	2.82628	21.6779	4.43815	1.9249	0.944782	Symbiotic ammonium transporter.		mRNA		Os.51063	TACTGTACTGTACACATTTCCTTCTATTCTACCCCCCTGTTCAATGCAGTACGTTTCCCG	AK060477	4.24662	12.1432	7.39305	7.09241	21.6779	1.9249	0
Os04g0517100|mRNA|AF467733|5'UTR+CDS	2.92909	1.55045	4.197	2.06936	1.60254	0.68036	2.30452	1.20447	2.77169	1.47077	2.33298	1.22217	Myb protein.	GO:0005739(mitochondrion)	mRNA		Os.3388	CAACGAGATCAAGAACGTGTGGCACACCCACCTCAAGAAGCGCCTCGATGCGCCGGCTCA	AF467733	2.92909	4.197	1.60254	2.30452	2.77169	2.33298	0
Os01g0261200|mRNA|AK102808|CDS+3'UTR	2.32244	1.21564	4.22231	2.07803	2.64814	1.40498	2.6863	1.42562	2.0997	1.07019	1.31856	0.398966	No apical meristem (NAM) protein domain containing protein.		mRNA		Os.4387	TCGACTTTTGTTCTCGCCAGCTAGTAGTACTATGTTGACGAATGTAGAAGAAAACCTCAA	AK102808	2.32244	4.22231	2.64814	2.6863	2.0997	1.31856	0
Os04g0614100|mRNA|AY177698|CDS+3'UTR	5.76794	2.52806	1.98222	0.987118	4.77106	2.25431	6.10123	2.6091	2.40707	1.26728	2.69892	1.43238	Transcription factor, MADS-box domain containing protein.		mRNA		Os.57418	TACCTTATACACTATATTGAAATAATCAAGTTTTGATTGCCCTCTTTCCATCCCAATAGG	AY177698	5.76794	1.98222	4.77106	6.10123	2.40707	2.69892	0
Os05g0530400|mRNA|AB050098|CDS+3'UTR	4.51911	2.17604	9.07702	3.18222	5.94346	2.5713	3.05738	1.61229	2.82051	1.49595	1.89032	0.918634	Heat shock factor protein 1 (HSF 1) (Heat shock transcription factor 1) (HSTF 1).		mRNA		Os.40018	TTTAGTAGACCATATCCATTTTTGTACTCCATTGCCCTTCTAAGATTCCTCGTTAAAATC	AB050098	4.51911	9.07702	5.94346	3.05738	2.82051	1.89032	0
Os05g0530400|mRNA|AK100412|CDS+3'UTR	3.39655	1.76407	6.03125	2.59246	5.63878	2.49538	3.32613	1.73384	2.50438	1.32446	1.79258	0.842035	Heat shock factor protein 1 (HSF 1) (Heat shock transcription factor 1) (HSTF 1).		mRNA		Os.40018	AATAGGTCTTTCACAATTTATGATTCTGTTCTATCCGCTGACTACTGTGCATAAATTTTT	AK100412	3.39655	6.03125	5.63878	3.32613	2.50438	1.79258	0
Os12g0123800|COMBINER|AB182278|3'UTR	1.42098	0.50689	3.64071	1.86422	4.47289	2.16121	4.07053	2.02522	2.45472	1.29556	2.30072	1.20208	CUC2.		COMBINER		Os.61729	GATCACATATACATATATATTGCATGCTGCTGCGTTCTGAGAATTTTTGTGCTCGGCTAC	AB182278	1.42098	3.64071	4.47289	4.07053	2.45472	2.30072	0
Os01g0261200|mRNA|AK062259|CDS+3'UTR	2.14682	1.1022	4.19128	2.06739	2.59447	1.37544	2.67646	1.42033	2.00406	1.00292	1.27651	0.352208	No apical meristem (NAM) protein domain containing protein.		mRNA		Os.4387	TCGACTTTTGTTCTCGCCAGCTAGTAGTACTATGTTGACGAATGTAGAAGAAAACCTCAA	AK062259	2.14682	4.19128	2.59447	2.67646	2.00406	1.27651	0
Os03g0294300|COMBINER_EST|Os03g0294300|8	2.14812	1.10307	2.5142	1.3301	1.87057	0.903476	5.08652	2.34668	4.89403	2.29102	2.87219	1.52215	Homeodomain-like containing protein.		COMBINER_EST		Os.86577	CGATGGAGATGGAGAAGGCCATGCAGGAAGCCGTTAAGCTGAAGGAGGAGAAGCTGGACA	Os03g0294300	2.14812	2.5142	1.87057	5.08652	4.89403	2.87219	0
Os04g0583900|mRNA|AK101209|CDS+3'UTR	87.8704	6.45731	316.58	8.30643	9.48372	3.24545	3.0565	1.61188	12.1602	3.6041	1.09294	0.128217	Myb, DNA-binding domain containing protein.		mRNA		Os.5335	ACAGTAACTTATTATCTGTAAGACAATAACAGGCGAGCTAAAGAAAACAACGTTGGAAAG	AK101209	87.8704	316.58	9.48372	3.0565	12.1602	1.09294	0
Os05g0530400|mRNA|AY344492|CDS+3'UTR	3.35728	1.74729	5.96648	2.57688	5.45532	2.44766	3.21408	1.68441	2.70554	1.43592	1.78412	0.835211	Heat shock factor protein 1 (HSF 1) (Heat shock transcription factor 1) (HSTF 1).		mRNA		Os.40018	AATAGGTCTTTCACAATTTATGATTCTGTTCTATCCGCTGACTACTGTGCATAAATTTTT	AY344492	3.35728	5.96648	5.45532	3.21408	2.70554	1.78412	0
Os06g0205100|mRNA|Y15219|CDS+3'UTR	2.40488	1.26597	5.31157	2.40914	2.03147	1.02252	2.11994	1.08402	4.55408	2.18716	1.1749	0.232533	P-type R2R3 Myb protein (Fragment).		mRNA		Os.81367	TCTATTTTAAGTGCAGTTGCGGGTTTCCGTATATAAAATTAACGATTTTGCTATATATTT	Y15219	2.40488	5.31157	2.03147	2.11994	4.55408	1.1749	0
Os03g0745000|mRNA|AY344486|CDS+3'UTR	3.41221	1.77071	1.41764	0.503488	2778.03	11.4398	1000.14	9.96598	14.3402	3.84199	19.6941	4.29969	Heat shock factor (HSF)-type, DNA-binding domain containing protein.		mRNA		Os.2292	TCTTTCTTTCCATTTTTTTATAGTTTCGGACATCTTGTCGCCGCCCTGCAAGTTGCCAAA	AY344486	3.41221	1.41764	2778.03	1000.14	14.3402	19.6941	0
Os01g0603300|mRNA|AK103432|CDS+3'UTR	2.91458	1.54329	5.01616	2.32658	2.03243	1.02321	2.14586	1.10156	2.43789	1.28563	1.03004	0.0426987	MCB2 protein.		mRNA		Os.15138	ATGTGCGCCTTGTGTTCATTGGCTTTTGCTTAAGTTTTGGGAAGATTGCAACTCTGCCAT	AK103432	2.91458	5.01616	2.03243	2.14586	2.43789	1.03004	0
Os05g0583000|mRNA|AK109568|CDS+3'UTR	1.43136	0.51739	5.29763	2.40535	2.58198	1.36848	4.10964	2.03901	9.50028	3.24797	2.9427	1.55714	WRKY transcription factor 34.		mRNA		Os.29987	CCTAGCTAGCTATATAAACACTGTCTTTAATTCCAAACTGTAGATCATGAGGAATTTGGG	AK109568	1.43136	5.29763	2.58198	4.10964	9.50028	2.9427	0
Os04g0517100|mRNA|AY323484|CDS+3'UTR	3.62704	1.85879	3.83219	1.93817	1.40831	0.493962	2.32304	1.21601	3.14485	1.65299	2.29988	1.20156	Myb protein.	GO:0005739(mitochondrion)	mRNA		Os.3388	CTGGATCATCAGAAAACGGGCTCTGCGTTTCTCATTTGATTAATTAAATTCAACTTGCAC	AY323484	3.62704	3.83219	1.40831	2.32304	3.14485	2.29988	0
Os01g0675800|mRNA|AK105493|CDS+3'UTR	1.95679	0.968486	4.05366	2.01923	4.02092	2.00753	4.69206	2.23022	3.42229	1.77496	2.4059	1.26657	No apical meristem (NAM) protein domain containing protein.		mRNA		Os.32252	GTAATATAGTAGTAGAACACACAAGAGGTTCAAGCTTGAATGATTAGAAAAGCTTCTTGC	AK105493	1.95679	4.05366	4.02092	4.69206	3.42229	2.4059	0
Os01g0656400|mRNA|AY676926|CDS	2.12002	1.08408	4.55374	2.18705	3.26698	1.70796	2.72182	1.44457	2.49441	1.3187	1.43747	0.523534	WRKY transcription factor 15.		mRNA		Os.57694	GCCGTGCAAGAAGAGGAAGACGCTGCCCAAGTGGAGCAAGCAGGTGAAGGTGAGGTCCGT	AY676926	2.12002	4.55374	3.26698	2.72182	2.49441	1.43747	0
Os11g0684000|mRNA|AK069082|CDS+3'UTR	1.87076	0.903625	5.1777	2.37231	3.03411	1.60127	2.52714	1.3375	7.86526	2.97549	3.2736	1.71088	Myb, DNA-binding domain containing protein.		mRNA		Os.87822	CCAGAATTGCACTGAGGATTACATATCCAATTCAGACATGCAAACCTTACCAGTTGCAAT	AK069082	1.87076	5.1777	3.03411	2.52714	7.86526	3.2736	0
Os06g0565200|COMBINER_EST|Os06g0565200|8	2.17212	1.1191	1.53517	0.618395	13971.2	13.7702	7236.05	12.821	5.66046	2.50092	47.8725	5.58112	Heat shock factor (HSF)-type, DNA-binding domain containing protein.		COMBINER_EST		Os.80361	GCCGACACGGCATCGGAGGCGGAGCCATGGGAGGAGATGGGAGAGGAGGAGGTGCAGGAG	Os06g0565200	2.17212	1.53517	13971.2	7236.05	5.66046	47.8725	0
Os01g0295700|mRNA|AK070333|CDS+3'UTR	2.38131	1.25176	5.55885	2.47479	1.76632	0.82075	2.82879	1.50019	3.11661	1.63998	2.34505	1.22962	Protein phosphatase-2C.		mRNA		Os.34741	TTATCGGGTTCACCCGTTCATGTATTGTTACCGTGCCCCCTCAGTGAAAATTTGCAGTAC	AK070333	2.38131	5.55885	1.76632	2.82879	3.11661	2.34505	0
Os01g0246700|mRNA|AK105509|CDS+3'UTR	2.82322	1.49734	6.56862	2.71559	2.04313	1.03078	2.74407	1.45632	3.67076	1.87608	1.99683	0.997712	WRKY transcription factor 1.		mRNA		Os.6144	CAGCTGTTGATACTTCGCAGTAAGTAATAATCAGTACAATAATAAGTATAATAATAGCAT	AK105509	2.82322	6.56862	2.04313	2.74407	3.67076	1.99683	0
Os01g0313300|mRNA|AK111775|CDS+3'UTR	5.0039	2.32305	7.16563	2.84109	2.66745	1.41546	3.16874	1.66391	1.14393	0.193996	2.12343	1.08639	Transcription factor EREBP1.		mRNA		Os.8031	TGCGTTATTTTTGTTGAAATTAATCCATTGTTGAAGTTGTAACTGTGCATGGTCGGCGCC	AK111775	5.0039	7.16563	2.66745	3.16874	1.14393	2.12343	0
Os03g0402800|mRNA|AK106184|CDS+3'UTR	3.02263	1.5958	3.96404	1.98697	3.72602	1.89764	4.71058	2.2359	2.64386	1.40265	1.61505	0.691578	ZIM domain containing protein.		mRNA		Os.32070	GGTTCCTCGAGAAAAGAAAGGATCGGTAGGTTATGCTTGCTATCATGGCAGCACAAAGTA	AK106184	3.02263	3.96404	3.72602	4.71058	2.64386	1.61505	0
Os08g0490100|COMBINER_EST|CI218113|6	2.40587	1.26656	3.99044	1.99655	2.10673	1.07501	2.46782	1.30324	2.99849	1.58423	1.28708	0.364097	Zn-finger, Dof type domain containing protein.	GO:0009536(plastid)	COMBINER_EST		Os.58835	TAGTGGCCGTGTTTTACTCTCGAGAGGGGCTAACTCAACCAAGTTTGGGTTGTTTTTCAT	CI218113	2.40587	3.99044	2.10673	2.46782	2.99849	1.28708	0
Os03g0402800|mRNA|AK061842|CDS+3'UTR	2.51389	1.32992	3.56923	1.83561	3.01757	1.59339	3.194	1.67536	3.44379	1.784	1.30231	0.38107	ZIM domain containing protein.		mRNA		Os.32070	ATCGTTTTGCTTTGGCATTGCCATGTAGAAGCAAAGCAAATGTACTGCTAATATATACAC	AK061842	2.51389	3.56923	3.01757	3.194	3.44379	1.30231	0
Os04g0550200|mRNA|AK108473|CDS+3'UTR	2.78885	1.47967	3.91869	1.97037	1.91972	0.940895	2.63498	1.39779	2.38342	1.25304	2.01058	1.00761	Pathogenesis-related transcriptional factor and ERF domain containing protein.		mRNA		Os.55643	CTTGATTTGGGGGACAAGAATATGTATAATTAACAAGCATCTTATCTTCGACTATCCCTT	AK108473	2.78885	3.91869	1.91972	2.63498	2.38342	2.01058	0
Os08g0490000|mRNA|AK100183|CDS+3'UTR	2.10108	1.07113	3.44885	1.78611	2.25709	1.17447	2.67427	1.41915	4.46588	2.15894	1.29779	0.376062	Basic helix-loop-helix dimerisation region bHLH domain containing protein.		mRNA		Os.5093	TTTCTCCCACCCTCTGACAGAATGTCTTTTGTAACATAATTCAGAAATGAGCTATCCAAA	AK100183	2.10108	3.44885	2.25709	2.67427	4.46588	1.29779	0
Os11g0154500|mRNA|AK106277|CDS+3'UTR	5.23162	2.38726	3.1761	1.66726	2.55767	1.35483	4.79328	2.26101	3.08771	1.62654	1.54384	0.626526	No apical meristem (NAM) protein domain containing protein.		mRNA		Os.54623	TTCAGATGAATCGGACTGTAGTTAGGATGGGATTTGATGAAGCATGTTATTCTTTGTGGG	AK106277	5.23162	3.1761	2.55767	4.79328	3.08771	1.54384	0
Os08g0490000|mRNA|AK070237|CDS+3'UTR	2.16451	1.11404	3.7105	1.89161	2.02647	1.01897	2.5065	1.32567	4.24411	2.08546	1.24027	0.310654	Basic helix-loop-helix dimerisation region bHLH domain containing protein.		mRNA		Os.5093	AATGTCTTTTGTAACATAATTCAGAAATGAGCTATCCAAAGTTCCATCAGTTCCCCTTGT	AK070237	2.16451	3.7105	2.02647	2.5065	4.24411	1.24027	0
Os03g0610400|mRNA|AY289189|CDS+3'UTR	2.02302	1.01651	3.15619	1.65818	2.89029	1.53122	2.54059	1.34516	2.66966	1.41665	1.19132	0.252561	Zn-finger, C2H2 type domain containing protein.		mRNA		Os.49588	GAGGTGCTCAGCCCGCTTGCCAGCTTCAAGAAGCCAAGGCTAATGATCCCTGCTTAATTA	AY289189	2.02302	3.15619	2.89029	2.54059	2.66966	1.19132	0
Os09g0417600|mRNA|AF467736|CDS	2.43668	1.28492	14.4933	3.85732	11.105	3.47314	8.21511	3.03828	6.78172	2.76165	1.28051	0.356718	DNA-binding WRKY domain containing protein.		mRNA		Os.25606	CGCGCGACAACCCGTCGCCGAGGGCCTACTTCCGGTGCGCCTTCGCGCCATCGTGCCCGG	AF467736	2.43668	14.4933	11.105	8.21511	6.78172	1.28051	0
Os01g0868000|COMBINER_EST|CI210992|6	1.42352	0.509459	5.59711	2.48468	4.18601	2.06558	4.55596	2.18776	9.21023	3.20324	2.47124	1.30523	Pathogenesis-related transcriptional factor and ERF domain containing protein.		COMBINER_EST		Os.75807	AGAACGATGAGAGGACTAGATTTGTTAGATGGATGTAAAAGCATGCATTCTCCGAGTTCT	CI210992	1.42352	5.59711	4.18601	4.55596	9.21023	2.47124	0
Os02g0232000|mRNA|AK106488|CDS+3'UTR	2.89911	1.53561	10.6969	3.41912	5.67022	2.5034	7.21035	2.85007	11.652	3.54251	1.62786	0.702975	Heat shock transcription factor 29 (Fragment).		mRNA		Os.11250	CACAGTATTAGGAATCGAATGTTGGAATCGAATGTTGAGTGTGCCTTGTTTGGATGGTTA	AK106488	2.89911	10.6969	5.67022	7.21035	11.652	1.62786	0
Os04g0517100|mRNA|AK111798|CDS+3'UTR	3.6659	1.87417	3.83778	1.94027	1.40423	0.489777	2.35024	1.23281	3.17854	1.66836	2.34607	1.23024	Myb protein.	GO:0005739(mitochondrion)	mRNA		Os.3388	CTGGATCATCAGAAAACGGGCTCTGCGTTTCTCATTTGATTAATTAAATTCAACTTGCAC	AK111798	3.6659	3.83778	1.40423	2.35024	3.17854	2.34607	0
Os01g0705700|mRNA|AK064946|CDS+3'UTR	4.91677	2.29771	8.42197	3.07416	4.98818	2.31851	5.37797	2.42706	13.0401	3.70488	1.66953	0.739442	Transcription factor ICE1 (Inducer of CBF expression 1) (Basic helix- loop-helix protein 116) (bHLH116) (AtbHLH116).		mRNA		Os.41914	CCTGAAGCATCGTATAGGGGTTTTCCATACTTTGATATGGCAATGACATGTCCTCGTTGT	AK064946	4.91677	8.42197	4.98818	5.37797	13.0401	1.66953	0
Os03g0860100|mRNA|AK109390|CDS+3'UTR	1.2078	0.272377	3.74962	1.90675	2.21542	1.14758	2.0667	1.04733	30.708	4.94054	4.23876	2.08364	Ethylene responsive element binding factor 2 (AtERF2).		mRNA		Os.56144	GTTCCATGCTCTGATTGTTGCTTATATTTTTCAAGGAATATAAACAAATCCGATCCTGAG	AK109390	1.2078	3.74962	2.21542	2.0667	30.708	4.23876	0
Os01g0246700|mRNA|AY676928|CDS	2.34191	1.22768	4.94521	2.30603	1.87655	0.908081	2.61023	1.38418	2.86876	1.52043	2.46312	1.30049	WRKY transcription factor 1.		mRNA		Os.6144	ACTTCACGGTGGCGCTCGCGGCGGCGATCACGTCCATCATAGGCGGCCAGCACGCGGCGG	AY676928	2.34191	4.94521	1.87655	2.61023	2.86876	2.46312	0
Os07g0259100|mRNA|AF497626|CDS	3.66966	1.87565	1.02456	0.0350048	12.011	3.58628	2.50779	1.32642	2.20652	1.14177	5.02227	2.32834	Ethylene receptor.		mRNA		Os.29967	TACTTCAACAAGATTGTGCAGATGATGAATGGTAACATGTGGTCGGCGTCGGACTCCGAG	AF497626	3.66966	1.02456	12.011	2.50779	2.20652	5.02227	0
Os05g0530400|mRNA|AB050096|CDS+3'UTR	4.19544	2.06882	8.68158	3.11796	5.40334	2.43385	2.76658	1.46811	2.64449	1.40299	1.88709	0.916165	Heat shock factor protein 1 (HSF 1) (Heat shock transcription factor 1) (HSTF 1).		mRNA		Os.40018	TTTAGTAGACCATATCCATTTTTGTACTCCATTGCCCTTCTAAGATTCCTCGTTAAAATC	AB050096	4.19544	8.68158	5.40334	2.76658	2.64449	1.88709	0
Os07g0566500|mRNA|AK063406|CDS+3'UTR	1.18345	0.243001	4.1124	2.03998	3.96717	1.98811	4.9984	2.32147	7.45084	2.8974	1.25649	0.329397	No apical meristem (NAM) protein domain containing protein.		mRNA		Os.36437	CGTTTGTACCATATATAGCGGATGCAGAAAGTAGCTAGTTGCACTGTTCATCATTATCCC	AK063406	1.18345	4.1124	3.96717	4.9984	7.45084	1.25649	0
Os03g0626600|mRNA|AK066665|CDS+3'UTR	2.84057	1.50618	3.53447	1.82149	2.94962	1.56053	3.64265	1.86499	1.82547	0.868268	1.05419	0.0761305	Ubiquitin interacting motif domain containing protein.		mRNA		Os.77670	TATCGTTGTTGTTTTGTGAAAAATGTTTGGATGAAGTTCTAGGCTTCTAGCCATAGTGAT	AK066665	2.84057	3.53447	2.94962	3.64265	1.82547	1.05419	0
Os06g0298200|mRNA|AK072192|CDS+3'UTR	23.3123	4.54302	47.6868	5.57552	7.79062	2.96174	2.729	1.44837	1.89495	0.922162	0.896413	-0.157764	Zn-finger, CONSTANS type domain containing protein.		mRNA		Os.12977	TCGAAAACTTCAGACTGGCTTAATGCTATTATTTGTACTAAGCATATGCTTGAATATGCG	AK072192	23.3123	47.6868	7.79062	2.729	1.89495	0.896413	0
Os03g0296000|COMBINER|CI284136|6	4.41093	2.14108	3.43922	1.78208	1.85154	0.888725	2.88835	1.53024	2.5946	1.37551	1.3766	0.461112	(No Hit)		COMBINER			TTAACTCATCGATCCGTTCTGGTGTCTACGAGACTACGATATATCCGATCCCCATTCGAT	CI284136	4.41093	3.43922	1.85154	2.88835	2.5946	1.3766	0
Os12g0207000|mRNA|AY332475|CDS+3'UTR	5.41679	2.43744	1.03317	0.0470729	7.40229	2.88797	3.64367	1.86539	1.35983	0.443426	2.83816	1.50496	Transcription factor.		mRNA		Os.2345	ACTACTGATGTGGCTATATATATAGTATTTGTGTGCTGCTGCATTTTGTTAATCCCTTAT	AY332475	5.41679	1.03317	7.40229	3.64367	1.35983	2.83816	0
Os01g0862800|mRNA|AK071274|CDS+3'UTR	7.25543	2.85906	17.5381	4.13242	0.74409	-0.42645	6.37632	2.67272	2.1524	1.10595	1.1627	0.217478	No apical meristem (NAM) protein domain containing protein.		mRNA		Os.34471	TCCGTCACAAAATGTAAGGTATACATGTATTTTAGATGGTTTCATTAATACAATACTTCT	AK071274	7.25543	17.5381	0.74409	6.37632	2.1524	1.1627	0
Os09g0522000|mRNA|AY166833|CDS+3'UTR	3.05711	1.61217	3.70674	1.89015	0.740181	-0.43405	3.51983	1.81551	0.768023	-0.380779	2.22	1.15056	CBF-like protein.		mRNA		Os.5816	TGGAATGTGCCAGATTTCTCCCTCCTTTTGTGATTCCATCTGATTTTGAATGTGCAGTCA	AY166833	3.05711	3.70674	0.740181	3.51983	0.768023	2.22	0
Os06g0210300|COMBINER|CI268249|6	3.9193	1.9706	3.9867	1.9952	1.73988	0.798984	4.14657	2.05192	0.612006	-0.708382	2.23381	1.15951	(No Hit)		COMBINER			CCATGGAGTTAACCTCCTTACAACTGCTTGTTTCATTTGTAAAAGTTACTTGAAAAGTAC	CI268249	3.9193	3.9867	1.73988	4.14657	0.612006	2.23381	0
Os01g0893400|mRNA|AK061917|CDS+3'UTR	0.94497	-0.0816599	2.03828	1.02735	3.31602	1.72945	5.42868	2.4406	5.94711	2.57219	1.04028	0.0569783	BTB/POZ domain containing protein.		mRNA		Os.26388	ACTGTGAACATTTGTTGTACTGAAGATTAAAAGGTGTCTCAATTCTAACATGACAATCTG	AK061917	0.94497	2.03828	3.31602	5.42868	5.94711	1.04028	0
Os10g0118700|COMBINER|CI433490|x	2.12974	1.09067	1.06004	0.0841202	4.81658	2.26801	2.02637	1.0189	1.14081	0.190059	2.24838	1.16889	(No Hit)		COMBINER			TGACTACTTTGTGTAATTCTATGCAGCTGTGCTGCTGGTTATTGCTTGCTTAAGGATTTG	CI433490	2.12974	1.06004	4.81658	2.02637	1.14081	2.24838	0
Os06g0649000|mRNA|AK119644|CDS+3'UTR	1.85425	0.890833	2.12714	1.08891	3.87172	1.95298	2.02817	1.02018	6.51451	2.70366	1.61503	0.691563	WRKY transcription factor 28.		mRNA		Os.50015	TAGTGTATTCATGGAGATCTATTCAGAGTCTCCCAGATATATATATAGAGAGAGAGATAG	AK119644	1.85425	2.12714	3.87172	2.02817	6.51451	1.61503	0
Os04g0572400|COMBINER_EST|CI190270|3'UTR	7.23939	2.85587	1.88658	0.915776	5.15404	2.3657	5.29404	2.40437	1.02381	0.0339441	4.28714	2.10001	CRT/DRE binding factor 1.		COMBINER_EST		Os.57527	TCCATGCTCGTGCGACACTGGCAATGGGGGCCAAAAATTTTATTGGCGCCAGAAATAGCA	CI190270	7.23939	1.88658	5.15404	5.29404	1.02381	4.28714	0
Os08g0144000|mRNA|AK073681|CDS+3'UTR	1.63569	0.709903	2.83669	1.50421	2.2629	1.17817	2.13645	1.09522	2.66464	1.41394	1.06042	0.0846356	Zn-finger, CCHC type domain containing protein.		mRNA		Os.11458	ATGTAGCATTTCTTTGTCGTTGTTTCTCAGGCTTCCTCAAATTGATTTGAAAATCTGAAG	AK073681	1.63569	2.83669	2.2629	2.13645	2.66464	1.06042	0
Os03g0745000|mRNA|AK109590|CDS+3'UTR	1.46033	0.546294	0.603304	-0.729042	5953	12.5394	3684.81	11.8474	45.9102	5.52074	68.2176	6.09207	Heat shock factor (HSF)-type, DNA-binding domain containing protein.		mRNA		Os.2292	GACAGGACAGTTGACACGTAGAGTAACACTCGTACTACCCGTTTCCGCTAAATGTCAAAA	AK109590	1.46033	0.603304	5953	3684.81	45.9102	68.2176	0
Os01g0893400|mRNA|AK071112|CDS+3'UTR	1.00809	0.0116237	2.64542	1.4035	5.8375	2.54535	6.38653	2.67503	7.20577	2.84915	0.570158	-0.810567	BTB/POZ domain containing protein.		mRNA		Os.26388	TGTACTGAAGATTAAAAGGTGTCTCAATTCTAACATGACAATCTGAAGAAAGGAGAAATG	AK071112	1.00809	2.64542	5.8375	6.38653	7.20577	0.570158	0
Os04g0678400|mRNA|AK107524|CDS+3'UTR	1.04271	0.0603374	2.80276	1.48685	13.1956	3.72199	4.94492	2.30595	3.90075	1.96375	1.39779	0.483146	Zn-finger, Dof type domain containing protein.		mRNA		Os.91628	GCTGGAAGATGTGTTTACGTATGTGCAGTGTTAATGACAATAATAAGAGTTTGTTGCCAT	AK107524	1.04271	2.80276	13.1956	4.94492	3.90075	1.39779	0
Os04g0541700|mRNA|AY554030|CDS+3'UTR	1.12773	0.173419	3.01623	1.59275	5.30323	2.40687	2.43367	1.28313	8.67868	3.11748	1.30158	0.380259	Homeobox domain containing protein.		mRNA		Os.12134	TTTGTGGTCACTTCGAATTCGGATTTAGTAGTAATCTATTCGAAAGATGTTCAATTGACG	AY554030	1.12773	3.01623	5.30323	2.43367	8.67868	1.30158	0
Os07g0684900|mRNA|AK073232|CDS+3'UTR	1.06166	0.0863213	2.45678	1.29677	1.57711	0.657283	2.37652	1.24885	3.55146	1.82841	2.24604	1.16738	Homeobox domain containing protein.		mRNA		Os.51714	CATCTAGCTGGTCGATCTCTGTGTGTACTTGTATGTATCCCGTTCTCGATCTTTATATCA	AK073232	1.06166	2.45678	1.57711	2.37652	3.55146	2.24604	0
Os05g0569300|mRNA|AK065440|CDS+3'UTR	1.48343	0.56894	2.34177	1.2276	2.7818	1.47602	3.13295	1.64752	2.72921	1.44848	1.02303	0.0328554	G-box binding factor 1.		mRNA		Os.19553	CTTTTTACTTGGGTATATGGGCCCATATTCTTTACATGGCTTGGAACTGTAACTTTGTAA	AK065440	1.48343	2.34177	2.7818	3.13295	2.72921	1.02303	0
Os01g0821300|COMBINER|CI177257|6	2.7287	1.44821	15.0681	3.91343	2.06918	1.04906	1.93324	0.95102	5.42376	2.43929	1.14229	0.191923	(No Hit)		COMBINER			ATCCAAACTTTGTACTGAGCTATACACAACCAAAATACACAATAGTGTTGTATGACGTGT	CI177257	2.7287	15.0681	2.06918	1.93324	5.42376	1.14229	0
Os06g0637500|mRNA|AK121564|CDS+3'UTR	2.16485	1.11427	2.77672	1.47338	1.37959	0.464242	2.02718	1.01948	1.5886	0.66776	2.04198	1.02997	Typical P-type R2R3 Myb protein (Fragment).		mRNA		Os.54569	ATGTACAGGAAATGGAAATGGAAATGCAAATGGGGGAAGTGAGTGGTGAATCATGCAAAA	AK121564	2.16485	2.77672	1.37959	2.02718	1.5886	2.04198	0
Os07g0684900|mRNA|AK063503|CDS+3'UTR	0.988402	-0.0168296	2.7498	1.45933	1.77203	0.825405	2.31491	1.21095	3.74851	1.90632	2.05242	1.03732	Homeobox domain containing protein.		mRNA		Os.51714	TAATGCATGTGTACTTCTGTGGCCATACATATATATATAGAGAGAGAGGGGATTAATTAC	AK063503	0.988402	2.7498	1.77203	2.31491	3.74851	2.05242	0
Os09g0522000|mRNA|AF300972|CDS+3'UTR	10.3297	3.36873	8.86622	3.14832	0.674405	-0.568312	3.91688	1.96971	0.854813	-0.22632	2.01831	1.01315	CBF-like protein.		mRNA		Os.5816	TGATTCCATCTGATTTTGAATGTGCAGTCAATGAATTCCTGTAAATTTACTTCTCCTCTC	AF300972	10.3297	8.86622	0.674405	3.91688	0.854813	2.01831	0
Os05g0437900|mRNA|AK103583|CDS+3'UTR	1.08733	0.120796	2.24647	1.16766	3.00204	1.58594	2.51023	1.32782	2.59343	1.37486	1.23259	0.301687	Tubby family protein.		mRNA		Os.15216	TGTTAAGCTTTGCATGGATGCCGTGTTCTGGTAAAGAAAAGGGAAAGATTCAGTGCTTCA	AK103583	1.08733	2.24647	3.00204	2.51023	2.59343	1.23259	0
Os06g0728700|mRNA|AK119632|CDS+3'UTR	0.601171	-0.734151	1.62771	0.702847	26.001	4.70049	6.05351	2.59777	6.73955	2.75265	2.24646	1.16766	Myb, DNA-binding domain containing protein.		mRNA		Os.18955	GATGTTGTAAAAGCAGTACGCACCATGTTTTACCTCTGGTTGAAAGCTAAGCTGTTAATG	AK119632	0.601171	1.62771	26.001	6.05351	6.73955	2.24646	0
Os02g0654700|mRNA|AK073812|CDS+3'UTR	1.79755	0.846029	2.54526	1.34781	1.73465	0.794643	2.12061	1.08448	3.22721	1.69029	2.3113	1.2087	Ethylene-responsive element binding protein.		mRNA		Os.53660	AAAGATTGTTTGTGAAATGTGGTGAGGTTTTGTAAGACTTGCACAAAATTTGAGAAAAAG	AK073812	1.79755	2.54526	1.73465	2.12061	3.22721	2.3113	0
Os11g0127600|mRNA|AK067922|CDS+3'UTR	2.55869	1.35541	9.58921	3.26141	2.81042	1.49079	2.81424	1.49275	0.694515	-0.525921	1.3982	0.483575	No apical meristem (NAM) protein domain containing protein.		mRNA		Os.35343	CGGCACATATTTTTGGAACTTGCTATATAATACTCTAGCCTTTAATTTGGTGGCATTTGT	AK067922	2.55869	9.58921	2.81042	2.81424	0.694515	1.3982	0
Os02g0546600|mRNA|AK107852|CDS+3'UTR	0.708001	-0.498177	0.628838	-0.669239	7248.96	12.8236	2567.46	11.3261	3.27244	1.71037	27.861	4.80017	AP2-domain DNA-binding protein.		mRNA		Os.55316	AATCGTCGTCCCGGGTACTCCTAGTCCACAGAACTTGAATTAGACTCGCATTTCGTTTTT	AK107852	0.708001	0.628838	7248.96	2567.46	3.27244	27.861	0
Os11g0184900|mRNA|AK063399|CDS+3'UTR	1.70325	0.768294	6.98619	2.80451	2.04563	1.03255	1.70317	0.768225	5.69396	2.50943	2.12018	1.08418	OsNAC5 protein.		mRNA		Os.51926	GTACTTCAGTTCACTTCAGGTTCGTTCGTGCCAAACAGGTCTCTGACACTTTAGTTAGGT	AK063399	1.70325	6.98619	2.04563	1.70317	5.69396	2.12018	0
Os07g0590000|mRNA|AK111301|CDS+3'UTR	3.86981	1.95226	0.910523	-0.135233	4.84166	2.2755	2.82293	1.49719	1.93887	0.955218	3.25351	1.702	Conserved hypothetical protein.		mRNA		Os.50185	GATACGTTTGCATGCGATTGCGTCTGTCCGTGGTGTGTGCTCTTATTTATGCGTGTAAAA	AK111301	3.86981	0.910523	4.84166	2.82293	1.93887	3.25351	0
Os06g0728700|mRNA|AK111637|CDS+3'UTR	0.558134	-0.841318	1.55741	0.63915	23.2181	4.53718	5.52498	2.46597	6.35463	2.66781	2.11027	1.07743	Myb, DNA-binding domain containing protein.		mRNA		Os.18955	AAGCAGTACGCACCATGTTTTACCTCTGGTTGAAAGCTAAGCTGTTAATGGAAATTGATC	AK111637	0.558134	1.55741	23.2181	5.52498	6.35463	2.11027	0
Os03g0745000|mRNA|AK069579|CDS+3'UTR	0.940645	-0.0882774	1.15216	0.204344	2662.15	11.3784	646.293	9.33604	10.6277	3.40976	4.66199	2.22095	Heat shock factor (HSF)-type, DNA-binding domain containing protein.		mRNA		Os.2292	CAGCTACTGCTGCCCTTTTAAAATTTGAAAGTTACGGAGTAATTTCAGCTGATTTTTAAG	AK069579	0.940645	1.15216	2662.15	646.293	10.6277	4.66199	0
Os07g0583600|mRNA|AY062210|CDS+3'UTR	2.56155	1.35702	3.57306	1.83716	1.05686	0.0797783	2.16261	1.11277	2.28693	1.19341	1.01276	0.0182922	Chitin-inducible gibberellin-responsive protein.		mRNA		Os.10061	AAATGCTGATGAGGTGTAGAAGTGTAGTACATGTTTGAGAGTATATGTTTCAGTTTTTCT	AY062210	2.56155	3.57306	1.05686	2.16261	2.28693	1.01276	0
Os03g0437100|mRNA|AK108997|CDS+3'UTR	2.28232	1.1905	6.66925	2.73752	1.53178	0.615213	1.78195	0.833459	52.8175	5.72294	18.8579	4.23709	Zn-finger, C2H2 type domain containing protein.		mRNA		Os.55921	TTACTGTCCAGAAATTCATTCGTTTACTTTTTTTTCTTGTTAAAGCTATCCTTTGTGATT	AK108997	2.28232	6.66925	1.53178	1.78195	52.8175	18.8579	0
Os03g0253400|COMBINER_EST|Os03g0253400|8	2.14268	1.09942	1.17688	0.234972	3.21998	1.68705	4.668	2.2228	3.02434	1.59662	1.20065	0.263815	Transcription factor, MADS-box domain containing protein.	GO:0005739(mitochondrion)	COMBINER_EST		Os.81835	CCAAAAGGTCTGGTCAGCGCCCTCATCATCACGGCATTACACATCGAGGGGAGTAGCCAT	Os03g0253400	2.14268	1.17688	3.21998	4.668	3.02434	1.20065	0
Os02g0158000|COMBINER_EST|CI194872|6	2.10809	1.07594	3.61795	1.85517	1.08284	0.114821	2.13103	1.09155	2.17859	1.12339	0.939036	-0.0907484	Pathogenesis-related transcriptional factor and ERF domain containing protein.		COMBINER_EST		Os.81238	GAGAAGATGAGAAAATTTGGTTCAAAATTTGTAACGTAAACGTTATCGGAATACACTGGG	CI194872	2.10809	3.61795	1.08284	2.13103	2.17859	0.939036	0
Os04g0557800|mRNA|AB021079|CDS+3'UTR	0.980527	-0.0283714	0.90214	-0.148576	2.8899	1.53102	4.89066	2.29003	2.45533	1.29592	2.12411	1.08686	Ra.		mRNA		Os.2233	AGTGCCTCCTTACTAGTCTCGTGATCTGTTGTAAGTAATAGTTAGACATGCATATATATC	AB021079	0.980527	0.90214	2.8899	4.89066	2.45533	2.12411	0
Os03g0770000|COMBINER_EST|Os03g0770000|8	2.22888	1.15632	4.76538	2.25259	2.50359	1.324	2.56766	1.36045	1.58825	0.66744	1.48883	0.574179	Basic-leucine zipper (bZIP) transcription factor domain containing protein.		COMBINER_EST		Os.86542	GCGGGCGCGGAAGCAGCAGCGGCTGGAGGAGCTGCGTGGGGAGAGCGCCCGCCTCCGCGC	Os03g0770000	2.22888	4.76538	2.50359	2.56766	1.58825	1.48883	0
Os01g0831000|mRNA|AB115668|CDS+3'UTR	1.40053	0.485973	1.15273	0.205054	4.64054	2.21429	2.4255	1.27828	3.7653	1.91277	2.03366	1.02408	Transcription factor.		mRNA		Os.38423	GCATGCTTCCTAGATATCATTCTGAAATCTGAACTTGTTTGCTCGATCGCTTAATTGCTA	AB115668	1.40053	1.15273	4.64054	2.4255	3.7653	2.03366	0
Os07g0661500|COMBINER_EST|Os07g0661500|8	2.57562	1.36492	6.58779	2.7198	2.86834	1.52022	3.14458	1.65287	1.19717	0.259626	1.64944	0.721975	DDT domain containing protein.		COMBINER_EST		Os.61526	TTTGTATATGCAACTTTATTTTTACAGGGTAGCAATATTTGTCCGTATTGTTGAGTGCGG	Os07g0661500	2.57562	6.58779	2.86834	3.14458	1.19717	1.64944	0
Os08g0135800|mRNA|AK100455|CDS+3'UTR	4.63963	2.21401	10.0963	3.33576	2.24433	1.16628	1.73582	0.795616	2.65915	1.41097	1.15203	0.204175	Zn-finger, C-x8-C-x5-C-x3-H type domain containing protein.		mRNA		Os.32689	TTTGTCACATGTCAGGGACTCAGGGTTAGGAACATATTTTTAACCTGAATTTTATTCGCT	AK100455	4.63963	10.0963	2.24433	1.73582	2.65915	1.15203	0
Os11g0127000|COMBINER_EST|Os11g0127000|8	1.89917	0.92537	3.89012	1.95982	8.72485	3.12513	8.42091	3.07398	1.881	0.9115	3.70834	1.89077	No apical meristem (NAM) protein family protein.	GO:0009536(plastid)	COMBINER_EST		Os.79503	GTACGCTACTGCCGAGCAGCAACAAGGGTTCATCAATAAGGTCGGCGACGGCTGGAGTTT	Os11g0127000	1.89917	3.89012	8.72485	8.42091	1.881	3.70834	0
Os05g0444200|mRNA|AK102658|CDS+3'UTR	2.95147	1.56144	5.03541	2.33211	1.5502	0.632458	1.66306	0.733843	4.65587	2.21905	3.22349	1.68862	Zn-finger, C2H2 type domain containing protein.		mRNA		Os.54232	AATGCTGGTTTGGCAGCCAAATGTATCAATGTATCACTCGTGCATGACTTAATTTTAAGA	AK102658	2.95147	5.03541	1.5502	1.66306	4.65587	3.22349	0
Os02g0799000|mRNA|AK099720|CDS+3'UTR	1.85979	0.89514	3.86181	1.94928	5.20834	2.38082	4.35365	2.12222	2.11721	1.08216	1.1187	0.161825	DNA-binding protein phosphatase 2C.		mRNA		Os.13743	CCCAGGCATTGTAAATAAGTTGGGAGATAGTAGGTAAGGAGTGTGAGTAGTGTGCATCCA	AK099720	1.85979	3.86181	5.20834	4.35365	2.11721	1.1187	0
Os03g0745000|mRNA|AY332465|CDS+3'UTR	1.45293	0.538969	1.27379	0.349129	15620.3	13.9311	5973.38	12.5443	77.1384	6.26938	102.596	6.68084	Heat shock factor (HSF)-type, DNA-binding domain containing protein.		mRNA		Os.2292	GAATGTAGGGGTAGCACTGCACTTGTCTTTCTTTCCATTTTTTTATAGTTTCGGACATCT	AY332465	1.45293	1.27379	15620.3	5973.38	77.1384	102.596	0
Os10g0414000|COMBINER|CI482815|x	2.6116	1.38493	2.10654	1.07487	2.70758	1.437	2.24602	1.16737	1.91842	0.939919	1.70571	0.77037	(No Hit)		COMBINER			CGGCGGGGGCGGCCTCCGGTGCCGCGCCGGCAGGTCATGACGGTCGCCGTGGCTCGCTGC	CI482815	2.6116	2.10654	2.70758	2.24602	1.91842	1.70571	0
Os05g0437900|mRNA|AK074017|CDS+3'UTR	1.03308	0.0469584	2.01223	1.00879	3.14486	1.653	2.37983	1.25086	2.47402	1.30686	1.20227	0.26576	Tubby family protein.		mRNA		Os.15216	GCGGTTCCGGATTTAAGCTGAAAGGATCCGTTCATGTCTTTGTTAAGCTTTGCATGGATG	AK074017	1.03308	2.01223	3.14486	2.37983	2.47402	1.20227	0
Os05g0437900|mRNA|AK059586|CDS+3'UTR	1.88444	0.914134	4.46421	2.15841	3.09833	1.63149	2.91618	1.54408	2.88063	1.52638	1.30749	0.386805	Tubby family protein.		mRNA		Os.15216	GTGTTCTGGTAAAGAAAAGGGAAAGATTCAGTGCTTCACTTATTTTGTGCCCGGGTGGGT	AK059586	1.88444	4.46421	3.09833	2.91618	2.88063	1.30749	0
Os03g0745000|mRNA|AF140500|CDS+3'UTR	0.935669	-0.0959297	1.16998	0.22649	8776.22	13.0994	2145.11	11.0668	40.4863	5.33936	30.2916	4.92085	Heat shock factor (HSF)-type, DNA-binding domain containing protein.		mRNA		Os.2292	TCTTCATTAGTAGTTTACTTTCTGTATTGGTTGTCAAATCTTAAATAAAGTTCTACTTAT	AF140500	0.935669	1.16998	8776.22	2145.11	40.4863	30.2916	0
Os06g0662200|mRNA|AK065941|CDS+3'UTR	5.89953	2.5606	27.6591	4.78968	0.74982	-0.415384	3.9423	1.97904	2.14088	1.0982	1.17162	0.228506	Basic-leucine zipper (bZIP) transcription factor domain containing protein.		mRNA		Os.1503	CTTCTGGTGCGCATAGCATCGGTGTGAAATGTGCCACTTTTCATGGCAGTTGTAATAGTA	AK065941	5.89953	27.6591	0.74982	3.9423	2.14088	1.17162	0
Os02g0805100|mRNA|AK073365|CDS+3'UTR	1.61571	0.69217	4.60192	2.20224	2.38468	1.2538	2.83783	1.50479	2.50837	1.32675	1.50912	0.593711	AUX/IAA protein family protein.		mRNA		Os.23256	GGCACATCTCATGTGTGCCCAGGGCTAGGTTTTGAGAATGTTTACAGAGTTCTGTGTTTT	AK073365	1.61571	4.60192	2.38468	2.83783	2.50837	1.50912	0
Os07g0598300|mRNA|AK101648|CDS+3'UTR	3.20261	1.67925	3.92177	1.9715	7.97343	2.9952	9.31331	3.21929	1.12027	0.163848	1.7232	0.785094	SNF2-related domain containing protein.		mRNA		Os.50618	ATATTTTATTGTGCTAGAAACGCCTCACTTTTTTTTAAAATAAAATTCTCCCAGTTGATT	AK101648	3.20261	3.92177	7.97343	9.31331	1.12027	1.7232	0
Os04g0568700|mRNA|AY344483|CDS+3'UTR	0.650492	-0.620396	0.521653	-0.938837	123.694	6.95063	16.3856	4.03436	9.65331	3.27102	3.62983	1.8599	Heat stress transcription factor Spl7 (Heat shock transcription factor) (Heat shock factor RHSF10).		mRNA		Os.50642	TAAACTATACTTTCGGGAGTAGTAGGAACATTGTAGCCTTGGTTGTCATGATGATGTAAA	AY344483	0.650492	0.521653	123.694	16.3856	9.65331	3.62983	0
Os06g0275000|mRNA|AB041838|CDS+3'UTR	2.60663	1.38219	1.98749	0.990945	3.69545	1.88575	3.49873	1.80683	2.08432	1.05958	1.78345	0.83467	Hd1.		mRNA		Os.1189	TTTAAAGTTTTGCTTTGTAATTTCCGGATAGCAGATATATATTGTTGGTACTTGCTCAGT	AB041838	2.60663	1.98749	3.69545	3.49873	2.08432	1.78345	0
Os06g0298200|mRNA|AK121630|CDS+3'UTR	14.0691	3.81446	22.7549	4.5081	7.24226	2.85644	2.85853	1.51528	1.69098	0.757863	0.916869	-0.125213	Zn-finger, CONSTANS type domain containing protein.		mRNA		Os.12977	CGGCCACCAACTTTTTTGTTTCACTATGCTCAAATATTCGAAAACTTCAGACTGGCTTAA	AK121630	14.0691	22.7549	7.24226	2.85853	1.69098	0.916869	0
Os04g0541700|mRNA|AY224440|5'UTR+CDS	1.12245	0.166649	3.75138	1.90742	8.97149	3.16535	3.26823	1.70851	9.57658	3.25951	1.55231	0.634413	Homeobox domain containing protein.		mRNA		Os.12134	TCCCGGAGTCCTTCTGCGCCACGCCGGAGCTGTGGGAGCCATGGCCGCTCGTCGAGTGGA	AY224440	1.12245	3.75138	8.97149	3.26823	9.57658	1.55231	0
Os09g0439200|mRNA|AK108738|CDS+3'UTR	1.25429	0.326873	1.94217	0.95767	4.11469	2.04078	3.61611	1.85444	5.26672	2.39691	2.01195	1.00859	ZIM domain containing protein.		mRNA		Os.48064	ACTGTGTATGTGCAAATTCTTCATTTCTCGTTCGGTTTCGCCGTATAAATTACATTGTTA	AK108738	1.25429	1.94217	4.11469	3.61611	5.26672	2.01195	0
Os06g0298200|mRNA|AK098865|CDS+3'UTR	14.2991	3.83785	23.5856	4.55983	7.3518	2.8781	2.76505	1.4673	1.70603	0.770645	0.892112	-0.164704	Zn-finger, CONSTANS type domain containing protein.		mRNA		Os.12977	CGGCCACCAACTTTTTTGTTTCACTATGCTCAAATATTCGAAAACTTCAGACTGGCTTAA	AK098865	14.2991	23.5856	7.3518	2.76505	1.70603	0.892112	0
Os06g0208100|mRNA|AB101651|CDS	3.08461	1.62509	1.45598	0.541989	3.09872	1.63167	3.6719	1.87653	1.82837	0.870559	3.87402	1.95383	Homeobox domain containing protein.		mRNA		Os.57416	AGAAGCTTCGCATGGAGAACGCCCGCCTCAAGGAAGAGCTGGACCGCGTGTCGAACCTGA	AB101651	3.08461	1.45598	3.09872	3.6719	1.82837	3.87402	0
Os12g0208900|COMBINER_EST|Os12g0208900|8	3.24673	1.69899	1.48114	0.566708	4.32635	2.11315	3.06121	1.6141	1.89882	0.925103	3.11431	1.63891	ZF-HD homeobox protein Cys/His-rich dimerisation region domain containing protein.	GO:0009536(plastid) ; GO:0016023(cytoplasmic membrane-bounded vesicle)	COMBINER_EST		Os.90976	ATACACTTGGCCTCTGCATCTACTTCTATCAGGTTGCAGTTAAGTCCTACAGAAACCTTG	Os12g0208900	3.24673	1.48114	4.32635	3.06121	1.89882	3.11431	0
Os09g0417600|mRNA|AK068337|CDS+3'UTR	1.68504	0.752785	11.1287	3.47622	13.4434	3.74882	8.99968	3.16987	7.42641	2.89266	1.15579	0.208882	DNA-binding WRKY domain containing protein.		mRNA		Os.25606	TAATAACCTGTTGGTCCTTGGGCCGTCGGAAGAAGATTGCGGGCTTCTATCGGGCCTCAC	AK068337	1.68504	11.1287	13.4434	8.99968	7.42641	1.15579	0
Os07g0685700|mRNA|AB074972|CDS+3'UTR	2.274	1.18523	3.48859	1.80264	1.56035	0.641867	2.02366	1.01697	2.47972	1.31018	1.42644	0.512423	Ethylene insensitive 3 family protein.		mRNA		Os.10423	ATTCGAATCGAATGGGAACCAAAAGAATCACCACCCCTAGTTCGATTCGATCAGTAGCTT	AB074972	2.274	3.48859	1.56035	2.02366	2.47972	1.42644	0
Os04g0541700|mRNA|AK109177|CDS+3'UTR	0.953408	-0.0688348	3.6675	1.8748	6.69199	2.74243	3.20659	1.68104	7.70769	2.9463	1.30052	0.379094	Homeobox domain containing protein.		mRNA		Os.12134	TTGGAGTAGTGGTGGTGGAAACCTTGGAAGCAATTAAGCCAATGGACTTTGTGTTTTGGA	AK109177	0.953408	3.6675	6.69199	3.20659	7.70769	1.30052	0
Os08g0545500|COMBINER_EST|CI261507|6	6.78188	2.76168	12.7707	3.67477	5.39983	2.43292	5.85409	2.54944	1.5955	0.674012	1.471	0.556797	DRE-binding protein 1A.	GO:0009536(plastid)	COMBINER_EST		Os.84110	TCCTATGTACGGTTTCCTCATTTCGGCATGTTTTGAGTGATTGAGAGTGAAATTATAAAA	CI261507	6.78188	12.7707	5.39983	5.85409	1.5955	1.471	0
Os05g0437900|mRNA|AK069622|CDS+3'UTR	1.08673	0.11999	2.21644	1.14825	2.91203	1.54202	2.40919	1.26855	2.53963	1.34462	1.26646	0.340807	Tubby family protein.		mRNA		Os.15216	TGTTAAGCTTTGCATGGATGCCGTGTTCTGGTAAAGAAAAGGGAAAGATTCAGTGCTTCA	AK069622	1.08673	2.21644	2.91203	2.40919	2.53963	1.26646	0
Os09g0526300|mRNA|AB101649|CDS	1.79001	0.83997	3.7329	1.9003	1.90429	0.929256	2.54015	1.34491	1.24023	0.310602	2.5855	1.37044	OCL3 protein.		mRNA		Os.89023	AGATGAAGCAGACGCAGATCGAGCGGCATGAGAACGCGCTGCTGCGGCAGGAGAACGACA	AB101649	1.79001	3.7329	1.90429	2.54015	1.24023	2.5855	0
Os11g0184900|mRNA|AK102475|CDS+3'UTR	1.24254	0.313294	8.14864	3.02656	2.0141	1.01014	1.82257	0.865976	4.5971	2.20073	1.56001	0.641559	OsNAC5 protein.		mRNA		Os.51926	TAGCTCACTAACCACTGTCAGGTCGATCGTGTAATTCTTTTACCAGTCTAGGGTACAGCC	AK102475	1.24254	8.14864	2.0141	1.82257	4.5971	1.56001	0
Os03g0142600|COMBINER_EST|Os03g0142600|8	0.73944	-0.435495	3.36997	1.75274	18.4341	4.2043	16.6908	4.06098	1.44553	0.531603	0.731981	-0.450122	Myb, DNA-binding domain containing protein.		COMBINER_EST		Os.79048	AGGCTCGTCGACGGCGATGGCAGCTGCGGCGAAGGCTCGAGCGGGGGCGAGTACTGGGCT	Os03g0142600	0.73944	3.36997	18.4341	16.6908	1.44553	0.731981	0
Os07g0583600|mRNA|AK098890|CDS+3'UTR	2.74575	1.4572	3.51377	1.81302	1.15996	0.21408	1.93219	0.95024	2.38241	1.25242	1.08435	0.116837	Chitin-inducible gibberellin-responsive protein.		mRNA		Os.10061	CAGTTTTTCTTTTAAATGTCTTGTAGTAATGTTGTGGCACACTAATGTCTATGATCAGAA	AK098890	2.74575	3.51377	1.15996	1.93219	2.38241	1.08435	0
Os01g0797600|mRNA|AK069262|CDS+3'UTR	2.1869	1.12889	2.97971	1.57517	1.48052	0.566106	1.54625	0.628774	2.48639	1.31405	1.37121	0.455449	Ethylene responsive element binding factor3 (OsERF3).		mRNA		Os.3766	CATGCCGGCGATGAGATGGACTAAACCGTGGAGTGTATGTATTCCTTTATATTAGTATGA	AK069262	2.1869	2.97971	1.48052	1.54625	2.48639	1.37121	0
Os08g0562200|mRNA|AK069733|CDS+3'UTR	0.71376	-0.48649	2.2804	1.18928	5.54014	2.46992	3.04993	1.60877	0.985622	-0.0208933	1.28938	0.366679	No apical meristem (NAM) protein domain containing protein.		mRNA		Os.9354	AACTTGTACCTGTAATTGAACATTATTGACAAGTGTTTGTACTATATTCCACAGATTCCC	AK069733	0.71376	2.2804	5.54014	3.04993	0.985622	1.28938	0
Os01g0695900|mRNA|D88620|CDS+3'UTR	2.09946	1.07002	3.23294	1.69284	1.64234	0.715755	1.81222	0.85776	4.97985	2.3161	0.793404	-0.333873	OSMYB4.		mRNA		Os.55528	ATGACCGGTGATGTGTATGTGATGGAAGAAAACGTATGTACGACTTAATGCTTGCACCTA	D88620	2.09946	3.23294	1.64234	1.81222	4.97985	0.793404	0
Os09g0417800|mRNA|AK067834|CDS+3'UTR	0.913851	-0.129969	0.936646	-0.0944241	3.09904	1.63182	3.89869	1.96299	5.82718	2.5428	0.698174	-0.518341	DNA-binding WRKY domain containing protein.		mRNA		Os.48082	CAGTATATATATCCCAAAATGCTTGCAAGTATATGTACACATGTATTCGCAAATGTGAGT	AK067834	0.913851	0.936646	3.09904	3.89869	5.82718	0.698174	0
Os01g0195700|COMBINER_EST|CI166639|6	1.63598	0.710157	2.07485	1.05301	1.97098	0.978914	1.60465	0.682261	12.6522	3.66131	8.35217	3.06215	Basic helix-loop-helix dimerisation region bHLH domain containing protein.		COMBINER_EST		Os.88495	CCTTTTGTTGTAACTTGTAGAAGTCTAATTTGAGCTTGTATGTTTGTGGAGTAATATATT	CI166639	1.63598	2.07485	1.97098	1.60465	12.6522	8.35217	0
Os05g0442700|mRNA|AK063703|CDS+3'UTR	7.16112	2.84018	4.42079	2.1443	0.86349	-0.211748	1.97154	0.979321	2.37033	1.24509	1.53579	0.618978	No apical meristem (NAM) protein domain containing protein.		mRNA		Os.51783	ACAGTTGGCAGCTCAAAGACACAATTTTTTAATGATAACGGAAACTAATAAAAGCCTGCT	AK063703	7.16112	4.42079	0.86349	1.97154	2.37033	1.53579	0
Os06g0275000|mRNA|AB041838|3'UTR	2.23687	1.16148	1.76103	0.816418	3.65797	1.87104	3.27533	1.71164	1.82101	0.864742	1.72388	0.785661	Hd1.		mRNA		Os.1189	GACTCATGAGACGCTATCTTATAGGCATATATATGGGGACTTACTGAGTAGCAATAACAT	AB041838	2.23687	1.76103	3.65797	3.27533	1.82101	1.72388	0
Os03g0758900|mRNA|AY341852|CDS+3'UTR	1.26223	0.335976	2.09218	1.06501	2.20206	1.13885	2.83002	1.50081	1.43395	0.519997	1.13578	0.183681	WRKY transcription factor 34.	GO:0009536(plastid)	mRNA		Os.58285	GTGAATAATAATAGAGATGAATGGTGATTGATTCTTTAATTTGGGCAGATTTTCCTGCCG	AY341852	1.26223	2.09218	2.20206	2.83002	1.43395	1.13578	0
Os02g0731700|mRNA|AK120314|CDS+3'UTR	5.76786	2.52804	7.94122	2.98936	2.91293	1.54247	1.0752	0.1046	0.865026	-0.209184	0.662738	-0.593489	CONSTANS-like 1 protein.		mRNA		Os.50246	TGTAGATAACTGGACAAGTATCTGAAAACTTACCGGGACGATCAAAAGTGTTCATGATAA	AK120314	5.76786	7.94122	2.91293	1.0752	0.865026	0.662738	0
Os03g0753100|mRNA|AY551917|CDS+3'UTR	1.70055	0.766	1.76293	0.817979	2.31475	1.21086	1.91228	0.935297	3.02615	1.59748	2.30117	1.20237	MADS-box transcription factor CDM44.		mRNA		Os.49761	GTATGAACAGTTTGTGAGTACTGTCACTGCGAGTAAGGTGCGTGATATGGTACCGTGAAA	AY551917	1.70055	1.76293	2.31475	1.91228	3.02615	2.30117	0
Os12g0207000|mRNA|AY551912|CDS+3'UTR	3.32979	1.73543	1.31602	0.396183	7.25777	2.85953	3.75516	1.90888	1.47671	0.562388	1.50967	0.594235	Transcription factor.		mRNA		Os.2345	ACTACTGATGTGGCTATATATATAGTATTTGTGTGCTGCTGCATTTTGTTAATCCCTTAT	AY551912	3.32979	1.31602	7.25777	3.75516	1.47671	1.50967	0
Os01g0797600|mRNA|AK061380|CDS+3'UTR	2.00301	1.00217	2.56155	1.35702	1.36115	0.444829	1.49899	0.583992	2.32501	1.21724	1.3628	0.446579	Ethylene responsive element binding factor3 (OsERF3).		mRNA		Os.3766	CATGCCGGCGATGAGATGGACTAAACCGTGGAGTGTATGTATTCCTTTATATTAGTATGA	AK061380	2.00301	2.56155	1.36115	1.49899	2.32501	1.3628	0
Os10g0562900|mRNA|AY341826|CDS+3'UTR	11.3824	3.50873	14.4447	3.85247	1.04712	0.0664266	0.917303	-0.124529	2.50301	1.32366	1.15348	0.205996	Pathogenesis-related transcriptional factor and ERF domain containing protein.		mRNA		Os.55386	TTAGGCTTAAGCTTATTGGACTAGACTTTTAAGCCAGCTGTGGTTAATCTAGGCCCATTT	AY341826	11.3824	14.4447	1.04712	0.917303	2.50301	1.15348	0
Os01g0624700|mRNA|AY676924|CDS	1.02109	0.0301072	2.28765	1.19386	4.91909	2.29839	2.0701	1.0497	1.1909	0.252053	0.765653	-0.385237	Transcription factor WRKY03.		mRNA		Os.57382	GTTCGAGTTCGACCATGTCTTGGAGGACGACGGCGTGCTGGGGCGACGGCTCTCGCTATA	AY676924	1.02109	2.28765	4.91909	2.0701	1.1909	0.765653	0
Os01g0733200|mRNA|AK066316|CDS+3'UTR	18.0022	4.1701	48.3575	5.59567	1.35749	0.440946	2.55778	1.35489	1.73163	0.792133	1.32196	0.402674	Heat shock transcription factor 29 (Fragment).		mRNA		Os.35681	TAGCTATCGTTGGATTTGTGTGTATATATCGACTATCGAGGGGCTAATAACGCCTATTTT	AK066316	18.0022	48.3575	1.35749	2.55778	1.73163	1.32196	0
Os02g0546800|COMBINER|CI226343|6	0.89389	-0.161831	1.13875	0.187445	11222	13.454	3054.06	11.5765	1.57303	0.653549	14.1017	3.81779	(No Hit)		COMBINER			GGTACTCTCTAGTCCACATAACTAGACTAGATTAGCATTTCGTTTTGTTTCGACGTATTT	CI226343	0.89389	1.13875	11222	3054.06	1.57303	14.1017	0
Os07g0176200|mRNA|AK065897|CDS+3'UTR	2.3654	1.24208	3.28785	1.71715	2.31006	1.20793	1.58847	0.667641	1.96149	0.971952	0.958992	-0.060409	Tesmin/TSO1-like, CXC domain containing protein.		mRNA		Os.73461	GATGATAATGTTGTCTTGATTGAATTCTATCAACACTGTATAAAATCACCTCTGTGGAGG	AK065897	2.3654	3.28785	2.31006	1.58847	1.96149	0.958992	0
Os09g0334500|mRNA|AY676930|CDS	1.8942	0.921585	2.3957	1.26045	3.07067	1.61855	2.16103	1.11172	1.53435	0.617625	1.36411	0.447959	WRKY transcription factor 74.		mRNA		Os.27227	CTCGACGCCTTCGAGTTCGACCCCGGATTCACCATTGATATCACCAGCTTCTTCGCATGA	AY676930	1.8942	2.3957	3.07067	2.16103	1.53435	1.36411	0
Os02g0646200|mRNA|AK071507|CDS+3'UTR	6.08043	2.60417	10.4564	3.38632	1.83347	0.874578	3.50696	1.81022	1.48093	0.5665	0.871714	-0.198074	Zn-finger, B-box domain containing protein.		mRNA		Os.53236	CGTCACGACTAGTACTGTATGTTTTTCTTCTACGCAATAACGAGAATTTTTCCTCTTTTC	AK071507	6.08043	10.4564	1.83347	3.50696	1.48093	0.871714	0
Os07g0685700|mRNA|AK060806|CDS+3'UTR	2.52649	1.33713	3.95868	1.98502	1.21516	0.28115	1.82088	0.864639	2.47449	1.30713	1.18616	0.246295	Ethylene insensitive 3 family protein.		mRNA		Os.10423	TGTGCTTGTAAGAATTATTGGTTAATAATTTTTCAGTGTAGATCCATGCTATGCAAGCTT	AK060806	2.52649	3.95868	1.21516	1.82088	2.47449	1.18616	0
Os04g0434500|COMBINER_EST|Os04g0434500|8	1.62102	0.696901	1.6129	0.689657	2.29199	1.1966	2.29378	1.19773	1.72978	0.790589	2.09024	1.06367	ZF-HD homeobox protein Cys/His-rich dimerisation region domain containing protein.		COMBINER_EST		Os.61227	TGGGCGGGCAGGCGTTCGACGGGTGCGGGGAGTACATGCCGGCGTCGCCCGACTCGCTCA	Os04g0434500	1.62102	1.6129	2.29199	2.29378	1.72978	2.09024	0
Os11g0618200|COMBINER|CI433490|x	3.03523	1.6018	1.13887	0.187599	3.73471	1.90099	2.14373	1.10013	1.62896	0.703949	1.1729	0.230078	(No Hit)		COMBINER			TGACTACTTTGTGTAATTCTATGCAGCTGTGCTGCTGGTTATTGCTTGCTTAAGGATTTG	CI433490	3.03523	1.13887	3.73471	2.14373	1.62896	1.1729	0
Os08g0408500|mRNA|AK068312|CDS+3'UTR	1.51527	0.599575	3.02861	1.59866	2.30862	1.20703	0.946932	-0.0786667	3.77711	1.91728	1.06077	0.0851141	Pathogenesis-related transcriptional factor and ERF domain containing protein.		mRNA		Os.5599	TGTAATCAATTGTTGGTAACTACCTGTAATAGAACTACTGTGAATTAACTGTATTAATGT	AK068312	1.51527	3.02861	2.30862	0.946932	3.77711	1.06077	0
Os08g0472000|mRNA|AK062347|CDS+3'UTR	1.58196	0.661713	0.991028	-0.0130024	18.0045	4.17029	15.8204	3.98372	3.98927	1.99612	1.57938	0.659362	TRAB1 (BZIP transcription factor).		mRNA		Os.4379	ATGTATCATGAAGGTGAACTAGAGCTACCTGTTGATAATGAAGGTGAAGTTTTTGGTTTG	AK062347	1.58196	0.991028	18.0045	15.8204	3.98927	1.57938	0
Os01g0818400|mRNA|AK102788|CDS+3'UTR	2.06537	1.0464	2.62065	1.38992	0.945662	-0.0806036	1.90137	0.927041	2.05147	1.03666	1.66926	0.739205	Homeobox domain containing protein.		mRNA		Os.24893	GCTTCTTGACTATGTACAATCCTCTATAGCTTCAATGAGCAGTTTTCCCTATGTTGTCCT	AK102788	2.06537	2.62065	0.945662	1.90137	2.05147	1.66926	0
Os08g0428400|mRNA|AK060047|CDS+3'UTR	3.34456	1.74182	8.73295	3.12647	0.669587	-0.578656	1.27684	0.352579	2.31979	1.21399	1.20729	0.271769	ZIM domain containing protein.		mRNA		Os.12104	CTTCCCTTGGAGATCGCATGCAGTGATATGTTACAGTGTTTACTTGATTGTAGTCTCTCC	AK060047	3.34456	8.73295	0.669587	1.27684	2.31979	1.20729	0
Os05g0497300|mRNA|AK111755|CDS+3'UTR	2.5104	1.32792	3.20651	1.681	1.61408	0.690714	1.56764	0.648598	2.26863	1.18182	0.978622	-0.0311766	Ethylene responsive element binding factor 5 (AtERF5).		mRNA		Os.23103	GGAGCGGGATTATATATGTATTATTATTATTTTGATAGTCATGAGAAACTATGTAGAAAC	AK111755	2.5104	3.20651	1.61408	1.56764	2.26863	0.978622	0
Os07g0583600|mRNA|AK122131|CDS+3'UTR	2.6974	1.43157	3.49181	1.80398	1.15849	0.212248	1.94357	0.958708	2.35366	1.23491	1.08385	0.116169	Chitin-inducible gibberellin-responsive protein.		mRNA		Os.10061	CAGTTTTTCTTTTAAATGTCTTGTAGTAATGTTGTGGCACACTAATGTCTATGATCAGAA	AK122131	2.6974	3.49181	1.15849	1.94357	2.35366	1.08385	0
Os07g0644100|mRNA|AK121898|CDS+3'UTR	0.78939	-0.341191	0.677683	-0.561317	21.7638	4.44386	5.1838	2.37401	2.00799	1.00575	1.78277	0.834122	Basic-leucine zipper (bZIP) transcription factor domain containing protein.		mRNA		Os.16597	GATCTCCAAATGAGCTGACTTTATTGTGCGATGTTGATAGACATATAGAGCCTTTTTTTT	AK121898	0.78939	0.677683	21.7638	5.1838	2.00799	1.78277	0
Os07g0583600|mRNA|AK073470|CDS+3'UTR	2.67242	1.41815	3.46154	1.79141	1.17871	0.237214	1.92858	0.947542	2.32141	1.215	1.10342	0.141978	Chitin-inducible gibberellin-responsive protein.		mRNA		Os.10061	GTCTTGTAGTAATGTTGTGGCACACTAATGTCTATGATCAGAATTATCATCCACTATAAG	AK073470	2.67242	3.46154	1.17871	1.92858	2.32141	1.10342	0
Os08g0386200|mRNA|AK111606|CDS+3'UTR	1.47699	0.562661	4.1718	2.06067	3.25352	1.702	1.77204	0.825412	1.76865	0.822647	2.17703	1.12236	WRKY transcription factor 69.		mRNA		Os.11945	TTCTCCCAACTCTCTCTCATGGAGTTTGGATTTTGCTGGTTTCTGTCAAGCAAAAGAGAG	AK111606	1.47699	4.1718	3.25352	1.77204	1.76865	2.17703	0
Os06g0258000|mRNA|AK107483|CDS+3'UTR	0.560752	-0.834564	0.636082	-0.652715	9.37256	3.22844	2.48137	1.31114	4.17043	2.0602	1.32675	0.407891	Typical P-type R2R3 Myb protein (Fragment).		mRNA		Os.55096	GAATGCATACATGGTCATGGTTGATGCACCGAATGTTTGACAAAAAATTGAGAAAAAAAA	AK107483	0.560752	0.636082	9.37256	2.48137	4.17043	1.32675	0
Os08g0485700|mRNA|AK069097|CDS+3'UTR	2.31978	1.21399	2.95053	1.56097	2.05231	1.03725	1.66931	0.739253	1.59495	0.673511	1.34103	0.423338	Zn-finger, C2H2 type domain containing protein.		mRNA		Os.75709	GTATTATTGTTTGGCAACAAAGGTACAAGTTGATCGCACGCTGATCGCGTGATAGACCTG	AK069097	2.31978	2.95053	2.05231	1.66931	1.59495	1.34103	0
Os02g0766700|mRNA|AK072062|CDS+3'UTR	1.11252	0.153834	1.87277	0.905173	3.97912	1.99245	3.50672	1.81012	7.50885	2.90859	1.36857	0.452672	Abscisic acid responsive elements-binding factor (ABA-responsive element binding protein 2) (AREB2).		mRNA		Os.11781	CTTCTCTTGCCATTTTGGATAAGATGTATCTGAACTTATACATATGTACTTTTCCTTGCC	AK072062	1.11252	1.87277	3.97912	3.50672	7.50885	1.36857	0
Os08g0386200|mRNA|AY676931|CDS	1.59851	0.676727	4.07322	2.02617	3.60878	1.85151	1.69348	0.75999	1.78783	0.83821	2.11305	1.07932	WRKY transcription factor 69.		mRNA		Os.11945	TGAGCTACTGCTTCGACTTCGACCCGGCGGTGTACGGCGGCATCGTCGGCACGCCGAGCT	AY676931	1.59851	4.07322	3.60878	1.69348	1.78783	2.11305	0
Os08g0408500|mRNA|AK105725|CDS+3'UTR	1.51698	0.601204	3.14192	1.65165	2.46383	1.3009	1.11016	0.150772	3.92542	1.97285	1.15415	0.206828	Pathogenesis-related transcriptional factor and ERF domain containing protein.		mRNA		Os.5599	TGTAGGTTGTTGTAATCAATTGTTGGTAACTACCTGTAATAGAACTACTGTGAATTAACT	AK105725	1.51698	3.14192	2.46383	1.11016	3.92542	1.15415	0
Os01g0911700|mRNA|AK073805|CDS+3'UTR	0.87445	-0.193553	0.722968	-0.467996	2.16283	1.11292	2.40958	1.26878	1.4589	0.544884	2.17349	1.12001	Transcription activator VP1-rice.		mRNA		Os.7360	CATCGTTGAACCCCTGTAGTGTGTCGTCGTCCTGTACATGCATCGAATTATGGAATTAAT	AK073805	0.87445	0.722968	2.16283	2.40958	1.4589	2.17349	0
Os06g0637500|mRNA|AK105817|CDS+3'UTR	2.2832	1.19106	2.83747	1.5046	1.36623	0.450204	2.08092	1.05722	1.69436	0.760737	1.93155	0.949755	Typical P-type R2R3 Myb protein (Fragment).		mRNA		Os.54569	TACCTATGTACAGGAAATGGAAATGGAAATGCAAATGGGGGAAGTGAGTGGTGAATCATG	AK105817	2.2832	2.83747	1.36623	2.08092	1.69436	1.93155	0
Os01g0900800|mRNA|AK068254|CDS+3'UTR	2.29061	1.19573	8.72437	3.12505	1.72898	0.789921	1.96831	0.97696	3.20094	1.67849	1.50236	0.587235	Basic helix-loop-helix dimerisation region bHLH domain containing protein.		mRNA		Os.57798	GTGAATTACCGACTCATTACTGTTGTTTTTGCTGTAAATCACCTTGTATGTCTCCTTTTC	AK068254	2.29061	8.72437	1.72898	1.96831	3.20094	1.50236	0
Os12g0170500|mRNA|AK110904|CDS+3'UTR	1.63879	0.712629	2.03247	1.02324	2.8938	1.53296	1.62798	0.703086	2.0407	1.02907	1.74693	0.804818	Conserved hypothetical protein.		mRNA		Os.50556	TTGAGTTGGTTGAAAAGTCAAGAAACTGGGAACTAATTAGTAGTAGTAATCTACTAGATT	AK110904	1.63879	2.03247	2.8938	1.62798	2.0407	1.74693	0
Os06g0662200|mRNA|AB053474|CDS+3'UTR	3.51656	1.81417	12.305	3.62118	1.09085	0.125451	3.49701	1.80612	1.87174	0.90438	1.07616	0.105887	Basic-leucine zipper (bZIP) transcription factor domain containing protein.		mRNA		Os.1503	AGTGCGTTTGATCTGCGGCAATCAAGGCCATCTGATCGAAATTTGATTGGTATAAATCTG	AB053474	3.51656	12.305	1.09085	3.49701	1.87174	1.07616	0
Os05g0497300|mRNA|AY576527|CDS+3'UTR	2.31136	1.20874	2.83003	1.50082	1.59614	0.674583	1.6536	0.725609	2.04228	1.03018	1.32453	0.405485	Ethylene responsive element binding factor 5 (AtERF5).		mRNA		Os.23103	TATCCTGCCGGCGTTGTTATGGAGCGGGATTATATATGTATTATTATTATTTTGATAGTC	AY576527	2.31136	2.83003	1.59614	1.6536	2.04228	1.32453	0
Os01g0104500|COMBINER_EST|CI450272|0	5.96113	2.57559	1.89967	0.925746	3.94966	1.98173	1.78675	0.837335	3.06168	1.61432	1.18899	0.249732	No apical meristem (NAM) protein domain containing protein.		COMBINER_EST		Os.13548	ATGCATGCGTGATAGATATATGTGTGTATTTGTGCGTGAGCCCAGCTTGATTTGTGTTGT	CI450272	5.96113	1.89967	3.94966	1.78675	3.06168	1.18899	0
Os03g0127200|COMBINER_EST|CI187110|6	1.02748	0.039106	1.2054	0.269513	2.01242	1.00893	2.19327	1.13309	1.30481	0.38384	2.14182	1.09884	NAM protein.		COMBINER_EST		Os.62399	GTTGATGTGATCCTACATTGGCACTTTGTAAATGTCTTTGACTCCCAGCTGGGTGGCATA	CI187110	1.02748	1.2054	2.01242	2.19327	1.30481	2.14182	0
Os03g0306700|mRNA|AK109929|CDS+3'UTR	0.926602	-0.109978	3.24687	1.69905	2.76053	1.46494	2.66369	1.41342	1.25092	0.322993	0.56261	-0.829794	Basic-leucine zipper (bZIP) transcription factor domain containing protein.	GO:0009536(plastid)	mRNA		Os.56365	AGTATAGCTTGTTGCGAGGTACAAGAGTGGAGAAATAAATAAAGTGTGTGAACATTGTAT	AK109929	0.926602	3.24687	2.76053	2.66369	1.25092	0.56261	0
Os01g0192300|mRNA|AK062458|CDS+3'UTR	0.804517	-0.313804	3.14322	1.65224	2.56772	1.36049	0.999921	-0.000114194	3.12876	1.64559	1.18876	0.249453	I-box binding factor (Fragment).		mRNA		Os.623	GCCACCTGACAGTGATCTAATCATCATTAAGACTGAATTTATTTTTGTTGATGAGAAGTT	AK062458	0.804517	3.14322	2.56772	0.999921	3.12876	1.18876	0
Os08g0346400|mRNA|AK062928|CDS+3'UTR	3.0153	1.5923	3.78694	1.92103	1.98452	0.988788	2.15158	1.10539	0.988475	-0.016723	0.785365	-0.348564	Phosphate starvation regulator protein (Regulatory protein of P- starvation acclimation response Psr1).		mRNA		Os.15464	AATGTATTGATTCTGATCTTCATGCGGTTGATCAAGAAGTTTGAAGTTGTAGTTCCTGTT	AK062928	3.0153	3.78694	1.98452	2.15158	0.988475	0.785365	0
Os06g0205100|mRNA|AK062487|CDS+3'UTR	2.18746	1.12926	5.70307	2.51174	1.44407	0.530141	1.6483	0.720983	4.29228	2.10174	1.16716	0.222997	P-type R2R3 Myb protein (Fragment).		mRNA		Os.81367	ACCTACGTATATGCATGTGTGCGTCTCATAGAATGAATATAAAATAATATTTTCTCCATC	AK062487	2.18746	5.70307	1.44407	1.6483	4.29228	1.16716	0
Os01g0733200|mRNA|AY344493|CDS+3'UTR	19.9149	4.31577	53.5638	5.74319	1.53557	0.618778	2.9189	1.54543	1.96047	0.971197	1.37393	0.458309	Heat shock transcription factor 29 (Fragment).		mRNA		Os.35681	AGTGTACTTAAGCATAATAGGAGAGTTTGGCTAAGTAGCTATCGTTGGATTTGTGTGTAT	AY344493	19.9149	53.5638	1.53557	2.9189	1.96047	1.37393	0
Os01g0797600|mRNA|AB037183|CDS+3'UTR	2.00083	1.0006	2.59616	1.37638	1.3425	0.424918	1.42121	0.507115	2.29287	1.19715	1.2822	0.35862	Ethylene responsive element binding factor3 (OsERF3).		mRNA		Os.3766	CATGCCGGCGATGAGATGGACTAAACCGTGGAGTGTATGTATTCCTTTATATTAGTATGA	AB037183	2.00083	2.59616	1.3425	1.42121	2.29287	1.2822	0
Os05g0195200|mRNA|AK106392|CDS+3'UTR	0.731366	-0.451336	1.14522	0.19563	2.59213	1.37414	2.31842	1.21314	4.15459	2.05471	0.982112	-0.0260407	Zn-finger, C-x8-C-x5-C-x3-H type domain containing protein.	GO:0005739(mitochondrion)	mRNA		Os.31975	GAATTTTCCTCATGCCTCCATAGTGGAAGCAGAAGGTAGCAGGAAGAGAAGGAAAAAAAA	AK106392	0.731366	1.14522	2.59213	2.31842	4.15459	0.982112	0
Os05g0421600|mRNA|AK107746|CDS+3'UTR	0.849068	-0.236048	1.99823	0.998725	2.26459	1.17925	2.10332	1.07267	4.969	2.31295	1.71772	0.780491	Conserved hypothetical protein.		mRNA		Os.37548	GCCCCGAGATGCGTGTAGGAAGGAGATGCATGGTACTGTACTCGAGAATTATAAGCCGTG	AK107746	0.849068	1.99823	2.26459	2.10332	4.969	1.71772	0
Os08g0537900|mRNA|AK119425|CDS+3'UTR	2.93438	1.55305	3.85043	1.94502	2.13313	1.09297	1.76953	0.823367	0.976509	-0.0342945	0.857835	-0.221228	AP2 domain containing protein RAP2.2 (Fragment).	GO:0005739(mitochondrion)	mRNA		Os.7329	GCCCAGAAAATTTCAGGGAAATCATATGAACTTTGGGACAAAATACTGTTATCAACTTTG	AK119425	2.93438	3.85043	2.13313	1.76953	0.976509	0.857835	0
Os03g0133000|mRNA|AK107090|CDS+3'UTR	5.96692	2.57699	6.47661	2.69524	1.79975	0.8478	4.75047	2.24807	1.97345	0.980723	1.63356	0.708021	No apical meristem (NAM) protein domain containing protein.		mRNA		Os.21395	TGGATTCGATTGTACATATAGTAGTAGCACCGAGATATCAATCAATCTTTTGGTCTTCTC	AK107090	5.96692	6.47661	1.79975	4.75047	1.97345	1.63356	0
Os11g0168500|COMBINER_EST|Os11g0168500|8	0.949974	-0.0740398	1.45819	0.544176	1.61526	0.691766	3.36918	1.7524	4.74272	2.24572	4.19731	2.06947	Pathogenesis-related transcriptional factor and ERF domain containing protein.		COMBINER_EST		Os.74485	CGCCGGTGACTTGGCCGGGCTATGGGTGGGGTGCGCCGCCGCCGTGGGACCCATCGAGAT	Os11g0168500	0.949974	1.45819	1.61526	3.36918	4.74272	4.19731	0
Os10g0170600|COMBINER_EST|CI274787|6	5.92055	2.56573	5.16468	2.36868	1.40382	0.489358	0.821489	-0.283686	2.48528	1.31341	1.9437	0.958802	BED finger domain containing protein.	GO:0009536(plastid)	COMBINER_EST		Os.78483	GGATATTGTATTCGTTGGGCACACTTTTGTTGCACTACTTGTTGCTGCACTGCTGTTGTA	CI274787	5.92055	5.16468	1.40382	0.821489	2.48528	1.9437	0
Os01g0709000|COMBINER_EST|CI205239|6	3.70267	1.88857	2.55788	1.35495	1.32102	0.401655	1.73036	0.791069	1.81734	0.861825	5.71641	2.51511	Myb, DNA-binding domain containing protein.		COMBINER_EST		Os.38391	AAGTTACATGTAGATACATTTTTATATTTTTCATATAAATGTGTAGGACTGGTAAGTGGT	CI205239	3.70267	2.55788	1.32102	1.73036	1.81734	5.71641	0
Os01g0867300|mRNA|AK067919|CDS+3'UTR	0.964256	-0.0525124	0.955379	-0.0658552	4.47407	2.16159	2.55478	1.3532	2.12032	1.08428	1.23474	0.304202	OSE2-like protein (Fragment).		mRNA		Os.88235	CTGATTCTCTGTTTGGTGCCACGACTCAAATTGTCTGTACATACACGTTGGATGTAAAGT	AK067919	0.964256	0.955379	4.47407	2.55478	2.12032	1.23474	0
Os05g0560600|mRNA|AK122091|CDS+3'UTR	3.93601	1.97673	5.25673	2.39417	0.922875	-0.115792	1.68539	0.753086	3.85889	1.94819	1.67418	0.743453	Homeodomain-like containing protein.		mRNA		Os.35356	TCGTGTATAAGCCCCTGATGTTGCGTTGACACAACATCAAAACAGCTATTGGATATAATT	AK122091	3.93601	5.25673	0.922875	1.68539	3.85889	1.67418	0
Os01g0165000|mRNA|AK121956|CDS+3'UTR	1.11193	0.153062	0.912337	-0.132362	2.68509	1.42497	3.18336	1.67055	3.17087	1.66488	1.36847	0.452564	DRE binding protein 2.		mRNA		Os.32760	TGGGAATTGGAACCTGATGCATCTCACTCTTTGCTTCCGTTCCGTCAAGCTTCAAGATTT	AK121956	1.11193	0.912337	2.68509	3.18336	3.17087	1.36847	0
Os01g0626400|mRNA|AK108745|CDS+3'UTR	0.959965	-0.0589458	1.17903	0.237601	1.7536	0.810322	2.39015	1.2571	3.02772	1.59823	3.9504	1.982	WRKY transcription factor 34.		mRNA		Os.30512	GCATTCCACTTGATTCTTCAGCATAGCCCTTTACTGTTCTGCACCTCTAGACTTATTGTA	AK108745	0.959965	1.17903	1.7536	2.39015	3.02772	3.9504	0
Os11g0184900|mRNA|AK064292|CDS+3'UTR	2.91183	1.54192	10.6705	3.41555	1.93062	0.949061	1.61777	0.694006	2.71694	1.44198	1.41578	0.501601	OsNAC5 protein.		mRNA		Os.51926	TCAATCATTTCTCCTCACCAACGAATTTACCCCCATTTTATTTTTTAAAATTCTACAAGG	AK064292	2.91183	10.6705	1.93062	1.61777	2.71694	1.41578	0
Os07g0583600|mRNA|AK061928|CDS+3'UTR	2.46897	1.30391	3.55527	1.82996	1.22836	0.296735	1.99774	0.998367	2.34604	1.23023	0.962851	-0.0546149	Chitin-inducible gibberellin-responsive protein.		mRNA		Os.10061	CACACTAATGTCTATGATCAGAATTATCATCCACTATAAGCTAAAATATCCATTGGAATG	AK061928	2.46897	3.55527	1.22836	1.99774	2.34604	0.962851	0
Os03g0838800|COMBINER|CI413292|6	0.882184	-0.180849	3.39076	1.76161	1.86322	0.897798	1.57497	0.655321	24.2887	4.60221	12.0279	3.58831	(No Hit)		COMBINER			GTCAAAGCTTAAGCTTAATCAATTGACAGTAGCATGTACAACACTTAGGAAACATGTTAG	CI413292	0.882184	3.39076	1.86322	1.57497	24.2887	12.0279	0
Os05g0497200|COMBINER_EST|CI505584|0	2.2938	1.19774	3.55512	1.8299	1.54214	0.624934	1.71303	0.776552	2.29703	1.19977	1.17145	0.228298	Ethylene responsive element binding factor 4 (AtERF4).		COMBINER_EST		Os.80284	AGTGGAGAGCACTGGTCCGGCTGTGTACATACGTACTACTATTTAAGGAAAGTTTAGCGT	CI505584	2.2938	3.55512	1.54214	1.71303	2.29703	1.17145	0
Os09g0522000|mRNA|AK062422|CDS+3'UTR	15.2102	3.92697	11.8674	3.56893	0.700602	-0.513333	3.99604	1.99857	0.898187	-0.154912	1.99012	0.992854	CBF-like protein.		mRNA		Os.5816	TGATTTTGAATGTGCAGTCAATGAATTCCTGTAAATTTACTTCTCCTCTCCAAAGAGCTA	AK062422	15.2102	11.8674	0.700602	3.99604	0.898187	1.99012	0
Os07g0225300|mRNA|AK073667|CDS+3'UTR	3.25769	1.70385	7.54922	2.91633	0.934062	-0.0984101	1.08173	0.11334	1.94598	0.9605	2.41263	1.27061	OsNAC3 protein.		mRNA		Os.5549	CCTGGATCAAGTTCACCATGTTGTGCTCAAGATTTGTGGATAAATGCACATCCATCCTTG	AK073667	3.25769	7.54922	0.934062	1.08173	1.94598	2.41263	0
Os04g0569100|mRNA|AB101647|CDS+3'UTR	1.23087	0.299679	1.09908	0.136299	1.80222	0.849779	2.45416	1.29523	2.73548	1.45179	2.05547	1.03947	Helix-turn-helix motif, lambda-like repressor domain containing protein.		mRNA		Os.8833	TGATAGTCTCGAGCTATCAACGCCTGGCAAATGCAAACCTTGTTATGCTAAAATATGTTT	AB101647	1.23087	1.09908	1.80222	2.45416	2.73548	2.05547	0
Os05g0322900|mRNA|AK066255|CDS+3'UTR	2.73259	1.45027	4.10503	2.03739	1.23718	0.307061	2.0388	1.02772	1.71141	0.775183	0.861504	-0.215071	WRKY transcription factor 45.		mRNA		Os.37565	TTTTTGTGTGACAAGCAAGAGAAGAGGATTTGGGTACAATGTAATCCTGTTCTTCCGCTT	AK066255	2.73259	4.10503	1.23718	2.0388	1.71141	0.861504	0
Os04g0569100|mRNA|AK112099|CDS+3'UTR	1.28834	0.365511	1.19923	0.262108	1.90373	0.928831	2.64958	1.40576	2.91461	1.5433	2.00407	1.00293	Helix-turn-helix motif, lambda-like repressor domain containing protein.		mRNA		Os.8833	CGCCTGGCAAATGCAAACCTTGTTATGCTAAAATATGTTTTAGATCAATCTGATTCTGAA	AK112099	1.28834	1.19923	1.90373	2.64958	2.91461	2.00407	0
Os05g0322900|mRNA|AK105939|CDS+3'UTR	2.41413	1.2715	3.69164	1.88426	1.18101	0.240023	2.00222	1.0016	1.56592	0.647013	0.905859	-0.142641	WRKY transcription factor 45.		mRNA		Os.37565	GAGTTCTTCAAGAACGACGAGGTTGTCTTCGATCTGGACGACATTATGGGTTTGAGCTTT	AK105939	2.41413	3.69164	1.18101	2.00222	1.56592	0.905859	0
Os03g0764100|mRNA|AK072942|CDS+3'UTR	2.78821	1.47934	4.06914	2.02472	1.16229	0.216974	1.71848	0.78113	2.3907	1.25743	1.42508	0.511043	Conserved hypothetical protein.		mRNA		Os.7912	TCTTTGACAGTCATATATTGTAGACCATATTCGACCATACTTGGATTGTGTTTAGTTCAG	AK072942	2.78821	4.06914	1.16229	1.71848	2.3907	1.42508	0
Os07g0176200|mRNA|AK062003|CDS+3'UTR	2.24251	1.16512	3.07872	1.62233	2.18291	1.12625	1.55443	0.636381	1.85861	0.89422	0.973473	-0.0387868	Tesmin/TSO1-like, CXC domain containing protein.		mRNA		Os.73461	TCTATCAACACTGTATAAAATCACCTCTGTGGAGGTTTTTCAACTTCAATTCCATTTTCC	AK062003	2.24251	3.07872	2.18291	1.55443	1.85861	0.973473	0
Os06g0679400|mRNA|AK111697|CDS+3'UTR	1.43949	0.525559	3.23308	1.69291	2.91553	1.54376	1.62704	0.702252	1.37921	0.46384	2.43753	1.28542	Myb, DNA-binding domain containing protein.		mRNA		Os.5662	AGAGATTCAAGAAAATTCAGCTGATATATTGGAAATCCACTCCAGCAACTGTGGAGTATG	AK111697	1.43949	3.23308	2.91553	1.62704	1.37921	2.43753	0
Os09g0106700|mRNA|AK066141|CDS+3'UTR	1.10899	0.149246	2.02588	1.01855	1.31654	0.396748	3.85457	1.94657	2.58077	1.3678	1.4393	0.525363	Myb proto-oncogene protein (C-myb). Splice isoform 3.		mRNA		Os.4945	ATACTTATAAGAGGAAAAAGAAAAAAGAGAGCTGATCAGTGAAAATTCAGAATGCATCAG	AK066141	1.10899	2.02588	1.31654	3.85457	2.58077	1.4393	0
Os01g0603300|mRNA|AK061500|CDS+3'UTR	1.99096	0.993462	3.15447	1.6574	2.07936	1.05614	1.86237	0.897142	2.16888	1.11695	0.83227	-0.264877	MCB2 protein.		mRNA		Os.15138	GAGATCAACGAGTAGTACCAACTGTGGATACAGTAATGTCCGTACTACTTTTTAATTAAT	AK061500	1.99096	3.15447	2.07936	1.86237	2.16888	0.83227	0
Os08g0408500|mRNA|AY297448|CDS+3'UTR	1.53719	0.620296	3.09858	1.63161	2.4185	1.27411	1.10326	0.14177	3.80368	1.92739	1.25314	0.325548	Pathogenesis-related transcriptional factor and ERF domain containing protein.		mRNA		Os.5599	TACCCGTCGTACGAGATCGACTGGGACTCGCTGCTCAACAACAATAACTAGCTCTTCTCT	AY297448	1.53719	3.09858	2.4185	1.10326	3.80368	1.25314	0
Os08g0428200|mRNA|AJ311051|CDS+3'UTR	0.627211	-0.672976	0.686328	-0.54303	2.86601	1.51904	2.05312	1.03781	2.53739	1.34334	0.811982	-0.300481	Typical P-type R2R3 Myb protein (Fragment).		mRNA		Os.57528	GTGTTTATTATAATCAATAATTACCGAACTAAAACAGAACAGTGTTGTTTCATTGTTCTA	AJ311051	0.627211	0.686328	2.86601	2.05312	2.53739	0.811982	0
Os01g0911700|mRNA|AK105441|CDS+3'UTR	1.09365	0.12915	0.720656	-0.472617	2.35153	1.2336	2.62759	1.39374	1.78966	0.839686	2.30967	1.20769	Transcription activator VP1-rice.		mRNA		Os.7360	GTGTCGTCGTCCTGTACATGCATCGAATTATGGAATTAATTAATTACCTTAATCGTCGTG	AK105441	1.09365	0.720656	2.35153	2.62759	1.78966	2.30967	0
Os02g0325600|mRNA|AK064355|CDS+3'UTR	3.06941	1.61796	12.9325	3.69293	2.49003	1.31617	1.22622	0.29422	0.981398	-0.0270892	0.826027	-0.27574	Phosphate starvation regulator protein (Regulatory protein of P- starvation acclimation response Psr1).		mRNA		Os.51945	TTAAGGGTTAATTACTGATTGCTTCGTGATCGCACACACCACATTTGCTGTTTTGTTTGT	AK064355	3.06941	12.9325	2.49003	1.22622	0.981398	0.826027	0
Os07g0669500|mRNA|AK105365|CDS+3'UTR	1.15647	0.209734	0.87197	-0.19765	2.94047	1.55605	0.989729	-0.0148951	3.20996	1.68256	2.77727	1.47367	Branched silkless1.		mRNA		Os.32291	TATTGCATGGCACAGCTTGTTAATTTCTTCTAGCATCTTAATCAATTAATCCATGACCTG	AK105365	1.15647	0.87197	2.94047	0.989729	3.20996	2.77727	0
Os05g0572000|COMBINER_EST|CI188142|6	0.63061	-0.66518	1.29177	0.369344	2.01781	1.01279	3.76434	1.9124	2.71579	1.44137	1.28648	0.363433	Pathogenesis-related transcriptional factor and ERF domain containing protein.		COMBINER_EST		Os.61347	AGGTTATAACCTAGAAATATTAGAAGGATATCAGCAATAAATCGTCCCGAGAAAATTGGG	CI188142	0.63061	1.29177	2.01781	3.76434	2.71579	1.28648	0
Os02g0654700|mRNA|AK105940|CDS+3'UTR	1.95144	0.964542	2.68368	1.42421	1.78486	0.835811	1.94083	0.956672	3.35519	1.74639	2.4271	1.27924	Ethylene-responsive element binding protein.		mRNA		Os.53660	TTCCAGGCAATCACGCCATTGTTCTTGGATGATTGCGCAGCACCAGAAAAAAGGGAAAAA	AK105940	1.95144	2.68368	1.78486	1.94083	3.35519	2.4271	0
Os05g0322900|mRNA|AK103959|CDS+3'UTR	2.43143	1.2818	3.73894	1.90263	1.27138	0.346396	2.03525	1.02521	1.56025	0.641779	0.933659	-0.099032	WRKY transcription factor 45.		mRNA		Os.37565	TTATGAGCTGGGGGTCTTAACCTTTTTTGTGTGACAAGCAAGAGAAGAGGATTTGGGTAC	AK103959	2.43143	3.73894	1.27138	2.03525	1.56025	0.933659	0
Os04g0557800|mRNA|U39860|CDS+3'UTR	1.87829	0.909423	1.24042	0.310825	4.4903	2.16681	2.84258	1.5072	1.84295	0.88202	3.02295	1.59596	Ra.		mRNA		Os.2233	TTAAAATTCAGTGAGGATGGTAAGTGATGAATCTGCCACCCCATCACCAACTCCCTAAAA	U39860	1.87829	1.24042	4.4903	2.84258	1.84295	3.02295	0
Os02g0325600|mRNA|AK101809|CDS+3'UTR	3.00609	1.58789	12.2624	3.61617	2.38558	1.25434	1.16711	0.222941	0.894024	-0.161614	0.781539	-0.355609	Phosphate starvation regulator protein (Regulatory protein of P- starvation acclimation response Psr1).		mRNA		Os.51945	TTAAGGGTTAATTACTGATTGCTTCGTGATCGCACACACCACATTTGCTGTTTTGTTTGT	AK101809	3.00609	12.2624	2.38558	1.16711	0.894024	0.781539	0
Os01g0867300|mRNA|U25283|CDS+3'UTR	0.889897	-0.168289	0.968969	-0.045478	4.52749	2.17871	2.50931	1.32729	2.08012	1.05667	1.16505	0.22039	OSE2-like protein (Fragment).		mRNA		Os.88235	ACGACTCAAATTGTCTGTACATACACGTTGGATGTAAAGTCACATTATCAAGTGAAATCA	U25283	0.889897	0.968969	4.52749	2.50931	2.08012	1.16505	0
Os03g0753100|mRNA|AK100227|CDS+3'UTR	1.47648	0.56216	1.66201	0.732932	2.07238	1.05129	1.53587	0.619053	2.85442	1.5132	1.01117	0.0160326	MADS-box transcription factor CDM44.		mRNA		Os.49761	AGTAAGGTGCGTGATATGGTACCGTGAAAACAAAAGCGGGACAACCATCCTTTTTGCGTT	AK100227	1.47648	1.66201	2.07238	1.53587	2.85442	1.01117	0
Os01g0192000|mRNA|AK073660|CDS+3'UTR	1.64927	0.721829	2.83039	1.501	3.93394	1.97597	1.74281	0.801413	0.976175	-0.0347884	0.694067	-0.526854	Zn-finger, C-x8-C-x5-C-x3-H type domain containing protein.		mRNA		Os.20244	TCTACCTATATGTGGTGATGAAGCCCCCCTCAATGTATTGTAATCACCTGCTTCAAGTAA	AK073660	1.64927	2.83039	3.93394	1.74281	0.976175	0.694067	0
Os01g0165000|mRNA|AF300971|CDS+3'UTR	0.925906	-0.111062	0.971329	-0.0419684	1.25371	0.326201	2.6729	1.41841	2.75497	1.46204	1.19856	0.261301	DRE binding protein 2.		mRNA		Os.32760	TACTGTGTGTTGAGTGCACTGTGGTAAAAATGAATCTATATTTAATGAGCTTACTCTGTC	AF300971	0.925906	0.971329	1.25371	2.6729	2.75497	1.19856	0
Os07g0227600|COMBINER_EST|Os07g0227600|8	1.47	0.555818	2.97505	1.57291	3.44564	1.78477	1.93989	0.955976	1.32637	0.407487	1.16047	0.214711	Pathogenesis-related transcriptional factor and ERF domain containing protein.		COMBINER_EST		Os.67653	CGCCGTCACCGACAGCGGCAGCGAAGGAGGAGCCCATCGAGCTCGAGCATGCGGCGCCGC	Os07g0227600	1.47	2.97505	3.44564	1.93989	1.32637	1.16047	0
Os05g0129300|mRNA|AK105138|CDS+3'UTR	2.08227	1.05815	3.53251	1.82069	1.46707	0.55294	1.53823	0.621269	1.42464	0.510599	1.02743	0.0390457	Basic/leucine zipper protein.		mRNA		Os.3373	GTTTGCTTCATGTTGTTTTCATTAATCTAGACCATTAATAAGCAATGTGTGTTGTAATCT	AK105138	2.08227	3.53251	1.46707	1.53823	1.42464	1.02743	0
Os01g0834700|mRNA|AK106074|CDS+3'UTR	0.769208	-0.378554	0.556026	-0.846775	4.6951	2.23116	2.88571	1.52893	1.31503	0.395091	1.58214	0.661876	Zn-finger, C-x8-C-x5-C-x3-H type domain containing protein.	GO:0005739(mitochondrion)	mRNA		Os.32086	TACTTGTGAATAACATGACTACTTTTTGGCCTCGTGCACACTATAACCGATTTTTGATGT	AK106074	0.769208	0.556026	4.6951	2.88571	1.31503	1.58214	0
Os12g0116600|mRNA|AK102093|CDS+3'UTR	0.936055	-0.0953347	0.768459	-0.379959	2.55301	1.3522	3.03336	1.60092	1.3251	0.406102	0.985495	-0.0210795	WRKY transcription factor 15.		mRNA		Os.14882	CATTTTGCTCATGACTAAGAAGTAAACCTGAAATTAAGAAGCATGTGTATAAGCTATTAT	AK102093	0.936055	0.768459	2.55301	3.03336	1.3251	0.985495	0
Os11g0243300|COMBINER_EST|Os11g0243300|8	2.21724	1.14876	1.15536	0.208341	2.17671	1.12215	1.77126	0.824779	1.42075	0.506657	1.50898	0.59357	ZF-HD homeobox protein Cys/His-rich dimerisation region domain containing protein.		COMBINER_EST		Os.76221	CGTCACCGCCGCCGACGAATGTTGCGGTGGCGGCGGAGCAGGAGGGCTCGCCGGTGGCGG	Os11g0243300	2.21724	1.15536	2.17671	1.77126	1.42075	1.50898	0
Os03g0721900|COMBINER_EST|CI237672|6	0.780925	-0.356744	0.653458	-0.613834	8.40807	3.07178	7.36272	2.88024	1.04798	0.0676054	1.21614	0.282307	Histone H2A.		COMBINER_EST		Os.51928	CTCTGGGTTCATTAAAGGTGGATGAATAGATGATATAAACAAGAAAGAAATGATGGCTTC	CI237672	0.780925	0.653458	8.40807	7.36272	1.04798	1.21614	0
Os05g0134200|mRNA|AK067074|CDS+3'UTR	1.01287	0.018451	3.25983	1.7048	3.76276	1.91179	1.29861	0.376967	1.91816	0.939726	0.884603	-0.176898	Protein phosphatase-2C.		mRNA		Os.9653	CACCATTGCTGTTGTACATATCTCTGTTGAGTTCATGTATGGATGGACTAGCTTCCCTTG	AK067074	1.01287	3.25983	3.76276	1.29861	1.91816	0.884603	0
Os01g0192300|mRNA|AK102403|CDS+3'UTR	0.530272	-0.915196	0.557199	-0.843735	2.01991	1.01429	1.16425	0.219396	2.69191	1.42863	1.30573	0.38486	I-box binding factor (Fragment).		mRNA		Os.623	GAGGACGCCTTTTTTGGGGACAATCAGGGTCACTTGAACTTAAAGAGAGAGAGAAGAAGA	AK102403	0.530272	0.557199	2.01991	1.16425	2.69191	1.30573	0
Os02g0701300|mRNA|AJ566408|CDS	2.23347	1.15928	2.75705	1.46313	0.631229	-0.663766	1.00733	0.0105407	0.958018	-0.061875	1.25494	0.327619	Transcription activator GRF2 (Fragment).		mRNA		Os.49748	CAACTGTCGATCTCCATACCAATGGCATCCTCTGACTTCTCGGCGGCCAGTTCTCGATCA	AJ566408	2.23347	2.75705	0.631229	1.00733	0.958018	1.25494	0
Os11g0442900|mRNA|AK110914|CDS+3'UTR	0.938729	-0.0912195	1.22031	0.287244	2.6212	1.39023	3.61866	1.85546	0.993575	-0.0092998	1.08835	0.122146	Zn-finger, C2H2 type domain containing protein.		mRNA		Os.57095	GCTAGTTGGCCGGGTTTTCGAGGTTAAAGACTATAAGAAACTTACAGTTATATATGGTGT	AK110914	0.938729	1.22031	2.6212	3.61866	0.993575	1.08835	0
Os03g0302200|mRNA|AK120853|CDS+3'UTR	3.16178	1.66074	4.16193	2.05725	0.938601	-0.0914164	1.74619	0.804212	1.73225	0.792651	1.50027	0.585223	Zn-finger-like, PHD finger domain containing protein.		mRNA		Os.17621	GGGAAATCAGGTTTTAGGAAGGCCATTCATTCTGTTGACACGCTCTTTCGCCCATGAATA	AK120853	3.16178	4.16193	0.938601	1.74619	1.73225	1.50027	0
Os08g0546800|mRNA|AY344484|CDS+3'UTR	0.631787	-0.66249	0.814497	-0.296019	1.27037	0.345245	2.8759	1.52401	0.701966	-0.510528	2.55329	1.35236	Heat shock factor RHSF2.		mRNA		Os.27716	GAAGTTTGAAGAAAGTTAAAAGTTCGGAAAAAAAAGTTAAAAGTTTATGTGTGTAGAAAA	AY344484	0.631787	0.814497	1.27037	2.8759	0.701966	2.55329	0
Os02g0682200|mRNA|AK069103|CDS+3'UTR	2.16373	1.11352	1.17479	0.232409	2.88528	1.52871	0.784928	-0.349367	1.26807	0.342637	1.76691	0.821229	MADS box protein.		mRNA		Os.7271	GTCCGTGGTTGTGTTTCCGTGCTACCTTTTTATGTTTTGATTTGGATCTTGTTTGAAAAT	AK069103	2.16373	1.17479	2.88528	0.784928	1.26807	1.76691	0
Os09g0401300|mRNA|AK059728|CDS+3'UTR	1.44596	0.532029	2.08769	1.06191	1.42244	0.508371	1.8392	0.879076	2.06581	1.0467	1.29424	0.372101	ZIM domain containing protein.		mRNA		Os.14666	CGCTTTTCAAAATTGAGCATGCCGTTTGACCCTATTTACACTACGCCGTTAGGGTTTCAC	AK059728	1.44596	2.08769	1.42244	1.8392	2.06581	1.29424	0
Os01g0816100|mRNA|AB028183|CDS+3'UTR	1.66335	0.734089	5.09716	2.34969	0.52588	-0.927194	0.736644	-0.440961	2.76486	1.4672	1.41773	0.503587	NAC-domain containing protein 2 (ANAC002).		mRNA		Os.4384	ATGTGGTGGTAGATGCTTGCAGTATGTAATTCATTTGTTCAGTATATGCATTTGGTAATC	AB028183	1.66335	5.09716	0.52588	0.736644	2.76486	1.41773	0
Os06g0726300|COMBINER_EST|CI210972|6	1.8038	0.85104	1.69847	0.764234	1.08367	0.115932	2.18451	1.12731	2.28219	1.19042	0.919449	-0.121159	No apical meristem (NAM) protein family protein.		COMBINER_EST		Os.75785	TTCATTCACAAAGAATTACACTACTACTCTCTCTATGAAATGATCATGATCAGAGAGCTC	CI210972	1.8038	1.69847	1.08367	2.18451	2.28219	0.919449	0
Os01g0165000|mRNA|AK067313|CDS+3'UTR	0.866012	-0.207541	0.908909	-0.137792	1.23519	0.304736	2.42047	1.27529	2.52925	1.33871	1.31268	0.392518	DRE binding protein 2.		mRNA		Os.32760	GCCAACTGGTACAAGAAGTTGTACTGTGTGTTGAGTGCACTGTGGTAAAAATGAATCTAT	AK067313	0.866012	0.908909	1.23519	2.42047	2.52925	1.31268	0
Os01g0177100|mRNA|AK122062|CDS+3'UTR	2.68691	1.42595	2.93672	1.55421	0.816375	-0.292696	0.85572	-0.224789	0.878653	-0.186635	1.10996	0.150514	Transcriptional corepressor LEUNIG.		mRNA		Os.23654	CATCTCTGCTATGAATATGAAGAATGTGATGAATGTGGCATTCTCGTAGGAATTTCAAGG	AK122062	2.68691	2.93672	0.816375	0.85572	0.878653	1.10996	0
Os05g0395600|COMBINER|CI526423|x	2.08705	1.06147	1.17388	0.231281	2.1193	1.08359	1.6353	0.709558	1.47816	0.563805	1.66179	0.732742	(No Hit)		COMBINER			CTAATTAGAAGCACACTTGTAGGTGTGTGTATCTATGCGCCTTCCATGTAATCGCAAAAT	CI526423	2.08705	1.17388	2.1193	1.6353	1.47816	1.66179	0
Os11g0234200|mRNA|AK105440|CDS+3'UTR	1.40019	0.485626	2.12339	1.08637	0.960962	-0.0574483	2.17126	1.11853	1.74552	0.803658	1.65964	0.730869	Zn-finger-like, PHD finger domain containing protein.	GO:0005739(mitochondrion)	mRNA		Os.89123	AACATTTGTAATGGTAAGTTGCCTGATGTCTCATGAACTTAATTGAGAAAAATTTTATCA	AK105440	1.40019	2.12339	0.960962	2.17126	1.74552	1.65964	0
Os02g0796500|mRNA|AK120648|CDS+3'UTR	0.657746	-0.604398	0.833809	-0.26221	2.23498	1.16026	2.18794	1.12958	0.701968	-0.510523	0.756521	-0.402547	Two-component response regulator ARR11 (Receiver-like protein 3).		mRNA		Os.5243	CTGTGCATATATGTTTGGATGCAGAGGCCGGTTTAATCTATTATCTAAAATAATTGGGAG	AK120648	0.657746	0.833809	2.23498	2.18794	0.701968	0.756521	0
Os02g0813800|mRNA|AK103520|CDS+3'UTR	0.891297	-0.166022	0.567206	-0.818055	3.68203	1.8805	3.70907	1.89106	1.12369	0.168241	1.38909	0.474143	Lissencephaly type-1-like homology motif domain containing protein.		mRNA		Os.51812	AAATGTAACAATATTCGGTGTTTTAATGGGAACTCGCTGCAATTTGTCCGGCGGTTGATA	AK103520	0.891297	0.567206	3.68203	3.70907	1.12369	1.38909	0
Os02g0572900|mRNA|AK071320|CDS+3'UTR	1.4999	0.584869	1.36443	0.448299	2.88444	1.52829	2.68608	1.4255	1.60697	0.684341	1.25906	0.332345	Zn-finger, C2H2 type domain containing protein.		mRNA		Os.5755	ACACCATACATGTGAGATCTTACAATTGATCGAGGTGAAGTCACACTGAAGGCTTCTGGC	AK071320	1.4999	1.36443	2.88444	2.68608	1.60697	1.25906	0
Os07g0438800|mRNA|AY224478|CDS	2.91877	1.54536	2.29705	1.19978	1.95373	0.966234	1.3831	0.46791	1.42574	0.511715	1.20053	0.263676	Phosphate starvation response regulator-like protein.		mRNA		Os.28062	GATACAGACCAGAATTGTCTGAAGGTCTGCCACGTTCCACTTTTTCTGTGTTTTGCTGCA	AY224478	2.91877	2.29705	1.95373	1.3831	1.42574	1.20053	0
Os06g0597000|mRNA|AK061037|CDS+3'UTR	1.35969	0.443282	2.70518	1.43573	0.571948	-0.806045	1.22477	0.292515	2.09949	1.07004	1.13659	0.184714	Auxin-responsive protein IAA14 (Indoleacetic acid-induced protein 14) (SOLITARY-ROOT protein).		mRNA		Os.49290	ACAGCCAGCACTTTTGTTGTATGTCAAATGCAATGTATACATGATATACCGGTTGTTATC	AK061037	1.35969	2.70518	0.571948	1.22477	2.09949	1.13659	0
Os05g0346200|mRNA|AK099221|CDS+3'UTR	0.992245	-0.0112311	2.63476	1.39767	2.06863	1.04868	1.46211	0.548047	0.794776	-0.331381	1.09762	0.134381	Dehydration responsive element binding protein 2A (DREB2A protein).		mRNA		Os.7718	GTTAATTTGATAACGCTTGCTTGTTTGTGTGTGTATATCGATCTCTTTTGAAGCAATGAG	AK099221	0.992245	2.63476	2.06863	1.46211	0.794776	1.09762	0
Os08g0235800|COMBINER|CI252746|6	1.07756	0.107764	2.91226	1.54214	1.13772	0.186143	2.5977	1.37723	1.9294	0.948153	1.06222	0.0870864	(No Hit)		COMBINER			TCTTACTGCTGCTCCTACTACTGGTTGTACTAATATTAAATGAGAAAGCAAATTTTACCG	CI252746	1.07756	2.91226	1.13772	2.5977	1.9294	1.06222	0
Os08g0479400|mRNA|AK109528|CDS+3'UTR	3.14519	1.65315	2.50366	1.32404	1.13936	0.188219	1.97713	0.98341	1.38407	0.468921	1.20525	0.269332	ZF-HD homeobox protein.		mRNA		Os.18046	CCGGGGACTTTTTAGAATTTAGCCTATGTGAATTCAATGAAGCCTCGTCCTCTCTTTTAC	AK109528	3.14519	2.50366	1.13936	1.97713	1.38407	1.20525	0
Os06g0197200|COMBINER_EST|Os06g0197200|8	0.886215	-0.174271	1.2027	0.266272	23.4521	4.55165	2.36442	1.24149	0.965271	-0.0509941	1.43724	0.523304	20 kDa chaperonin, chloroplast precursor (Protein Cpn21) (Chloroplast protein Cpn10) (Chloroplast chaperonin 10) (Ch-CPN10) (Chaperonin 20).	GO:0009536(plastid) ; GO:0005739(mitochondrion)	COMBINER_EST		Os.8773	TCGGAACAATTGTTGGGCTATATGCAAAGATTTGTGCATGTACTGAGCCAAGCGAGAAAA	Os06g0197200	0.886215	1.2027	23.4521	2.36442	0.965271	1.43724	0
Os01g0252200|mRNA|AK071420|CDS+3'UTR	2.81925	1.49531	5.30069	2.40618	1.15813	0.211791	1.06527	0.0912223	1.46825	0.554097	1.19069	0.251801	Conserved hypothetical protein.		mRNA		Os.5217	TAAAGTTTACTCCTTCTCTATTCAATGAAATTGGCAGCTTGCCGATTCGTTCAAAAAAAA	AK071420	2.81925	5.30069	1.15813	1.06527	1.46825	1.19069	0
Os09g0334500|mRNA|AK065265|CDS+3'UTR	1.77588	0.828535	2.56985	1.36168	3.05711	1.61217	1.99105	0.993532	1.59388	0.672546	1.11965	0.163052	WRKY transcription factor 74.		mRNA		Os.27227	TTTCTTCCTAGGTCAATAGAGATGAGAAATAGTAGTACTAGTACTTAATTTTTCTCTCTT	AK065265	1.77588	2.56985	3.05711	1.99105	1.59388	1.11965	0
Os09g0401300|mRNA|AK065170|CDS+3'UTR	1.63241	0.707006	2.01543	1.01109	1.36332	0.447124	1.54531	0.627895	2.15108	1.10506	1.09447	0.130234	ZIM domain containing protein.		mRNA		Os.14666	TAGGCTTACAAAAACTGTACTATTCTTGTTTCTTGTATGAACTTACAAGCTGCAGAATGC	AK065170	1.63241	2.01543	1.36332	1.54531	2.15108	1.09447	0
Os12g0116400|COMBINER_EST|Os12g0116400|8	0.709867	-0.494379	4.33099	2.1147	1.41282	0.498575	2.13793	1.09622	1.09622	0.132541	0.883284	-0.17905	WRKY transcription factor 46 (Fragment).	GO:0009536(plastid)	COMBINER_EST		Os.90981	TCTTGCAAAGAACACTCTTGTGTTCTGTGGACACAAATTAGGCTACATGGCTGTCTTCTA	Os12g0116400	0.709867	4.33099	1.41282	2.13793	1.09622	0.883284	0
Os01g0816100|mRNA|AK073848|CDS+3'UTR	1.92149	0.942228	6.23845	2.64119	0.562267	-0.830673	0.781008	-0.356591	2.97487	1.57283	1.3613	0.44498	NAC-domain containing protein 2 (ANAC002).		mRNA		Os.4384	TGTAATTCATTTGTTCAGTATATGCATTTGGTAATCTGCAAAACATCTCCTTTTGTTCTC	AK073848	1.92149	6.23845	0.562267	0.781008	2.97487	1.3613	0
Os03g0717700|mRNA|AK060709|CDS+3'UTR	0.889589	-0.16879	1.2129	0.278461	2.07342	1.05201	2.00399	1.00288	0.918004	-0.123427	0.867982	-0.204263	Response regulator receiver domain containing protein.		mRNA		Os.51112	GTGTATGGATGTGAACAAGGAAGGCGAAACCTGTGATTAGGACACTGATTAAAACTTGCA	AK060709	0.889589	1.2129	2.07342	2.00399	0.918004	0.867982	0
Os11g0126900|mRNA|AK069257|CDS+3'UTR	1.3223	0.403051	4.99346	2.32004	1.65006	0.722519	1.68649	0.754025	3.43447	1.78009	1.27574	0.351339	No apical meristem (NAM) protein domain containing protein.		mRNA		Os.35020	TTGCATGGGCAGATAGACAAACAGACGGAATTCTTGATGTAACCGATGCAAGGAAAGATT	AK069257	1.3223	4.99346	1.65006	1.68649	3.43447	1.27574	0
Os06g0222400|mRNA|AK063886|CDS+3'UTR	0.868485	-0.203426	2.0151	1.01085	2.45319	1.29466	1.00087	0.00125316	1.05608	0.0787258	1.22223	0.289517	Hypothetical protein.		mRNA		Os.27803	CGGCAAGGCCAGTTGAGGGTGTAATGTAATGTAACTTTTGGTTACTGCTGTTGCAATTCA	AK063886	0.868485	2.0151	2.45319	1.00087	1.05608	1.22223	0
Os01g0797600|mRNA|AB036883|CDS+3'UTR	1.95694	0.968598	2.5196	1.33319	1.35032	0.433302	1.39847	0.483853	2.29588	1.19905	1.26861	0.343249	Ethylene responsive element binding factor3 (OsERF3).		mRNA		Os.3766	CATGCCGGCGATGAGATGGACTAAACCGTGGAGTGTATGTATTCCTTTATATTAGTATGA	AB036883	1.95694	2.5196	1.35032	1.39847	2.29588	1.26861	0
Os02g0194900|COMBINER_EST|Os02g0194900|8	1.59963	0.677735	0.795431	-0.330192	2.40321	1.26496	2.03237	1.02316	0.754022	-0.407321	0.826661	-0.274632	BZIP transcription factor-like protein.		COMBINER_EST		Os.79816	TTGGTTAGTTGGCTCTGGATTAAGTGGTGGATTGTACAAAACTGTGTGGCTGCTTAGGCT	Os02g0194900	1.59963	0.795431	2.40321	2.03237	0.754022	0.826661	0
Os09g0527700|mRNA|AK111128|CDS+3'UTR	0.888957	-0.169814	1.78047	0.832259	2.17705	1.12237	0.928563	-0.106929	2.04953	1.03529	1.70885	0.773022	AUX/IAA protein family protein.		mRNA		Os.57199	CACATGTACATGGATCAAGAGTTGTTCGTTGTACCTCCCAAATTTTGATACAGCTAGCAC	AK111128	0.888957	1.78047	2.17705	0.928563	2.04953	1.70885	0
Os06g0597000|mRNA|AK069376|CDS+3'UTR	1.35145	0.434507	2.65739	1.41001	0.523917	-0.932589	1.2392	0.309414	2.10494	1.07378	1.27264	0.347829	Auxin-responsive protein IAA14 (Indoleacetic acid-induced protein 14) (SOLITARY-ROOT protein).		mRNA		Os.49290	GTTTCCTGTGACAGCCAGCACTTTTGTTGTATGTCAAATGCAATGTATACATGATATACC	AK069376	1.35145	2.65739	0.523917	1.2392	2.10494	1.27264	0
Os04g0432100|COMBINER_EST|Os04g0432100|8	0.826127	-0.275564	1.67664	0.745573	0.884898	-0.176416	1.27651	0.352208	2.64778	1.40478	2.12144	1.08505	GRAS transcription factor domain containing protein.		COMBINER_EST		Os.86509	GCTTACATCAACTCCCTGAACCCGTCCATGGTGTTCTTGATCGAGAAACACGACGGCGGC	Os04g0432100	0.826127	1.67664	0.884898	1.27651	2.64778	2.12144	0
Os11g0472000|mRNA|AK110345|CDS+3'UTR	1.09681	0.133309	2.34612	1.23027	2.46982	1.30441	1.56766	0.648608	1.12885	0.174848	1.02485	0.0354085	Zn-finger, C-x8-C-x5-C-x3-H type domain containing protein.		mRNA		Os.12914	AAACAGGCCTTACAAATAGAACACTACTTATATGTCCACATTATAAGTTTGCCTAAGAGG	AK110345	1.09681	2.34612	2.46982	1.56766	1.12885	1.02485	0
Os01g0745700|mRNA|AK062377|CDS+3'UTR	1.63731	0.711326	3.91012	1.96721	2.03141	1.02248	1.34001	0.422245	1.03724	0.0527564	0.833098	-0.263441	Zn-finger, GATA type domain containing protein.		mRNA		Os.27911	TATGTATTTTATCATCTTGTTTTACGCCTCGAGAGAATTTGAATGCATTATTAGAAAAAG	AK062377	1.63731	3.91012	2.03141	1.34001	1.03724	0.833098	0
Os03g0263000|mRNA|AK068934|CDS+3'UTR	2.28978	1.19521	3.01851	1.59384	0.895033	-0.159988	1.40735	0.492978	1.08498	0.117667	1.56043	0.641942	TINY-like protein.		mRNA		Os.35111	AATGAGACTGTGAGTGCATTGGATACTGGTTGGATTTGTTCCATTTCTGTTCTAATTTAA	AK068934	2.28978	3.01851	0.895033	1.40735	1.08498	1.56043	0
Os12g0136300|mRNA|AK106901|CDS+3'UTR	18.8984	4.24019	24.3431	4.60544	0.508812	-0.974795	1.28891	0.366153	1.83895	0.87888	1.04445	0.0627467	Hypothetical protein.	GO:0009536(plastid)	mRNA		Os.53517	ATTGTGCATCTGTGTACTATGTTTACCATGTCAACTTGAGGCAATTCTATATAAATCCTG	AK106901	18.8984	24.3431	0.508812	1.28891	1.83895	1.04445	0
Os01g0224100|mRNA|AK101054|CDS+3'UTR	1.20184	0.265244	3.08715	1.62627	0.680363	-0.555623	2.0455	1.03245	0.967033	-0.048363	1.46582	0.551705	Ethylene-responsive element binding factor.		mRNA		Os.31908	TGTTGTTGGGGTTATGGTTTTTTTGTAAACCATCGAGAAAATTAAGTTATCGGTAATTAG	AK101054	1.20184	3.08715	0.680363	2.0455	0.967033	1.46582	0
Os05g0346200|mRNA|AK071850|CDS+3'UTR	1.08136	0.112841	2.67401	1.41901	2.14385	1.1002	1.53015	0.613675	0.854164	-0.227415	1.12905	0.175103	Dehydration responsive element binding protein 2A (DREB2A protein).		mRNA		Os.7718	GTTAATTTGATAACGCTTGCTTGTTTGTGTGTGTATATCGATCTCTTTTGAAGCAATGAG	AK071850	1.08136	2.67401	2.14385	1.53015	0.854164	1.12905	0
Os07g0160100|mRNA|AK120952|CDS+3'UTR	1.95887	0.970019	1.83792	0.878074	2.06816	1.04835	1.91867	0.940103	2.29401	1.19787	1.05608	0.0787249	YABBY2.		mRNA		Os.74707	GGAGGTAAACAATAATACTGTGTGCTTGTGTGGTAACTCTACCAGACTTATTAATTGGAG	AK120952	1.95887	1.83792	2.06816	1.91867	2.29401	1.05608	0
Os05g0491500|mRNA|AK069306|CDS+3'UTR	5.48761	2.45618	9.5008	3.24805	1.15369	0.206252	0.931644	-0.102149	1.51895	0.60307	1.28294	0.359449	Myb, DNA-binding domain containing protein.		mRNA		Os.13978	GTCTGGTTATAGTTTGGTTTGAAGACAACTGAAGTTCCAAGTCCCAACCATATGCTCTGC	AK069306	5.48761	9.5008	1.15369	0.931644	1.51895	1.28294	0
Os09g0532400|mRNA|AK067314|CDS+3'UTR	2.49609	1.31967	7.5323	2.91309	1.72016	0.782544	1.17552	0.233296	0.899593	-0.152656	0.88951	-0.168918	Response regulator receiver domain containing protein.		mRNA		Os.80771	CTTTTGTACAGTTTCTTACACTGAACATCGTTGGTGTAGTTTCATACTTTCAGTAAAGCT	AK067314	2.49609	7.5323	1.72016	1.17552	0.899593	0.88951	0
Os08g0276200|mRNA|AK073491|5'UTR+CDS	0.691562	-0.532069	0.688004	-0.539512	3.78441	1.92007	3.3626	1.74958	0.967163	-0.048169	1.12792	0.173671	WRKY transcription factor 44 (WRKY DNA-binding protein 44) (TRANSPARENT TESTA GLABRA 2).		mRNA		Os.57595	GTGATTGTGAAGGTGATGCTGGTAACAAATCAGAAGATGATCATCCTAGCACAGAGCCTC	AK073491	0.691562	0.688004	3.78441	3.3626	0.967163	1.12792	0
Os01g0850400|mRNA|AJ575220|5'UTR+CDS	0.8325	-0.264478	0.815531	-0.294189	3.19031	1.6737	2.57019	1.36187	0.676705	-0.563402	1.14241	0.192083	MYBY1 protein (Fragment).		mRNA		Os.30620	TGCAGTTCTCATGGGCAACTTCGTAAGAACTCATTGCTGGGTCCCGAGTTTAATGAGTTT	AJ575220	0.8325	0.815531	3.19031	2.57019	0.676705	1.14241	0
Os09g0401300|mRNA|AK071001|CDS+3'UTR	1.73424	0.7943	2.06984	1.04952	1.34212	0.424519	1.54032	0.623228	2.10253	1.07213	1.07005	0.0976723	ZIM domain containing protein.		mRNA		Os.14666	TAGGCTTACAAAAACTGTACTATTCTTGTTTCTTGTATGAACTTACAAGCTGCAGAATGC	AK071001	1.73424	2.06984	1.34212	1.54032	2.10253	1.07005	0
Os01g0884300|mRNA|AK068392|CDS+3'UTR	2.01844	1.01324	3.92279	1.97188	1.01002	0.0143826	1.58335	0.662983	1.93556	0.95275	1.51958	0.603669	No apical meristem (NAM) protein domain containing protein.		mRNA		Os.12199	TTAGCCCAGTGGTTGAAGTGTAAGTCAAAATTCATCAAGTCAGAGACTGGAATAATACAA	AK068392	2.01844	3.92279	1.01002	1.58335	1.93556	1.51958	0
Os10g0531900|mRNA|AK108607|CDS+3'UTR	1.98191	0.986891	2.44524	1.28998	1.39564	0.480922	1.96962	0.977916	2.68129	1.42293	1.54991	0.632188	Basic-leucine zipper (bZIP) transcription factor domain containing protein.		mRNA		Os.46836	GTGTAACTTGTATGTCCGGGCAAACACCCAGTAATATTCTGAATGTTCTTCGTTCTTTCA	AK108607	1.98191	2.44524	1.39564	1.96962	2.68129	1.54991	0
Os08g0157900|mRNA|AK065294|CDS+3'UTR	2.1045	1.07348	3.47491	1.79697	1.34144	0.423781	1.70645	0.771	1.335	0.416843	1.36144	0.445131	No apical meristem (NAM) protein domain containing protein.		mRNA		Os.8787	CTGTGCTGCAAACTGTAGTTCCTGTGTAAGTTTTGATGTGTGAAATGTTAATACTTCTAG	AK065294	2.1045	3.47491	1.34144	1.70645	1.335	1.36144	0
Os08g0543900|COMBINER_EST|AU163783|6	0.941108	-0.0875683	0.8118	-0.300804	4.00187	2.00068	2.46583	1.30208	1.3212	0.401848	1.12689	0.172347	BZIP transcription factor RF2b.		COMBINER_EST		Os.15927	TGTACTTTTGTCCAAGAGGATAGCGTATTACAAATGTACAACAGTACTTATGCTGGCTGT	AU163783	0.941108	0.8118	4.00187	2.46583	1.3212	1.12689	0
Os01g0859100|mRNA|AK064334|CDS+3'UTR	1.24395	0.314925	1.61018	0.687225	1.09174	0.12663	1.86195	0.896816	5.19576	2.37734	2.71271	1.43973	Zinc finger-like protein.	GO:0009536(plastid)	mRNA		Os.36152	GTATCGGAGAAAATTTCTCAGCTTCACAGGCTAATTAAACAGGTAATTTGGAACCTATTT	AK064334	1.24395	1.61018	1.09174	1.86195	5.19576	2.71271	0
Os02g0659500|mRNA|AK064694|CDS+3'UTR	1.38192	0.466676	1.07149	0.0996207	1.36816	0.452234	2.24975	1.16976	1.66907	0.739049	3.4487	1.78605	Zn-finger, C2H2 type domain containing protein.		mRNA		Os.52090	AGCTATGGAATCGATGTAGATTTGAGCAACTGACAGTGCAACAAGAACTAGCCCCTGTTC	AK064694	1.38192	1.07149	1.36816	2.24975	1.66907	3.4487	0
Os06g0622700|mRNA|AK107021|CDS+3'UTR	1.30208	0.380822	1.87766	0.908932	5.27821	2.40005	9.32366	3.2209	0.675717	-0.56551	1.91122	0.934492	Basic-leucine zipper (bZIP) transcription factor domain containing protein.		mRNA		Os.10686	TTGGTTCCTTCCCCCCTTGTTTTTATAATATCCTCCTATGCATAATGCATTATCCAGGTA	AK107021	1.30208	1.87766	5.27821	9.32366	0.675717	1.91122	0
Os08g0477900|COMBINER_EST|CI041248|5	2.44506	1.28987	2.8605	1.51627	1.0822	0.113961	0.796394	-0.328446	1.44038	0.526453	0.796393	-0.328447	Basic helix-loop-helix dimerisation region bHLH domain containing protein.		COMBINER_EST		Os.73988	GCAGGAAATGAAATAGTAGAAGCAAGGTCTAAATGCAGGGCTTAGTTCACATTCAAAAAA	CI041248	2.44506	2.8605	1.0822	0.796394	1.44038	0.796393	0
Os07g0640900|mRNA|AY344494|CDS+3'UTR	0.621079	-0.687151	0.619018	-0.691947	3.49507	1.80532	2.12075	1.08457	0.813766	-0.297314	0.882972	-0.179561	Heat stress transcription factor A3.		mRNA		Os.50643	GATGACGACGACGACGACGATTGATTTGCGCAAGGGTGCAGGTGTTAATTAGTTTGTTAA	AY344494	0.621079	0.619018	3.49507	2.12075	0.813766	0.882972	0
Os03g0315400|mRNA|AK120551|CDS+3'UTR	8.12483	3.02234	6.25303	2.64456	1.33992	0.42215	1.94677	0.961079	1.48548	0.570933	1.92172	0.942402	MYB-related protein 340.		mRNA		Os.49619	TACTGCCACTACTGTATGTACGAGCTGAACTCTGTAGGATTGACAGGATTACTGTACACT	AK120551	8.12483	6.25303	1.33992	1.94677	1.48548	1.92172	0
Os01g0192000|mRNA|AK100770|CDS+3'UTR	1.65705	0.728615	2.88363	1.52788	4.24644	2.08625	1.7317	0.79219	0.983017	-0.0247113	0.691577	-0.532038	Zn-finger, C-x8-C-x5-C-x3-H type domain containing protein.		mRNA		Os.20244	TCTACCTATATGTGGTGATGAAGCCCCCCTCAATGTATTGTAATCACCTGCTTCAAGTAA	AK100770	1.65705	2.88363	4.24644	1.7317	0.983017	0.691577	0
Os03g0117900|mRNA|AK108930|CDS+3'UTR	1.43058	0.516601	1.31778	0.398112	2.60585	1.38176	2.02679	1.01919	1.22742	0.29563	1.00969	0.0139106	Pathogenesis-related transcriptional factor and ERF domain containing protein.		mRNA		Os.55877	TACGGTATATATGGTCACTCCACTGATGTATAAGCCATCCGTAGACGAATTATGGCTGAA	AK108930	1.43058	1.31778	2.60585	2.02679	1.22742	1.00969	0
Os11g0197600|mRNA|AK067571|CDS+3'UTR	0.965193	-0.0511102	1.97241	0.979957	9.40974	3.23415	3.97977	1.99268	0.693154	-0.528752	1.46934	0.55517	Transcriptional factor B3 family protein.		mRNA		Os.52508	TCATTCAGATTATCATCAAAGTATACTGGCCTGAGATCTGAAAACCAGATGGTGTGATAT	AK067571	0.965193	1.97241	9.40974	3.97977	0.693154	1.46934	0
Os03g0690600|mRNA|AK101402|CDS+3'UTR	1.94818	0.962125	2.32142	1.21501	2.02789	1.01998	1.29441	0.372295	1.1772	0.235355	1.27271	0.347907	SCARECROW-like protein.		mRNA		Os.26916	GCAGACCGCAGAGCAGTTTCTGCCTTGCTTTTACCATATCTGTATCTATACTTATATATA	AK101402	1.94818	2.32142	2.02789	1.29441	1.1772	1.27271	0
Os01g0834700|mRNA|AK101559|CDS+3'UTR	0.776163	-0.365569	0.542027	-0.883563	5.4403	2.44369	3.14946	1.65511	1.34996	0.432912	1.61616	0.692568	Zn-finger, C-x8-C-x5-C-x3-H type domain containing protein.	GO:0005739(mitochondrion)	mRNA		Os.32086	ACTTTTTGGCCTCGTGCACACTATAACCGATTTTTGATGTGAAACATTGCCATAAGTTCA	AK101559	0.776163	0.542027	5.4403	3.14946	1.34996	1.61616	0
Os01g0624700|mRNA|AK111416|CDS+3'UTR	1.04232	0.0597927	2.09884	1.06959	3.71967	1.89517	1.64748	0.72026	1.02702	0.0384592	0.652857	-0.615161	Transcription factor WRKY03.		mRNA		Os.57382	AGGGATGTCAGTGCGCATTGACACTTTTGCATTCCTGTACATAATTCTCGTGGTTGGTGA	AK111416	1.04232	2.09884	3.71967	1.64748	1.02702	0.652857	0
Os09g0509700|mRNA|AK120589|CDS+3'UTR	2.9873	1.57884	7.58685	2.9235	1.15532	0.208287	0.975773	-0.0353819	0.821079	-0.284407	1.42701	0.513	Hd1.		mRNA		Os.87883	TTTGTTGCCACTTTCAACCCCACTAAACTTTAGTAGGGTAGCAAACTAAACATTATCTTA	AK120589	2.9873	7.58685	1.15532	0.975773	0.821079	1.42701	0
Os03g0795900|mRNA|AK068660|CDS+3'UTR	0.933872	-0.0987033	0.946134	-0.0798837	4.56996	2.19218	2.60764	1.38275	0.922544	-0.116311	0.984005	-0.023262	Heat shock transcription factor 31 (Fragment).		mRNA		Os.5364	GACAGTGGACTTGAGGGTGCTGTATGTACATATAACAGTCTAACTAAATGCAGTTGTGCG	AK068660	0.933872	0.946134	4.56996	2.60764	0.922544	0.984005	0
Os02g0537500|mRNA|AK068689|CDS+3'UTR	2.37881	1.25024	3.48494	1.80113	1.38285	0.46764	1.38004	0.464707	1.20912	0.273957	1.2893	0.366587	E2F homolog.		mRNA		Os.423	ATGGAGTGATGTGATATCTTTGCTACTGGTATGAACCTCAAAATGATACTCGCCGTTAAT	AK068689	2.37881	3.48494	1.38285	1.38004	1.20912	1.2893	0
Os01g0131600|mRNA|AK062063|CDS+3'UTR	2.81476	1.49301	6.99301	2.80591	1.72261	0.784594	1.8078	0.854237	1.31353	0.393446	1.31696	0.397212	Pathogenesis-related transcriptional factor and ERF domain containing protein.		mRNA		Os.4663	GTCGCATTGCAACTCGTCTCGTCTGTATGCATTTTACTCTGCTGGTTTAATGTTGAGATT	AK062063	2.81476	6.99301	1.72261	1.8078	1.31353	1.31696	0
Os05g0343400|mRNA|AY676929|CDS	2.43925	1.28644	3.47938	1.79883	0.862349	-0.213657	1.48399	0.56948	1.48549	0.57094	1.59831	0.676548	WRKY transcription factor 53 (Transcription factor WRKY12).		mRNA		Os.11773	TTCCCGCGCACCAAGGACGAGCGGCGGGACGACCTGTTCGTCGAGTCGCTCCTCTGCTAG	AY676929	2.43925	3.47938	0.862349	1.48399	1.48549	1.59831	0
Os01g0346900|COMBINER_EST|CI527319|6	0.752722	-0.409811	0.703937	-0.506481	1.07255	0.10105	0.895285	-0.15958	3.54136	1.8243	3.00225	1.58604	Histone-fold domain containing protein.		COMBINER_EST		Os.82004	AAATGAGGTGGCAAGTCTTATTCATCCCCTTTTGTAACAATGAAGTTGTAACATTCCTTC	CI527319	0.752722	0.703937	1.07255	0.895285	3.54136	3.00225	0
Os01g0842200|mRNA|AK102593|CDS+3'UTR	1.63027	0.705109	3.93783	1.9774	2.09764	1.06877	1.55272	0.6348	1.81956	0.863592	1.05084	0.0715491	Scarecrow-like 9 (Fragment).		mRNA		Os.11866	TGTCTTATATGATGATCTGGTTCATCTCTGTCCGTACATAAGATGAACCCGCCTGTTCCT	AK102593	1.63027	3.93783	2.09764	1.55272	1.81956	1.05084	0
Os03g0657400|COMBINER_EST|AU057193|6	2.00342	1.00247	2.04857	1.03462	1.20657	0.270917	1.51743	0.601631	1.92497	0.944839	0.96396	-0.052955	WRKY transcription factor 60.		COMBINER_EST		Os.86555	CACATTTCAACACATATGTACTGGTAGTAGTTATTATATGGAGTAACATTGGTAGCTCTC	AU057193	2.00342	2.04857	1.20657	1.51743	1.92497	0.96396	0
Os03g0184500|mRNA|AK122017|CDS+3'UTR	1.15235	0.204585	1.00425	0.00611415	2.63801	1.39945	3.75498	1.90881	0.964239	-0.0525367	0.784131	-0.350833	Transcriptional factor B3 family protein.		mRNA		Os.9079	GCATGTTTCTGTCCTAATTAAGTTTTGATGGAACATGGTACAACTTTTGGCGTTTAGATT	AK122017	1.15235	1.00425	2.63801	3.75498	0.964239	0.784131	0
Os01g0850400|mRNA|AK108582|CDS+3'UTR	0.925914	-0.111049	0.851384	-0.232118	4.66123	2.22071	3.38516	1.75923	0.830467	-0.268005	0.783371	-0.352232	MYBY1 protein (Fragment).		mRNA		Os.30620	TATATATTAAGGTGTAATCAAGTCAAATCATGGTTATTGTTGTATTTTTGGTAGATGGAC	AK108582	0.925914	0.851384	4.66123	3.38516	0.830467	0.783371	0
Os02g0707200|mRNA|AF542507|CDS+3'UTR	1.3043	0.383272	3.06577	1.61625	0.977615	-0.0326611	1.2097	0.274644	3.07147	1.61893	1.07968	0.110604	Zn-finger, Dof type domain containing protein.		mRNA		Os.46084	TAATCTCCTACTTATTTTCGTCGTTTTGTCTTTGTATTTCCCAACTATTCCAAGTCCTGG	AF542507	1.3043	3.06577	0.977615	1.2097	3.07147	1.07968	0
Os01g0165000|mRNA|AY064403|CDS+3'UTR	0.890258	-0.167705	0.905165	-0.143748	1.1949	0.256887	2.5837	1.36944	2.67244	1.41816	1.17764	0.235893	DRE binding protein 2.		mRNA		Os.32760	TACTGTGTGTTGAGTGCACTGTGGTAAAAATGAATCTATATTTAATGAGCTTACTCTGTC	AY064403	0.890258	0.905165	1.1949	2.5837	2.67244	1.17764	0
Os03g0148800|mRNA|AK068803|CDS+3'UTR	1.00658	0.00946556	0.906361	-0.141843	3.49146	1.80383	2.16029	1.11122	1.08502	0.117727	1.07516	0.104555	Zn-finger, C2H2 type domain containing protein.		mRNA		Os.8301	AGTTCGGAAATTTTGAATGCGTGTTTCTCAAATATCGTTATACATTCTAAAAATGCTGCT	AK068803	1.00658	0.906361	3.49146	2.16029	1.08502	1.07516	0
Os01g0571300|mRNA|AK064271|CDS+3'UTR	1.10731	0.147061	2.40032	1.26323	1.77048	0.82414	2.07267	1.05149	1.53539	0.618609	1.21586	0.281981	Heat shock transcription factor 31 (Fragment).		mRNA		Os.51916	CAATACTGTCTCTGCAATGTAGCCGAGGAAAAATACGAATGCCAGTCTTATCAATGTGAA	AK064271	1.10731	2.40032	1.77048	2.07267	1.53539	1.21586	0
Os09g0309700|mRNA|AK100575|CDS+3'UTR	0.970875	-0.0426421	3.19891	1.67758	0.787379	-0.34487	2.6517	1.40692	1.2831	0.359629	0.502669	-0.99232	Pathogenesis-related transcriptional factor and ERF domain containing protein.		mRNA		Os.54831	GGTTGTGTATTTGTTGGACGCCATTATTATATTTGTTAATTTTGATATTGTTCTTGTGAT	AK100575	0.970875	3.19891	0.787379	2.6517	1.2831	0.502669	0
Os01g0580400|mRNA|AY332467|CDS+3'UTR	1.33064	0.412126	1.1542	0.206899	3.72851	1.8986	2.07558	1.05351	1.87642	0.907981	1.09559	0.131703	Histone-fold domain containing protein.		mRNA		Os.89308	TGTTGAATATAATGTTGCAGCGGCGGACCTATGTGGGGTGCCGGGTGTGCACCGGCATAA	AY332467	1.33064	1.1542	3.72851	2.07558	1.87642	1.09559	0
Os04g0482300|mRNA|AK064143|CDS+3'UTR	2.34595	1.23017	2.24123	1.16429	0.755251	-0.404972	1.40615	0.491749	1.59934	0.67748	1.12382	0.168405	TAZ finger domain containing protein.		mRNA		Os.26472	CTTGTTGTAGCTGGAATGAACTCAAGCGGAACTCGTGTATTAAGTACTGTATTTGTGTTC	AK064143	2.34595	2.24123	0.755251	1.40615	1.59934	1.12382	0
Os01g0626400|mRNA|AY341856|CDS+3'UTR	0.844384	-0.244029	1.35234	0.435455	1.04348	0.0614067	1.89649	0.923335	3.02458	1.59674	2.96224	1.56669	WRKY transcription factor 34.		mRNA		Os.30512	CGCCAAAAATGTGATGGCTAGGGAGTGCTTGATGATCAGCTTGGTCTTGGTGAGAATATA	AY341856	0.844384	1.35234	1.04348	1.89649	3.02458	2.96224	0
Os02g0724000|mRNA|AK071630|CDS+3'UTR	5.62472	2.49178	8.13113	3.02346	1.1233	0.167741	1.09205	0.127037	1.33166	0.413225	0.707005	-0.500207	Zn-finger, CONSTANS type domain containing protein.	GO:0003677(DNA binding) ; GO:0005622(intracellular) ; GO:0008270(zinc ion binding)	mRNA		Os.3400	AATTATACTACTGATGGAATTTGCACCGCTGTAATATTATTTACGAATCACAATCTGCCG	AK071630	5.62472	8.13113	1.1233	1.09205	1.33166	0.707005	0
Os04g0653600|mRNA|AK111891|CDS+3'UTR	1.29512	0.373081	1.78413	0.83522	1.63296	0.707491	1.49006	0.575373	2.71703	1.44203	2.37673	1.24898	AP2/EREBP transcription factor BABY BOOM1.		mRNA		Os.9597	TTTGGTAGCGGCCCCTGTTTACTCAAGAAGTTGCTCTCCCTCCACAAGTATACAATGAAA	AK111891	1.29512	1.78413	1.63296	1.49006	2.71703	2.37673	0
Os05g0560600|mRNA|AK067862|CDS+3'UTR	1.34757	0.430356	2.00347	1.0025	1.06879	0.0959814	1.66941	0.73934	2.1778	1.12287	1.13344	0.180712	Homeodomain-like containing protein.		mRNA		Os.35356	GTGCCTGTGGGTTGTTAATCTGTTTACCTATTGTTTTATTGACATTTTAGGCATGTAACT	AK067862	1.34757	2.00347	1.06879	1.66941	2.1778	1.13344	0
Os06g0267500|mRNA|AJ575245|5'UTR+CDS	1.05031	0.0708107	0.690281	-0.534745	2.24202	1.1648	2.21932	1.15012	1.26488	0.339	1.13909	0.187888	NAM1 protein (Fragment).		mRNA		Os.24746	AGATGATGAAACCGATAAGATAAAGCCCCGTCTTGCTGTTTATGCCCAGTTGCCAGTAGA	AJ575245	1.05031	0.690281	2.24202	2.21932	1.26488	1.13909	0
Os04g0540200|mRNA|AK061333|CDS+3'UTR	2.00452	1.00326	2.2151	1.14737	0.862545	-0.213328	1.4928	0.578016	0.520462	-0.942136	0.77369	-0.370172	Zn-finger, CONSTANS type domain containing protein.		mRNA		Os.5890	CAAAGAATTATACGCCCCTTGCGAACATGTCGAACTGTACGGTCTGCCATTTAATCTGCA	AK061333	2.00452	2.2151	0.862545	1.4928	0.520462	0.77369	0
Os02g0618200|mRNA|AK111828|CDS+3'UTR	5.42077	2.4385	9.75166	3.28565	0.607576	-0.718864	0.923085	-0.115465	0.567113	-0.818292	0.930446	-0.104006	Response regulator receiver domain containing protein.		mRNA		Os.26572	GTGAGATGTAATTATGCTAGTTAGTGATGCATAGGCCAGTCTAGATCGTAACCATCTTGT	AK111828	5.42077	9.75166	0.607576	0.923085	0.567113	0.930446	0
Os10g0419300|mRNA|AY344488|CDS+3'UTR	0.988342	-0.0169175	1.21379	0.279523	9.11991	3.18902	2.84216	1.50699	1.18071	0.239651	0.849156	-0.235898	Heat shock factor protein 1 (HSF 1) (Heat shock transcription factor 1) (HSTF 1).		mRNA		Os.10942	AATGTTGGCTGTGTACATCCGTTTGGATGTAGAGGCCGGTTTAATCCATTATCTAAAAAA	AY344488	0.988342	1.21379	9.11991	2.84216	1.18071	0.849156	0
Os10g0463400|COMBINER|AB092506|CDS	1.00018	0.000262258	1.1502	0.201884	1.95513	0.967265	2.71772	1.4424	0.949912	-0.0741339	2.38691	1.25515	(No Hit)		COMBINER			TCATCCGAAGGTTTCCAAGATTTCCGATGGGATTCAGACAAACAGGAATATGGACCATGT	AB092506	1.00018	1.1502	1.95513	2.71772	0.949912	2.38691	0
Os10g0414000|COMBINER|CI482815|4	1.94733	0.961498	1.67213	0.74169	2.17047	1.11801	2.36081	1.23928	1.64536	0.718407	1.38273	0.467521	(No Hit)		COMBINER			CGGCGGGGGCGGCCTCCGGTGCCGCGCCGGCAGGTCATGACGGTCGCCGTGGCTCGCTGC	CI482815	1.94733	1.67213	2.17047	2.36081	1.64536	1.38273	0
Os11g0184900|mRNA|AB028184|CDS+3'UTR	1.72848	0.789504	6.65192	2.73377	1.86468	0.898928	1.63008	0.704943	5.4256	2.43978	1.99209	0.994284	OsNAC5 protein.		mRNA		Os.51926	TGTCAGTCGTGTCTAGGTTCGTAGAGGAAATTAAAATGTAGAAGAACGGGTACTTCAGTT	AB028184	1.72848	6.65192	1.86468	1.63008	5.4256	1.99209	0
Os03g0698800|mRNA|AK120638|CDS+3'UTR	1.49161	0.57687	2.41354	1.27115	2.17093	1.11831	1.31141	0.391121	1.35662	0.440019	1.11327	0.154801	Zn-finger, C-x8-C-x5-C-x3-H type domain containing protein.	GO:0005739(mitochondrion)	mRNA		Os.74292	GTAATATTGTCATTGAACTTACATTGCTATTGTTTTGCAATCGCAAATCTCGCTCATCAG	AK120638	1.49161	2.41354	2.17093	1.31141	1.35662	1.11327	0
Os01g0293100|mRNA|AK106850|CDS+3'UTR	2.05947	1.04227	1.19522	0.257271	1.29146	0.369001	1.07916	0.109915	0.982046	-0.0261372	4.27715	2.09665	Basic helix-loop-helix dimerisation region bHLH domain containing protein.		mRNA		Os.54828	AGCTTTTGGGAGATCTTTGGTATGTCATGGTTTGCATGTATTATTTTGGTCTACTTGGAT	AK106850	2.05947	1.19522	1.29146	1.07916	0.982046	4.27715	0
Os11g0197600|mRNA|AK101941|CDS+3'UTR	0.81028	-0.303508	0.728811	-0.456384	4.72647	2.24076	5.20818	2.38078	0.587406	-0.767569	1.39775	0.483109	Transcriptional factor B3 family protein.		mRNA		Os.52508	AAGGAGTGTACTATTGTTGCGGACGTGCAGCCATTGTAATGCTAAAATGTAACTTGCATT	AK101941	0.81028	0.728811	4.72647	5.20818	0.587406	1.39775	0
Os02g0192300|COMBINER|CI468424|6	1.18473	0.244562	1.15757	0.211102	11.2121	3.48698	7.08604	2.82498	0.94327	-0.0842575	1.41578	0.501596	(No Hit)		COMBINER			TATGTGTGTTACGTTTATCTGCTCTGTTTGACTGTTGATGCATTTGGATCTTAGTCCTGT	CI468424	1.18473	1.15757	11.2121	7.08604	0.94327	1.41578	0
Os04g0569100|mRNA|AK111914|CDS+3'UTR	1.18146	0.240566	1.08494	0.117615	1.78675	0.837342	2.44157	1.28781	2.704	1.4351	1.98856	0.99172	Helix-turn-helix motif, lambda-like repressor domain containing protein.		mRNA		Os.8833	GAGCTATCAACGCCTGGCAAATGCAAACCTTGTTATGCTAAAATATGTTTTAGATCAATC	AK111914	1.18146	1.08494	1.78675	2.44157	2.704	1.98856	0
Os06g0223300|mRNA|AK111776|CDS+3'UTR	0.890206	-0.167788	1.15515	0.208076	3.67504	1.87776	1.56686	0.647874	1.00788	0.0113295	2.98153	1.57605	TDR8 protein.		mRNA		Os.49822	TGCACAATGTAAGATAATGTTACGTACTAGCATGTAATAAGATATTATCCAGTAAGATCG	AK111776	0.890206	1.15515	3.67504	1.56686	1.00788	2.98153	0
Os08g0105000|mRNA|AK069782|CDS+3'UTR	2.14201	1.09897	4.17066	2.06028	1.02366	0.0337344	0.86928	-0.202107	1.19096	0.252128	1.17244	0.229514	Zn-finger-like, PHD finger domain containing protein.		mRNA		Os.21430	CTGTGGTTGGATTAATAAGTAGTGTAGCTATATCTCCAGATGATGAATTTATATGTGTCC	AK069782	2.14201	4.17066	1.02366	0.86928	1.19096	1.17244	0
Os01g0759100|mRNA|AK106853|CDS+3'UTR	0.900478	-0.151238	1.15533	0.208301	3.9305	1.97471	2.54033	1.34502	0.986251	-0.0199738	1.09477	0.130632	Tubby family protein.		mRNA		Os.31726	AGGAAGACTTGTAAATCTGCAGTCCTCAGTGTAGTCATGTATGACTGCAGAATCTTTAGG	AK106853	0.900478	1.15533	3.9305	2.54033	0.986251	1.09477	0
Os05g0343400|mRNA|AK121190|CDS+3'UTR	2.26955	1.18241	3.15462	1.65746	0.904389	-0.144985	1.54402	0.62669	1.49554	0.580671	1.35161	0.434678	WRKY transcription factor 53 (Transcription factor WRKY12).		mRNA		Os.11773	ACTTGGGATACGCGTACGTACGCACATGTACACGTAGTTTTGTGCCTTTGTAACTGCTGA	AK121190	2.26955	3.15462	0.904389	1.54402	1.49554	1.35161	0
Os11g0117400|COMBINER_EST|CI444468|6	0.8945	-0.160846	0.600935	-0.73472	2.37105	1.24552	2.77036	1.47007	1.52044	0.604485	1.17742	0.235635	DNA-binding WRKY domain containing protein.		COMBINER_EST		Os.81150	AGATGTGAGCACAGTCCAATATGCATATGGGGATGATGACTTGATGTTAGCTATAAGCTA	CI444468	0.8945	0.600935	2.37105	2.77036	1.52044	1.17742	0
Os11g0490900|mRNA|AK108860|CDS+3'UTR	0.819793	-0.286669	1.72204	0.784123	1.21722	0.283591	2.04813	1.03431	2.52337	1.33535	1.49551	0.580637	WRKY transcription factor 72.	GO:0009536(plastid)	mRNA		Os.55827	AGGCCAGATGTACTAGTGATTGCACAACTTTTACAAAGAAATTTATTCACAAGATCTTGC	AK108860	0.819793	1.72204	1.21722	2.04813	2.52337	1.49551	0
Os07g0674900|COMBINER|CI427370|6	2.34039	1.22675	1.41645	0.502279	2.25766	1.17483	1.59328	0.672004	0.995742	-0.0061564	1.07881	0.109438	(No Hit)		COMBINER			GGTACGGTGCTACCTGGGACTTTATATTTCTCTATTTGAATAATGAAGAACTCTTGAATC	CI427370	2.34039	1.41645	2.25766	1.59328	0.995742	1.07881	0
Os05g0128200|mRNA|AK099898|CDS+3'UTR	1.80683	0.853464	2.31928	1.21368	2.05625	1.04001	1.93569	0.95285	1.81522	0.860145	1.4549	0.540925	Transposable element Mu1 sequence.		mRNA		Os.11774	TCATCAACAAAGAAGCATGTATACCCAAAGGGAGCTCTAGATTGATGAAGAACAGCTGAT	AK099898	1.80683	2.31928	2.05625	1.93569	1.81522	1.4549	0
Os02g0724000|mRNA|AB001888|CDS+3'UTR	5.94982	2.57285	8.41348	3.0727	1.2343	0.303694	1.1095	0.149906	1.34949	0.432417	0.811887	-0.300649	Zn-finger, CONSTANS type domain containing protein.	GO:0003677(DNA binding) ; GO:0005622(intracellular) ; GO:0008270(zinc ion binding)	mRNA		Os.3400	TGGGATTGTTCTTCTGTCGTGTATGTATGTGTATATAGATGGATGGCTGTTAAGAAAATA	AB001888	5.94982	8.41348	1.2343	1.1095	1.34949	0.811887	0
Os01g0174600|mRNA|AK107662|CDS+3'UTR	1.33106	0.412578	1.06904	0.0963153	5.68031	2.50597	4.0099	2.00357	1.11232	0.153568	0.924684	-0.112967	Zn-finger, C-x8-C-x5-C-x3-H type domain containing protein.		mRNA		Os.74835	AATTCTGTGCGTGTAAGCAGACCTGCATTGCCGTCGTGTCGTAAGAACTGGAACAATTTT	AK107662	1.33106	1.06904	5.68031	4.0099	1.11232	0.924684	0
Os03g0764100|mRNA|AF332876|CDS+3'UTR	2.4099	1.26897	3.07125	1.61883	1.20523	0.269309	1.58443	0.663966	1.96309	0.973123	1.35115	0.434183	Conserved hypothetical protein.		mRNA		Os.7912	ACACTGGAACTGTACCTGTATCTTTTACACTTTGTTCTTTGACAGTCATATATTGTAGAC	AF332876	2.4099	3.07125	1.20523	1.58443	1.96309	1.35115	0
Os09g0532900|mRNA|AK106873|UTR	2.1647	1.11417	1.12078	0.164501	3.09893	1.63177	1.97058	0.97862	1.43277	0.518811	1.0358	0.0507485	Myb, DNA-binding domain containing protein.		mRNA		Os.21636	ACATGAAGACACCTCGTTAAAGTACAGTTTTTCCTTTCAAATGACCGCTGAAAATAAAAC	AK106873	2.1647	1.12078	3.09893	1.97058	1.43277	1.0358	0
Os03g0215200|mRNA|AY494713|CDS+3'UTR	2.1431	1.0997	2.14579	1.10151	1.75456	0.811106	1.55048	0.632711	1.18481	0.244656	0.824141	-0.279036	DL protein (Drooping leaf).		mRNA		Os.49773	CAGCGGCTAGGGCGGCGGCGGCGGCCGGAGCCGGCGGCGATCTATATCGGCGGTGAAGCT	AY494713	2.1431	2.14579	1.75456	1.55048	1.18481	0.824141	0
Os04g0429400|mRNA|AK108728|CDS+3'UTR	2.17194	1.11898	1.01623	0.0232298	2.52807	1.33804	1.5795	0.659467	1.76894	0.822884	1.73748	0.796993	Basic helix-loop-helix dimerisation region bHLH domain containing protein.		mRNA		Os.78711	ATCCGTTGATGTTGTCGTCGTCGTTGTTGGAGTTATAGACATGTTACTTGAATAATATAG	AK108728	2.17194	1.01623	2.52807	1.5795	1.76894	1.73748	0
Os11g0601700|mRNA|AK068017|CDS+3'UTR	0.974349	-0.0374887	0.996493	-0.00506915	3.70741	1.89041	3.01021	1.58986	1.51783	0.602009	0.984052	-0.0231928	Basic helix-loop-helix dimerisation region bHLH domain containing protein.	GO:0005634(nucleus) ; GO:0030528(transcription regulator activity) ; GO:0045449(regulation of transcription)	mRNA		Os.27243	AAGTCATGAAAATCTGATCTTGTATGTTCATGGGCAGCTTGTTTCAGCATTACAAGTTGA	AK068017	0.974349	0.996493	3.70741	3.01021	1.51783	0.984052	0
Os05g0429900|mRNA|AK104053|CDS+3'UTR	2.04625	1.03298	3.48776	1.8023	1.37498	0.459415	1.17946	0.23813	0.887989	-0.171386	1.04256	0.0601242	Y49 protein (Myb DNA-binding protein) (MYB transcription factor).		mRNA		Os.10175	ATGTGTAACACAGGGAGTTTTTCTAGTGGACGACAATACTGTTTAATTTCAGAAAAAAAA	AK104053	2.04625	3.48776	1.37498	1.17946	0.887989	1.04256	0
Os07g0558100|mRNA|Y11415|CDS+3'UTR	0.504832	-0.986124	0.746477	-0.42183	1.76531	0.819921	3.74082	1.90336	3.06268	1.61479	1.4936	0.578794	Myb protein.		mRNA		Os.3390	ATGTACCAAAGGGGCAAAACATGATCATCACAAGAGGCAATTTTTGTACAGGATTGTACC	Y11415	0.504832	0.746477	1.76531	3.74082	3.06268	1.4936	0
Os06g0666100|mRNA|AK111793|CDS+3'UTR	0.891206	-0.16617	0.747291	-0.420258	2.45181	1.29385	2.36294	1.24059	1.04388	0.0619628	1.0308	0.0437654	Protein of unknown function DUF597 family protein.		mRNA		Os.8903	TTACAAGACTAGGTAGGCACGGACTTTGTGGGGGCCCCTGTGCAGGGACCCCAAAAGATT	AK111793	0.891206	0.747291	2.45181	2.36294	1.04388	1.0308	0
Os09g0532400|mRNA|AK067728|CDS+3'UTR	2.39987	1.26296	7.46996	2.9011	1.75121	0.808349	1.20922	0.274082	0.913116	-0.131129	0.89274	-0.163689	Response regulator receiver domain containing protein.		mRNA		Os.80771	GGATATCCAAAGACAAAGTTCTTTTGTACAGTTTCTTACACTGAACATCGTTGGTGTAGT	AK067728	2.39987	7.46996	1.75121	1.20922	0.913116	0.89274	0
Os08g0242400|mRNA|AK107305|CDS+3'UTR	0.837975	-0.255021	1.17467	0.23226	1.73249	0.792843	1.62869	0.703715	4.68756	2.22884	12.6317	3.65897	Homeobox domain containing protein.		mRNA		Os.55010	TACTAATGTGGTTGATTTCTCTCCATCGATGTATATTATTATCTCGATGCATCGTCCCCT	AK107305	0.837975	1.17467	1.73249	1.62869	4.68756	12.6317	0
Os04g0653600|mRNA|AK059064|UTR	1.13513	0.182858	1.59674	0.675125	2.28055	1.18938	1.5894	0.668482	2.58635	1.37091	1.90377	0.928862	AP2/EREBP transcription factor BABY BOOM1.		mRNA		Os.9597	CTTTTGAGCTTTTCTTTCTACTGACATGATTCTGCAAGTGCCATGATAGCTTAGCCCATG	AK059064	1.13513	1.59674	2.28055	1.5894	2.58635	1.90377	0
Os03g0758000|mRNA|AY341859|CDS+3'UTR	1.19426	0.256114	2.26068	1.17676	1.8271	0.869554	2.5558	1.35378	1.36898	0.453105	1.0716	0.0997637	WRKY DNA binding protein.		mRNA		Os.50645	GACACTCCTAAATTAAGTTGATTCTTACTCCTATGTAAGAGACTGCACACTAATAGAATC	AY341859	1.19426	2.26068	1.8271	2.5558	1.36898	1.0716	0
Os01g0224100|mRNA|AK106517|CDS+3'UTR	1.38004	0.464705	3.91209	1.96794	0.651923	-0.617227	2.41699	1.27321	1.21179	0.277142	1.16711	0.222937	Ethylene-responsive element binding factor.		mRNA		Os.31908	TGTAAACCATCGAGAAAATTAAGTTATCGGTAATTAGCAAATACTACTACTAGTATCATC	AK106517	1.38004	3.91209	0.651923	2.41699	1.21179	1.16711	0
Os01g0658900|mRNA|AK121925|CDS+3'UTR	0.692614	-0.529877	1.09608	0.13236	2.03533	1.02526	1.83131	0.872879	3.35444	1.74607	1.19138	0.252631	G-box binding factor 1.		mRNA		Os.413	AACTGATCTCTGTAAATACTGTAACACTGACAGAAAGCCTTCTAACTTTGATCTTTTACC	AK121925	0.692614	1.09608	2.03533	1.83131	3.35444	1.19138	0
Os01g0842200|mRNA|AK119896|CDS+3'UTR	2.04134	1.02951	5.30487	2.40732	1.84548	0.883993	1.40914	0.494816	1.88153	0.911908	1.04171	0.0589568	Scarecrow-like 9 (Fragment).		mRNA		Os.11866	CCTTGTACAGTATTTCTTCCAAACATTCAGTACTTGTCACTAAGTTCTGGTTCTGGATAA	AK119896	2.04134	5.30487	1.84548	1.40914	1.88153	1.04171	0
Os02g0813800|mRNA|AK063819|UTR	0.962954	-0.0544614	0.526969	-0.92421	4.48818	2.16613	4.36601	2.12631	1.07986	0.11085	1.27018	0.345031	Lissencephaly type-1-like homology motif domain containing protein.		mRNA		Os.51812	AACAACAATAACGTACCTAGAGATAAGAATAGCTGTTCCAGGTAATTGATACTGGATTTC	AK063819	0.962954	0.526969	4.48818	4.36601	1.07986	1.27018	0
Os05g0459000|mRNA|AK106756|CDS+3'UTR	1.38365	0.468477	0.986229	-0.0200059	2.96866	1.56981	4.622	2.20852	1.45634	0.542352	1.58858	0.667734	C-myb-like transcription factor (Fragment).		mRNA		Os.54784	TTTTTTCCTTTATATCATCGTGGACTCTTATGAGCCTTGAAATGAGATGATTGGTCATGT	AK106756	1.38365	0.986229	2.96866	4.622	1.45634	1.58858	0
Os02g0656600|mRNA|AY345232|CDS+3'UTR	1.41225	0.498	2.4236	1.27715	1.12608	0.171309	1.65817	0.729594	5.26018	2.39511	1.53512	0.618353	Pathogenesis-related transcriptional factor and ERF domain containing protein.		mRNA		Os.81579	GTCGCAGCAGTCAACCTATCGACACCATGGGCGTCTTTTTCTTTTCTCTCTGTTTTTTTT	AY345232	1.41225	2.4236	1.12608	1.65817	5.26018	1.53512	0
Os04g0653600|mRNA|AY062179|CDS+3'UTR	1.09167	0.126538	1.54308	0.62581	1.37597	0.460448	1.23837	0.308444	2.90485	1.53847	2.84616	1.50902	AP2/EREBP transcription factor BABY BOOM1.		mRNA		Os.9597	ACTCAAGAAGTTGCTCTCCCTCCACAAGTATACAATGAAATGTACTGCAGGAACTAAACA	AY062179	1.09167	1.54308	1.37597	1.23837	2.90485	2.84616	0
Os04g0169100|mRNA|AK111765|CDS+3'UTR	2.88013	1.52613	10.5677	3.40159	1.25283	0.325193	1.18913	0.249908	0.625942	-0.675899	1.29421	0.372071	Ethylene receptor.	GO:0016020(membrane)	mRNA		Os.14934	TGTCAGATTGCCAAAACCAGGACAGATTTTTCTATAAAAGATGCGATTAATTGTTTCTCG	AK111765	2.88013	10.5677	1.25283	1.18913	0.625942	1.29421	0
Os01g0977300|mRNA|AK110631|CDS+3'UTR	0.753536	-0.408251	1.57709	0.657265	3.12007	1.64158	1.11317	0.154674	1.22455	0.292255	0.740607	-0.43322	MYB-related protein.		mRNA		Os.16203	CTTTGTTCAAACATCGATCGATCATCAAATAAAAATTTCTCAGGAGGAGTTGCATGCTTG	AK110631	0.753536	1.57709	3.12007	1.11317	1.22455	0.740607	0
Os02g0696700|mRNA|AK060255|CDS+3'UTR	1.89193	0.919859	2.75153	1.46023	1.18563	0.245653	1.4162	0.502028	1.84467	0.883362	1.17158	0.22846	Jumonji domain containing protein 2C (Gene amplified in squamous cell carcinoma 1 protein) (GASC-1 protein).		mRNA		Os.5373	TGGTACCGGTACATTTGTCTCCAGATGTGTTGATAACTTGATTTGTTAATAAATCGATTG	AK060255	1.89193	2.75153	1.18563	1.4162	1.84467	1.17158	0
Os04g0580700|mRNA|AY551918|CDS+3'UTR	0.891216	-0.166153	1.40117	0.486631	3.28339	1.71519	1.54703	0.629498	0.984268	-0.0228764	1.01557	0.0222883	MADS box transcription factor MADS17.		mRNA		Os.2352	TAGGCAACCCTATACTATTATGGTAAGACGTCTATCTTTTCAATCTATCTATACGTACCA	AY551918	0.891216	1.40117	3.28339	1.54703	0.984268	1.01557	0
Os05g0543600|COMBINER_EST|CI394848|6	0.897431	-0.156127	2.6865	1.42573	1.8491	0.886824	1.59299	0.671734	1.01673	0.0239316	1.85574	0.891992	MYB transcription factor.		COMBINER_EST		Os.48608	TTGAGAAAATGTATACTCTTGTTCTGGTTGGGTTAGAATAAGAGACACGTACTACTATAC	CI394848	0.897431	2.6865	1.8491	1.59299	1.01673	1.85574	0
Os01g0305900|COMBINER_EST|Os01g0305900|8	0.743838	-0.42694	0.730335	-0.45337	1.05247	0.0737839	1.97131	0.979155	2.88968	1.53091	1.29874	0.377111	Typical A-type R2R3 Myb protein (Fragment).		COMBINER_EST		Os.86695	ACTACGGGGAGTTGGTGGGCCCGGATGGAGTTCATCAGGGCGAGGTGCTATCCGACTTGT	Os01g0305900	0.743838	0.730335	1.05247	1.97131	2.88968	1.29874	0
Os01g0239000|mRNA|AK109503|CDS+3'UTR	1.42432	0.510278	1.38077	0.465476	2.34474	1.22943	1.36344	0.447251	1.22777	0.296039	1.02215	0.031605	Phosphate starvation regulator protein (Regulatory protein of P- starvation acclimation response Psr1).		mRNA		Os.1229	CACCATGCGCGCGCGCACACACACAGCTAGCTCTACCACACAGAGGGGAAAAGAAAAGAC	AK109503	1.42432	1.38077	2.34474	1.36344	1.22777	1.02215	0
Os01g0186000|mRNA|AK109578|CDS+3'UTR	0.975092	-0.0363901	1.52623	0.609973	1.47786	0.563512	1.21672	0.282994	2.92959	1.5507	1.74359	0.802057	WRKY transcription factor 10.		mRNA		Os.29979	CCGCCGTTCGTGATCGATCGATCGGTTCTTGTATGCACTAGACTTACTACTTAAAAAAAA	AK109578	0.975092	1.52623	1.47786	1.21672	2.92959	1.74359	0
Os05g0129300|mRNA|AK065180|CDS+3'UTR	1.87502	0.906907	2.45013	1.29286	1.16957	0.22598	1.46522	0.55112	1.31304	0.392908	0.999263	-0.00106294	Basic/leucine zipper protein.		mRNA		Os.3373	TGTGTGCTGGTTTGTGATGTGATGAACTGATGATTGTAATATTTTGACATTGAACCTATG	AK065180	1.87502	2.45013	1.16957	1.46522	1.31304	0.999263	0
Os12g0105600|mRNA|AK107297|CDS+3'UTR	1.0396	0.0560238	0.853025	-0.22934	2.29739	1.19999	1.36796	0.452024	1.28561	0.362455	1.73966	0.798803	Myb, DNA-binding domain containing protein.	GO:0009536(plastid)	mRNA		Os.18448	ATCAGAGTCCTACCACTACTATATTGCTGTGCTGTACTGGTCTGGTCCCTGGTGATATAT	AK107297	1.0396	0.853025	2.29739	1.36796	1.28561	1.73966	0
Os05g0429900|mRNA|D88617|CDS+3'UTR	1.93089	0.949267	3.30432	1.72435	1.27809	0.353993	1.1023	0.14052	0.854175	-0.227397	0.923212	-0.115266	Y49 protein (Myb DNA-binding protein) (MYB transcription factor).		mRNA		Os.10175	TTCCCAACATGTGTAACACAGGGAGTTTTTCTAGTGGACGACAATACTGTTTAATTTCAG	D88617	1.93089	3.30432	1.27809	1.1023	0.854175	0.923212	0
Os09g0493700|mRNA|AK099237|CDS+3'UTR	1.58761	0.666861	1.62456	0.700053	1.44927	0.535325	2.05729	1.04075	1.46323	0.549154	1.49918	0.584175	No apical meristem (NAM) protein domain containing protein.		mRNA		Os.87866	AAACGATGATGGATTGTTGAGAAGTGCAGTTGCTGTGCACGATAAATGAAAAATCCATTT	AK099237	1.58761	1.62456	1.44927	2.05729	1.46323	1.49918	0
Os01g0577300|COMBINER_EST|Os01g0577300|8	1.482	0.567546	1.22872	0.297161	1.73175	0.792232	1.39685	0.482174	1.82538	0.868198	2.0557	1.03963	Myc-like regulatory R gene product (Fragment).		COMBINER_EST		Os.57500	TCATCGACGACCTCTTCCTCGCCCACAGCGATGCGATACTACCAGCAGGAGGAGATCAAA	Os01g0577300	1.482	1.22872	1.73175	1.39685	1.82538	2.0557	0
Os01g0927600|mRNA|AB071293|CDS	1.52806	0.611701	2.3735	1.24702	0.868198	-0.203904	1.53531	0.618529	1.43161	0.517642	0.836528	-0.257514	AUX/IAA protein family protein.		mRNA		Os.26144	ATCAAATGCCCCAAGGAAAGATGACTCTTCAGAAAATGAGAAAGGTCATCTGCCGATGCC	AB071293	1.52806	2.3735	0.868198	1.53531	1.43161	0.836528	0
Os03g0655600|mRNA|AK120778|CDS+3'UTR	1.30659	0.385803	2.00991	1.00713	1.54439	0.627036	1.51393	0.5983	1.16437	0.219548	1.04338	0.0612586	FAR1 domain containing protein.		mRNA		Os.17067	ACTTGTTCCAGCATTTCCTGCGAAACTATAGTAATTGATACTGTACAAGAGACAATGTTT	AK120778	1.30659	2.00991	1.54439	1.51393	1.16437	1.04338	0
Os06g0667100|mRNA|AK066630|CDS+3'UTR	1.18923	0.25003	1.46436	0.550266	1.475	0.560711	2.02244	1.01609	1.0504	0.0709396	0.865564	-0.208288	Nuclear Y/CCAAT-box binding factor C subunit NF-YC.		mRNA		Os.24566	GCATGGTTTCATGGAATCTTCTTTGTTTAGACAATGAAAATGTTTTACATTCGTGGCATC	AK066630	1.18923	1.46436	1.475	2.02244	1.0504	0.865564	0
Os04g0557500|mRNA|AB021080|CDS+3'UTR	1.24994	0.321855	1.15025	0.201945	9.81024	3.29429	1.53877	0.621779	1.00002	3.28931e-05	1.00592	0.00851945	Basic helix-loop-helix dimerisation region bHLH domain containing protein.		mRNA		Os.57542	GTCATACGGTGTTGACGAGGTACCGTACGTATGATATATAGTTATCGTTTTCATTATGGA	AB021080	1.24994	1.15025	9.81024	1.53877	1.00002	1.00592	0
Os02g0692700|mRNA|AK066953|CDS+3'UTR	0.592117	-0.756046	0.755298	-0.404882	2.96023	1.56571	1.54329	0.626008	1.35194	0.435026	1.09052	0.125015	Protein of unknown function DUF597 family protein.		mRNA		Os.18638	TGGTGGGGTAGGAGACAGTCACACAGTGGGATATTCATATGTGCATTATATTACCCATGT	AK066953	0.592117	0.755298	2.96023	1.54329	1.35194	1.09052	0
Os05g0423400|mRNA|AK100233|CDS+3'UTR	1.78857	0.838804	1.3262	0.407301	2.27062	1.18309	1.26637	0.340696	1.24677	0.318199	1.71398	0.777353	PISTILLATA-like MADS box protein.		mRNA		Os.2214	ACTCAATGTCAGTTGCTTTTGTGCTTCTCCCTGCTTGTTTAATTAGCCACTGTTCTTGTT	AK100233	1.78857	1.3262	2.27062	1.26637	1.24677	1.71398	0
Os01g0859300|mRNA|AK070998|CDS+3'UTR	1.02842	0.0404338	0.810817	-0.302552	1.4338	0.519844	0.722548	-0.468834	1.25276	0.325109	3.43663	1.78099	ABA response element binding factor.		mRNA		Os.10541	TTGCCATCGTGTTCACCGGTCCTTGCTGCTTATATGGTTACATGTCGCTGTTTGTACAAA	AK070998	1.02842	0.810817	1.4338	0.722548	1.25276	3.43663	0
Os01g0738400|mRNA|AK110661|CDS+3'UTR	0.588763	-0.76424	1.13648	0.184577	2.0193	1.01385	0.825066	-0.277419	1.69884	0.764548	0.971821	-0.0412376	Zinc finger transcription factor.		mRNA		Os.29084	CAAGTAAGAGCTTCGTATGTATCTCCAATTGAATTTTCTGAAATAATAATGAGCTTTTCG	AK110661	0.588763	1.13648	2.0193	0.825066	1.69884	0.971821	0
Os05g0429900|mRNA|AK099108|CDS+3'UTR	1.98619	0.990002	3.25236	1.70149	1.30445	0.383445	1.14235	0.192006	0.851281	-0.232292	0.903609	-0.14623	Y49 protein (Myb DNA-binding protein) (MYB transcription factor).		mRNA		Os.10175	TTCAATTCCCAACATGTGTAACACAGGGAGTTTTTCTAGTGGACGACAATACTGTTTAAT	AK099108	1.98619	3.25236	1.30445	1.14235	0.851281	0.903609	0
Os01g0835700|mRNA|AK109941|CDS+3'UTR	1.11685	0.15943	1.15102	0.202916	1.17436	0.23188	1.19352	0.255228	2.36957	1.24462	1.58834	0.667521	CCT domain containing protein.		mRNA		Os.27209	TTCCCTTGTGTGTAGTATTATTGTAACTTTCGCCAGAAACATCATGAAAGCTGGGAAACG	AK109941	1.11685	1.15102	1.17436	1.19352	2.36957	1.58834	0
Os02g0726700|mRNA|AK064674|CDS+3'UTR	0.968382	-0.0463519	1.14772	0.198767	1.94383	0.958902	1.95183	0.964824	2.34789	1.23136	1.26511	0.339264	Basic helix-loop-helix dimerisation region bHLH domain containing protein.		mRNA		Os.52592	TGTAGTCAGCAGGCTATATTGCAATTTCTCCCTTGTGAAGCATTTTGTTTGCAGGTTATT	AK064674	0.968382	1.14772	1.94383	1.95183	2.34789	1.26511	0
Os09g0379600|COMBINER|CI279311|6	0.929897	-0.104857	1.36764	0.451688	1.77929	0.831301	1.90989	0.933489	3.00686	1.58826	1.84761	0.885661	(No Hit)		COMBINER			TTTTTTACGATTTTTAGGGTGTAATCGAATGCAATATGGAAGGAAGATCACAATGTTTAT	CI279311	0.929897	1.36764	1.77929	1.90989	3.00686	1.84761	0
Os04g0287400|mRNA|AK121494|CDS+3'UTR	0.747319	-0.420203	1.10303	0.141473	1.34769	0.430485	2.68169	1.42314	1.97953	0.985156	1.59152	0.670402	WRKY transcription factor 51.		mRNA		Os.49656	GTGTAAAACAATTTTAGGAGACTTTGAGACTGAGCTTTTACTGAAGAAAAAATAAAGCAG	AK121494	0.747319	1.10303	1.34769	2.68169	1.97953	1.59152	0
Os02g0606200|mRNA|AK061044|CDS+3'UTR	1.23071	0.299494	2.42025	1.27516	1.05219	0.0733976	1.25633	0.329217	1.42014	0.506036	0.726082	-0.461796	Zn-finger, B-box domain containing protein.	GO:0003677(DNA binding) ; GO:0005622(intracellular) ; GO:0008270(zinc ion binding) ; GO:0016023(cytoplasmic membrane-bounded vesicle)	mRNA		Os.3397	GCTTGTATGCTAGCTTTTGTGTTTAACGTTAGTCCTGCTCAACTGTGACATATTTGAGCC	AK061044	1.23071	2.42025	1.05219	1.25633	1.42014	0.726082	0
Os05g0553400|mRNA|AK108452|CDS+3'UTR	0.587244	-0.767967	0.542477	-0.882367	1.18046	0.239353	2.4524	1.29419	1.4315	0.517524	1.46922	0.555049	Myb-related transcription factor-like protein (MYB transcription factor).		mRNA		Os.55636	ATCGATTATTACATGTAAATTAATCCATAGATGTATCTGCACTGATCCAAATTCTCCAGC	AK108452	0.587244	0.542477	1.18046	2.4524	1.4315	1.46922	0
Os03g0833300|mRNA|AK069847|CDS+3'UTR	1.77269	0.825939	2.42944	1.28063	1.2939	0.371725	1.1946	0.25653	1.48038	0.565969	1.28404	0.360687	SBP domain containing protein.		mRNA		Os.59197	TCTAGTTTTGTGGCTACAAGATTTTGTCGGTGTTGTATTGTTGTAAACTCGGAATAAAAC	AK069847	1.77269	2.42944	1.2939	1.1946	1.48038	1.28404	0
Os03g0799600|mRNA|AK104450|CDS+3'UTR	0.839458	-0.25247	0.693423	-0.528192	1.91741	0.939163	2.39293	1.25878	0.764016	-0.388325	1.07216	0.100514	ES43 like protein.		mRNA		Os.7181	GATAGATGAAACTGGGCACTACCTACCGTGGTTGTGTTGTTGTCCATCAATAATACCTTG	AK104450	0.839458	0.693423	1.91741	2.39293	0.764016	1.07216	0
Os08g0531700|mRNA|AK100263|CDS+3'UTR	0.888348	-0.170804	1.1408	0.190051	2.17524	1.12117	1.76069	0.81614	0.998082	-0.00276969	1.06116	0.0856449	Transcription factor, MADS-box domain containing protein.	GO:0005739(mitochondrion)	mRNA		Os.2236	CGGTGTCTGTTGAACATATTCTGCGATCAACTTTAAGCGTATTATTATCATTTTCATTCC	AK100263	0.888348	1.1408	2.17524	1.76069	0.998082	1.06116	0
Os04g0581400|COMBINER|CI331209|1	1.31013	0.389713	2.08395	1.05932	1.01588	0.0227242	1.28388	0.360512	0.718578	-0.476784	0.789427	-0.341122	(No Hit)		COMBINER			TTGTTTTTGGCCATTCACATTCTTATGTTTGTTTGAGAATATATAGAGAAAAATTAGGCG	CI331209	1.31013	2.08395	1.01588	1.28388	0.718578	0.789427	0
Os06g0647200|COMBINER_EST|Os06g0647200|8	2.74667	1.45769	1.17486	0.232486	1.90094	0.926715	1.56726	0.648244	0.979871	-0.0293361	1.69125	0.758091	Response regulator receiver domain containing protein.		COMBINER_EST		Os.80390	ATGGTAGGGAAAAACTTGGTAGTGGCCGATGTGTTAGGAAGGGTCCCTTTGAATGTTTCT	Os06g0647200	2.74667	1.17486	1.90094	1.56726	0.979871	1.69125	0
Os02g0265200|mRNA|AK119593|CDS+3'UTR	0.650816	-0.619678	1.0463	0.0652942	0.977017	-0.0335437	2.22788	1.15567	1.22744	0.295656	1.56469	0.645878	WRKY transcription factor 39.		mRNA		Os.50004	AATGGTAGCAGTAGGAGAGCATCAAATCCTTCCAGTTCTTGGCTGATCAAAACAACCCTT	AK119593	0.650816	1.0463	0.977017	2.22788	1.22744	1.56469	0
Os11g0117500|COMBINER|CI061950|6	1.03406	0.0483245	1.64008	0.713767	1.64793	0.720655	1.55741	0.639148	3.49209	1.80409	0.991282	-0.0126331	(No Hit)		COMBINER			TTTGGATATCAACTGGGAAATGGATACAATGCTCTGTGGGTTTGAAAAGGTTTTGTAATT	CI061950	1.03406	1.64008	1.64793	1.55741	3.49209	0.991282	0
Os10g0571600|mRNA|AK110684|CDS+3'UTR	1.39071	0.475826	1.42894	0.514948	1.05883	0.0824698	1.32993	0.411347	2.38832	1.256	1.33657	0.418537	No apical meristem (NAM) protein domain containing protein.		mRNA		Os.21932	TCCTCTTCAGTTAATGTACTTGTAACACTGATCTGTAAGCTAAAAGGTAGTGTTGCTGGT	AK110684	1.39071	1.42894	1.05883	1.32993	2.38832	1.33657	0
Os05g0437100|COMBINER_EST|Os05g0437100|8	1.60924	0.686379	1.03813	0.0539824	1.7773	0.829687	1.28861	0.365816	2.05681	1.04041	1.3196	0.400103	Pathogenesis-related transcriptional factor and ERF domain containing protein.		COMBINER_EST		Os.83372	ATCCGGCGACGACGAGTTCTTGGTCTGGTTCGAGCCAGTACCCGCCGCCACCTCGGCCTC	Os05g0437100	1.60924	1.03813	1.7773	1.28861	2.05681	1.3196	0
Os09g0369000|mRNA|AY305028|CDS+3'UTR	1.5577	0.639416	2.0353	1.02524	1.15721	0.210647	1.04434	0.0625963	1.5759	0.656172	1.15104	0.202941	AP2 domain transcription factor RAP2.3 (Related to AP2 protein 3) (Cadmium-induced protein AS30).		mRNA		Os.11944	GCAGTTTTATAGTCCCTAATCCTTTTGGTTTGGTTCGTTTGTGTACGTAGATCGATCTCT	AY305028	1.5577	2.0353	1.15721	1.04434	1.5759	1.15104	0
Os11g0702400|mRNA|AK105226|CDS+3'UTR	0.887106	-0.172821	1.49748	0.582538	3.00004	1.58498	1.57261	0.653159	1.07808	0.108466	1.09087	0.125477	Zn-finger, C2H2 type domain containing protein.	GO:0009536(plastid)	mRNA		Os.15874	GTTCGTCTTTGATTTTGTAATGTTCAATTATATTTTTTCAATGATTAAATACACGTGATT	AK105226	0.887106	1.49748	3.00004	1.57261	1.07808	1.09087	0
Os09g0410500|COMBINER_EST|Os09g0410500|8	1.79551	0.844397	1.15548	0.208492	1.80404	0.85123	1.56094	0.642416	1.01073	0.0153909	3.51827	1.81487	TCP transcription factor family protein.		COMBINER_EST		Os.79411	TTTCTTGGACGAGACAGATAGCCGGCCATTCGCCATGCATGCAGTACTAGTGTACTACTA	Os09g0410500	1.79551	1.15548	1.80404	1.56094	1.01073	3.51827	0
Os07g0590100|mRNA|AK120003|CDS+3'UTR	0.846451	-0.240501	0.584574	-0.774542	3.14516	1.65313	1.29954	0.378003	0.641943	-0.639482	1.88865	0.917359	Zn-finger, C2H2 type domain containing protein.		mRNA		Os.50185	AAAGGGAGATTCGGAGGGAAAGACGTCCTCCAGACAGAGATTAAACACGGGCTCGATGTT	AK120003	0.846451	0.584574	3.14516	1.29954	0.641943	1.88865	0
Os03g0123500|mRNA|AB061819|CDS+3'UTR	1.10013	0.137673	1.15313	0.205559	2.64545	1.40352	1.63749	0.711485	1.0477	0.0672312	1.41994	0.505831	Homeodomain transcription factor KNAT7.		mRNA		Os.4164	CAACTGAATTATAACACAAACTTCTTTTTTCTATATGTAATACAGGTAAAGGGCAGAAAA	AB061819	1.10013	1.15313	2.64545	1.63749	1.0477	1.41994	0
Os07g0605200|mRNA|AK064704|CDS+3'UTR	0.939259	-0.0904054	0.959649	-0.0594215	1.25301	0.325396	0.906259	-0.142005	2.13475	1.09407	1.13942	0.188302	MADS-box protein EAP2S.		mRNA		Os.4573	AATGACGCCTTGAGCTTCTCTGTTCTATATCTGTCTTGTAACGATCTTTGCATATCTGCT	AK064704	0.939259	0.959649	1.25301	0.906259	2.13475	1.13942	0
Os08g0544800|mRNA|AK119660|CDS+3'UTR	1.50578	0.590515	2.40765	1.26763	0.866807	-0.206218	1.76708	0.821371	1.83093	0.872573	1.03115	0.0442482	PCF2.		mRNA		Os.57358	AGCATGCAAATGAGCAGTTGACAATTTGACATAAGATTAAGTCTAATCCAGTACTACTTG	AK119660	1.50578	2.40765	0.866807	1.76708	1.83093	1.03115	0
Os10g0118700|COMBINER|CI410853|0	1.30574	0.384864	1.14925	0.200687	1.87127	0.904019	2.05662	1.04027	1.63912	0.712921	1.06972	0.0972308	(No Hit)		COMBINER			TGACTACTTTGTGTAATTCTATGCAGCTGTGCTGCTGGTTATTGCTTGCTTAAGGATTTG	CI410853	1.30574	1.14925	1.87127	2.05662	1.63912	1.06972	0
Os11g0124300|mRNA|AK073467|CDS+3'UTR	1.98488	0.989053	1.91242	0.935402	1.1442	0.194335	2.04654	1.03319	1.29641	0.374519	1.42227	0.508192	GRAS transcription factor family protein.	GO:0009536(plastid)	mRNA		Os.47623	TTGAAACCACTGACCTACACTGCTCATTTAGACATTGGTGTATCACTTTTCTAACATTTT	AK073467	1.98488	1.91242	1.1442	2.04654	1.29641	1.42227	0
Os03g0764600|mRNA|AK105625|CDS+3'UTR	0.593145	-0.753544	1.06579	0.0919237	2.65942	1.41111	0.842186	-0.247789	0.881546	-0.181892	0.763421	-0.38945	Myb, DNA-binding domain containing protein.		mRNA		Os.25453	ATGAGGCTTGCAAAGTGTCGGGCAGACCCCAAATTTTCGCCCTGAGATTTACATACATAT	AK105625	0.593145	1.06579	2.65942	0.842186	0.881546	0.763421	0
Os01g0658900|mRNA|AY606941|CDS	0.733113	-0.447893	1.09426	0.129953	1.96931	0.977687	1.85759	0.89343	3.57076	1.83623	1.35648	0.439864	G-box binding factor 1.		mRNA		Os.413	CCTCCAGTCAAAACAAAAGCACAGCAAGCTCGAGGCGTCGAAAATTTCCTGTCAATGATA	AY606941	0.733113	1.09426	1.96931	1.85759	3.57076	1.35648	0
Os07g0684800|mRNA|AK105645|CDS+3'UTR	0.866155	-0.207304	2.15639	1.10862	0.863172	-0.212281	1.04573	0.0645067	1.65736	0.728888	1.38992	0.475	GRAB2 protein.		mRNA		Os.7362	AACTAAACCCCTTGTACATGTACCATCAGTTGTGCTTTACTTACATGATCAATTCAACCA	AK105645	0.866155	2.15639	0.863172	1.04573	1.65736	1.38992	0
Os12g0578600|mRNA|AK070634|CDS+3'UTR	1.2902	0.367594	0.89816	-0.154956	2.36911	1.24435	1.59553	0.674032	0.890395	-0.167483	0.724013	-0.465912	Zn-finger, C2H2 type domain containing protein.		mRNA		Os.53057	TATTCTTTCCACACTTGCTTCCATAGTGAAGCTGTGTTGTTCACATAGATGCAAGTGATG	AK070634	1.2902	0.89816	2.36911	1.59553	0.890395	0.724013	0
Os01g0662800|COMBINER|CI243212|6	1.81133	0.857048	4.27499	2.09592	0.861675	-0.214784	1.4577	0.543696	1.80277	0.850213	1.19758	0.260124	(No Hit)		COMBINER			TAAGGCAAATTAGCCAAACATTAATATATATGCGGGTGAAGCCAACCTGCTAAACTATCA	CI243212	1.81133	4.27499	0.861675	1.4577	1.80277	1.19758	0
Os01g0186000|mRNA|AY341854|CDS+3'UTR	0.969393	-0.0448469	1.5684	0.649297	1.499	0.584003	1.21341	0.279066	2.99046	1.58037	1.748	0.805703	WRKY transcription factor 10.		mRNA		Os.29979	TAGTTGTACCGCCGTTCGTGATCGATCGATCGGTTCTTGTATGCACTAGACTTACTACTT	AY341854	0.969393	1.5684	1.499	1.21341	2.99046	1.748	0
Os03g0753100|mRNA|AB003324|CDS+3'UTR	1.07544	0.104924	1.75302	0.809839	1.73833	0.797705	1.46645	0.552325	2.77419	1.47207	1.02279	0.0325142	MADS-box transcription factor CDM44.		mRNA		Os.49761	TCCTCTTCAATTTGTTGCTAATTAAGTGCTTGCCAAACTTTTCTCAGTGTAATGTACTAC	AB003324	1.07544	1.75302	1.73833	1.46645	2.77419	1.02279	0
Os02g0606200|mRNA|AK104293|CDS+3'UTR	1.15645	0.209705	2.46301	1.30042	0.922118	-0.116976	1.13132	0.178009	1.3089	0.388355	0.646854	-0.628487	Zn-finger, B-box domain containing protein.	GO:0003677(DNA binding) ; GO:0005622(intracellular) ; GO:0008270(zinc ion binding) ; GO:0016023(cytoplasmic membrane-bounded vesicle)	mRNA		Os.3397	GTCCTTGTGTTTTCTGCTTGTATGCTAGCTTTTGTGTTTAACGTTAGTCCTGCTCAACTG	AK104293	1.15645	2.46301	0.922118	1.13132	1.3089	0.646854	0
Os01g0229000|mRNA|AJ495800|CDS+3'UTR	2.22245	1.15215	1.92012	0.941193	1.65507	0.726896	1.11474	0.156706	1.83728	0.877571	1.2111	0.276316	Hypothetical protein.		mRNA		Os.22373	CACCTAGATTTTCATTTTCAGCTATAAAATGTTGAAGCTAAACCATAGCTTCCAAAAGGC	AJ495800	2.22245	1.92012	1.65507	1.11474	1.83728	1.2111	0
Os03g0379300|mRNA|AK061515|CDS+3'UTR	0.757153	-0.401342	0.766603	-0.383448	0.762828	-0.390571	1.20595	0.270167	2.98634	1.57838	1.83571	0.876337	Basic helix-loop-helix dimerisation region bHLH domain containing protein.		mRNA		Os.9216	ATATTTCAATCTCCCTTTTGTTTCTGTAAACTCTAGTGAGAATAGAACCCGTTTTATCCC	AK061515	0.757153	0.766603	0.762828	1.20595	2.98634	1.83571	0
Os02g0786300|COMBINER_EST|CI222860|6	0.739349	-0.435673	1.1907	0.251805	1.07586	0.105497	2.61151	1.38488	0.706734	-0.500761	0.512215	-0.965178	Typical P-type R2R3 Myb protein (Fragment).		COMBINER_EST		Os.79998	AGCTAGTTGGTATATGAGATAATATGCATATGTACGCTCGGTTTCGATTGATCTTGAACG	CI222860	0.739349	1.1907	1.07586	2.61151	0.706734	0.512215	0
Os04g0676700|mRNA|AK106166|CDS+3'UTR	1.65382	0.725806	2.76006	1.4647	1.46667	0.552545	1.10658	0.146106	0.838145	-0.254727	1.03599	0.0510041	MCB1 protein.		mRNA		Os.15556	GAATGCTGAATCTCCTTCAGCCCAGATGTAGTGGTTTATTATCTGAAAAGTAAATATCGA	AK106166	1.65382	2.76006	1.46667	1.10658	0.838145	1.03599	0
Os01g0192300|mRNA|AK062109|CDS+3'UTR	0.802888	-0.31673	0.843413	-0.245689	1.52651	0.610233	0.975806	-0.035334	2.84251	1.50717	1.13647	0.184558	I-box binding factor (Fragment).		mRNA		Os.623	TTAGGAAGTGAAGCTTTTACTGGACTAATCTAGTCTTGCAAATAATAAAAGGAACGGCTG	AK062109	0.802888	0.843413	1.52651	0.975806	2.84251	1.13647	0
Os10g0560400|mRNA|AK109732|CDS+3'UTR	0.872106	-0.197424	1.79263	0.842079	0.972426	-0.0403391	0.856689	-0.223156	2.18847	1.12992	0.931303	-0.102677	CCT domain containing protein.		mRNA		Os.10751	AGGCCAAGCATGCATTGACTAGCTAGGCTATTGGTTGAAAAGTTTAAGGTTTAATTAAGG	AK109732	0.872106	1.79263	0.972426	0.856689	2.18847	0.931303	0
Os10g0562900|mRNA|AK107989|UTR	2.0252	1.01807	1.88675	0.915902	0.667034	-0.584167	0.944969	-0.0816608	0.928913	-0.106384	1.56763	0.64859	Pathogenesis-related transcriptional factor and ERF domain containing protein.		mRNA		Os.55386	ACAAGTTGAAGAGTACTAATGAAGAACATCAGAGGCTCAGAGCAATTGAGCGCACATCTC	AK107989	2.0252	1.88675	0.667034	0.944969	0.928913	1.56763	0
Os06g0612300|mRNA|AK071104|CDS+3'UTR	1.55557	0.637442	3.47153	1.79557	1.02906	0.041327	1.20762	0.272172	1.31411	0.394088	1.27402	0.349384	Zn-finger, C2H2 type domain containing protein.		mRNA		Os.49270	TGGATGGAGATACAGAACCCTATAGCGGCTTCATTGTATGTGCAGACTTTTCATTTGATT	AK071104	1.55557	3.47153	1.02906	1.20762	1.31411	1.27402	0
Os03g0797800|mRNA|AK059619|CDS+3'UTR	2.03109	1.02225	1.55585	0.637703	0.628521	-0.669966	0.950266	-0.0735962	0.650142	-0.621172	1.26535	0.339539	AUX/IAA protein family protein.		mRNA		Os.26512	TTTTTTCTAGCTTCTGTTGTGTCACTGAAGAAATCTGAGAGCTGAAGAAAGAGAAACTTG	AK059619	2.03109	1.55585	0.628521	0.950266	0.650142	1.26535	0
Os11g0157600|mRNA|AK120059|CDS+3'UTR	1.36172	0.445434	2.11148	1.07825	0.992088	-0.0114605	1.18304	0.242505	0.791857	-0.336689	0.903299	-0.146725	ABI3-interacting protein, AIP1.		mRNA		Os.12795	ATTGGCTTCCATGCCATACCTTGTAAAGACCTCAAATTGATAAAAGTGTTCAGGGGGTAA	AK120059	1.36172	2.11148	0.992088	1.18304	0.791857	0.903299	0
Os08g0565200|mRNA|AK108143|CDS+3'UTR	1.7416	0.800417	1.18374	0.243353	2.71926	1.44321	1.5522	0.634311	1.39364	0.478857	1.07683	0.106793	Pathogenesis-related transcriptional factor and ERF domain containing protein.		mRNA		Os.30907	TAGGCGAGCTGTGCTTGCTTATCGATCTTAATTATATCATCCGATCCCATATTATATAAG	AK108143	1.7416	1.18374	2.71926	1.5522	1.39364	1.07683	0
Os01g0131600|mRNA|AK063183|UTR	1.44341	0.529484	2.08044	1.05689	1.19204	0.253429	1.42178	0.507695	1.04529	0.063903	0.740224	-0.433967	Pathogenesis-related transcriptional factor and ERF domain containing protein.		mRNA		Os.4663	TGGTTTCTGTCGAGGAGATTGACGGATTCGATCGATTCGTGTTCGTCTCCGTCAAATTTT	AK063183	1.44341	2.08044	1.19204	1.42178	1.04529	0.740224	0
Os07g0225300|mRNA|AB028182|CDS+3'UTR	1.43186	0.517892	3.47015	1.795	0.682831	-0.5504	0.794456	-0.331961	1.55591	0.637759	1.42361	0.509559	OsNAC3 protein.		mRNA		Os.5549	GTATGATATGCAGGTTAGTTTCTAGTTTAGCAGTGTTACTCCAGATTGGAGATTTGATTA	AB028182	1.43186	3.47015	0.682831	0.794456	1.55591	1.42361	0
Os07g0598300|mRNA|AK122151|CDS+3'UTR	1.58545	0.664895	1.23068	0.29946	3.00287	1.58634	1.62266	0.698362	0.614193	-0.703236	1.21177	0.277113	SNF2-related domain containing protein.		mRNA		Os.50618	TGCCAGTTGGCTGTCATGCCATTTCTTAAGCATGGTGAAGAATGATAATTTTGCGATCAT	AK122151	1.58545	1.23068	3.00287	1.62266	0.614193	1.21177	0
Os08g0481400|mRNA|AK106818|CDS+3'UTR	1.47709	0.562761	1.23604	0.30573	1.48709	0.572494	1.83235	0.873697	1.00271	0.00389996	2.05707	1.04059	Homeobox domain containing protein.		mRNA		Os.28034	AAAGCCTTGCCACACTTGCCCTCCTTTCCTGGCCACAAGAGTGTAGTTCCTCTCACAAGT	AK106818	1.47709	1.23604	1.48709	1.83235	1.00271	2.05707	0
Os11g0618200|COMBINER|CI433174|6	0.886451	-0.173887	2.13344	1.09318	1.90707	0.931356	1.61825	0.694436	0.986482	-0.019635	1.16274	0.217524	(No Hit)		COMBINER			TTGAAGAGGACCAGCGAACAAATGGCTTTGCTTGAGGAAGAACTTGGTGACCTATCTATT	CI433174	0.886451	2.13344	1.90707	1.61825	0.986482	1.16274	0
Os08g0536300|mRNA|AK099722|CDS+3'UTR	0.901041	-0.150336	1.0656	0.0916594	3.35025	1.74427	1.27686	0.352601	0.754416	-0.406569	0.816802	-0.291941	Hd1.		mRNA		Os.25599	GTCCAAGAGTCGATCTTGATAATTAAGTACCCCTACTACAAATCTACACTACATACTGTA	AK099722	0.901041	1.0656	3.35025	1.27686	0.754416	0.816802	0
Os04g0599300|mRNA|AK119509|CDS+3'UTR	1.225	0.292777	0.785881	-0.347617	1.72806	0.789156	2.08967	1.06328	1.01842	0.0263348	1.59791	0.676183	Basic helix-loop-helix dimerisation region bHLH domain containing protein.		mRNA		Os.49995	TAGCTACCTAGCAAAACTTCTTAACAATTTGGCCATGTAACGGCTTGCTGCTGTCCGGTT	AK119509	1.225	0.785881	1.72806	2.08967	1.01842	1.59791	0
Os01g0900800|mRNA|AK105713|CDS+3'UTR	0.874012	-0.194275	2.38557	1.25433	0.971012	-0.0424386	1.01811	0.0258937	1.76529	0.819904	1.07327	0.10201	Basic helix-loop-helix dimerisation region bHLH domain containing protein.		mRNA		Os.57798	TAATTGATGTAAGGCAGTGGCTTGTATGTAAAATCATCCATTTCAACGCCAATGGGATTG	AK105713	0.874012	2.38557	0.971012	1.01811	1.76529	1.07327	0
Os05g0128000|COMBINER_EST|Os05g0128000|8	1.10489	0.143907	0.956943	-0.0634948	2.28318	1.19104	1.86456	0.898837	1.6597	0.730922	1.67508	0.744228	DNA gyrase/topoisomerase IV, subunit B family protein.		COMBINER_EST		Os.80313	GCGCGCGCGCCGAGGAGCGCGAGGAGCGCCGCCACCAGCTCGTCGCCGCACTCCTCGCCA	Os05g0128000	1.10489	0.956943	2.28318	1.86456	1.6597	1.67508	0
Os01g0780800|mRNA|AK064375|CDS+3'UTR	1.35269	0.435831	1.82168	0.865267	1.43575	0.521807	1.70988	0.773892	2.34	1.22651	1.83923	0.8791	SAND domain containing protein.		mRNA		Os.30597	CTTCTTCCCATAGACAACAACTAGTACCGGGGAAAGCCGGCCGATTTTTGCTTCATATAA	AK064375	1.35269	1.82168	1.43575	1.70988	2.34	1.83923	0
Os09g0456800|mRNA|AK101182|CDS+3'UTR	0.988038	-0.0173614	0.817293	-0.291075	4.58449	2.19676	1.67578	0.744831	1.7364	0.796099	1.3531	0.436273	Heat stress transcription factor Spl7 (Heat shock transcription factor) (Heat shock factor RHSF10).		mRNA		Os.27176	TTGTTTCAGTTAACACTGAAAGCTTCACCTTACTATGGATTATACATTTTTTAGATAATG	AK101182	0.988038	0.817293	4.58449	1.67578	1.7364	1.3531	0
Os03g0811400|COMBINER_EST|CI239582|6	1.60811	0.685369	4.19853	2.06988	0.798133	-0.325299	1.45477	0.540795	1.56989	0.65066	1.11291	0.15434	Basic helix-loop-helix dimerisation region bHLH domain containing protein.		COMBINER_EST		Os.80069	TACCATTAGGGTTTGCTTGAGCTTTCACCAAAAGCTGTTCCAAAGCCAATGCAAACCCAG	CI239582	1.60811	4.19853	0.798133	1.45477	1.56989	1.11291	0
Os02g0681900|mRNA|AY224426|CDS	1.2028	0.266402	1.76773	0.821899	0.772551	-0.372298	1.2147	0.280602	2.16277	1.11288	1.07904	0.109752	GRAS transcription factor domain containing protein.		mRNA		Os.49702	GCCCTGCGCTGCCGGCGTTCGACGTGAAGCTCGACAATGGCCGGCTCGGGGTCGGGTGGA	AY224426	1.2028	1.76773	0.772551	1.2147	2.16277	1.07904	0
Os04g0605100|mRNA|AK061266|CDS+3'UTR	0.866062	-0.207458	1.36008	0.443691	1.00045	0.000654547	2.38305	1.25281	1.31598	0.396142	1.04769	0.0672094	WRKY transcription factor 68.		mRNA		Os.49549	AGAAGAAAAGATTGTAGAAAGAGGACGAGGGAAACTTGATGCTAGAGAATTACCGTCTCC	AK061266	0.866062	1.36008	1.00045	2.38305	1.31598	1.04769	0
Os05g0361700|mRNA|AK111676|CDS+3'UTR	1.14384	0.19388	1.49069	0.575984	0.570435	-0.809866	0.832769	-0.264012	2.48642	1.31407	1.37008	0.454255	Ethylene responsive element binding factor3 (OsERF3).		mRNA		Os.4893	TGTCCTCCTAGAGCTAACTAGTGTCTTGTAATGATTTCAGACTTCTTGGGCAACATGAGC	AK111676	1.14384	1.49069	0.570435	0.832769	2.48642	1.37008	0
Os01g0257400|mRNA|AK073920|CDS+3'UTR	1.59723	0.675573	2.02982	1.02135	1.67029	0.740101	1.52853	0.612141	0.990037	-0.0144462	1.32202	0.402746	Zn-finger, C-x8-C-x5-C-x3-H type domain containing protein.		mRNA		Os.9029	CGCCCCAAGCTAACTTGCTGCATCATCATTTTGCTCATTTAGTCGATTGCATCCGACTTA	AK073920	1.59723	2.02982	1.67029	1.52853	0.990037	1.32202	0
Os11g0472000|mRNA|AK112047|CDS+3'UTR	1.25598	0.328816	2.08564	1.06049	1.03166	0.0449655	0.962383	-0.0553174	1.82298	0.866295	1.25514	0.327849	Zn-finger, C-x8-C-x5-C-x3-H type domain containing protein.		mRNA		Os.12914	ATAGGCAATTGTATAATCATCTACATATTTATACCCTGTCACTTGTTCCCATAAGAGAGC	AK112047	1.25598	2.08564	1.03166	0.962383	1.82298	1.25514	0
Os03g0215400|mRNA|AK070981|CDS+3'UTR	1.07404	0.103049	0.907663	-0.139772	2.19299	1.1329	1.31775	0.398078	0.591043	-0.758664	1.99351	0.995312	Box protein (MADS box protein MADS1).		mRNA		Os.10941	CCGTTTTGGATGTGGTAACAAGTTAATTGGCACTTAAATTTATATTTGTGATGATCTGGG	AK070981	1.07404	0.907663	2.19299	1.31775	0.591043	1.99351	0
Os03g0425900|mRNA|AK105583|CDS+3'UTR	0.903595	-0.146252	1.17755	0.235786	1.91435	0.936855	2.12587	1.08805	1.00387	0.0055782	1.55124	0.633423	Zn-finger, C2H2 type domain containing protein.		mRNA		Os.54553	CATTGGGAGGAAAATAAGAACATCATATGATCTCAATTGAGAACTGGTACAATGAAATGC	AK105583	0.903595	1.17755	1.91435	2.12587	1.00387	1.55124	0
Os03g0379300|mRNA|AK068704|CDS+3'UTR	0.699433	-0.515742	0.721731	-0.470467	0.730789	-0.452474	1.27085	0.345791	2.81752	1.49442	1.76867	0.822666	Basic helix-loop-helix dimerisation region bHLH domain containing protein.		mRNA		Os.9216	ATATTTCAATCTCCCTTTTGTTTCTGTAAACTCTAGTGAGAATAGAACCCGTTTTATCCC	AK068704	0.699433	0.721731	0.730789	1.27085	2.81752	1.76867	0
Os02g0681900|mRNA|AK120775|CDS+3'UTR	1.09331	0.1287	1.74801	0.805716	0.649979	-0.621535	1.00637	0.00916268	2.03576	1.02557	1.034	0.0482373	GRAS transcription factor domain containing protein.		mRNA		Os.49702	AGCCTGCTACGTCAGGTAATTTCTTGATCGCTTTTAAAGTACTGCACTACTGCTAGAACT	AK120775	1.09331	1.74801	0.649979	1.00637	2.03576	1.034	0
Os01g0905400|mRNA|AK063530|CDS+3'UTR	1.05906	0.0827802	0.951386	-0.0718968	1.51863	0.602773	1.29912	0.37753	0.83439	-0.261206	2.38688	1.25513	Transcriptional factor B3 family protein.		mRNA		Os.51723	TGTAGACTTATTCCTTGTAAAAATGGATCTGAGCAACGAATCTCCTGAATTACCCGAGTT	AK063530	1.05906	0.951386	1.51863	1.29912	0.83439	2.38688	0
Os01g0881000|COMBINER_EST|Os01g0881000|8	1.57849	0.658547	3.01848	1.59382	1.82196	0.865489	1.51109	0.595593	1.05997	0.0840298	1.18224	0.24152	Type III restriction enzyme, res subunit family protein.		COMBINER_EST		Os.79180	ATGAAACTGACAGCGCTCTGCAGCTGCAAATAGTTACAGTACCGGACATTGATGCAGATT	Os01g0881000	1.57849	3.01848	1.82196	1.51109	1.05997	1.18224	0
Os02g0161200|mRNA|AK122103|CDS+3'UTR	0.921468	-0.117994	1.03091	0.0439145	1.21323	0.278858	2.81073	1.49094	0.966999	-0.0484134	1.19476	0.256723	Zn-finger, C-x8-C-x5-C-x3-H type domain containing protein.		mRNA		Os.15553	GCCGTATAAATACTCCATAGAGTGTCTGGTTTGGCTAAGCTAATGACGTATGGTATGTGC	AK122103	0.921468	1.03091	1.21323	2.81073	0.966999	1.19476	0
Os08g0485600|mRNA|AK106432|CDS+3'UTR	1.98361	0.988128	2.02515	1.01803	0.987149	-0.0186602	1.66086	0.731931	1.15474	0.207563	1.44524	0.531313	Zn-finger, C2H2 type domain containing protein.		mRNA		Os.80589	GGCATGAACAACCGTGTGCACTTTTCTGATTTTGTGATGTCAGTTTAACACTTAGATTTT	AK106432	1.98361	2.02515	0.987149	1.66086	1.15474	1.44524	0
Os08g0324300|mRNA|AK068359|CDS+3'UTR	0.895924	-0.158551	1.29288	0.370588	1.90673	0.931098	1.81214	0.857696	1.01467	0.0210137	2.01826	1.01312	Conserved hypothetical protein.		mRNA		Os.52623	TTTTTTGGGTGATACACTAGGGGGGTTCCCTTGCTAATTAATGACCCATGTAATTACTGA	AK068359	0.895924	1.29288	1.90673	1.81214	1.01467	2.01826	0
Os04g0619000|COMBINER_EST|CI148613|6	1.10154	0.139525	3.2712	1.70982	1.11503	0.157081	1.68205	0.75022	1.07505	0.1044	0.563103	-0.82853	No apical meristem (NAM) protein domain containing protein.		COMBINER_EST		Os.80160	TGGAGATGGTTTGGTTTACAGTAACTTTTGAGATGTACAAAGGATTGCTCCATTCAGTTC	CI148613	1.10154	3.2712	1.11503	1.68205	1.07505	0.563103	0
Os04g0676700|mRNA|AK068623|CDS+3'UTR	1.62644	0.701713	2.61762	1.38826	1.51463	0.598961	1.16631	0.221953	0.876674	-0.189888	1.19453	0.256441	MCB1 protein.		mRNA		Os.15556	AATGTACGCCTGCCACCCTGCCCCAGTCGTAAAATGGTTGGAATGCTGAATCTCCTTCAG	AK068623	1.62644	2.61762	1.51463	1.16631	0.876674	1.19453	0
Os02g0680700|COMBINER_EST|CI474651|6	1.66945	0.739369	2.15427	1.1072	0.566115	-0.820833	0.956254	-0.0645337	1.0468	0.0659792	0.881325	-0.182254	Myb, DNA-binding domain containing protein.		COMBINER_EST		Os.12484	AAGTGAGTTGTGCACTTGCCATGTAAGTTCTCTATGATGAAAAAGGCCAAGTGTACTATT	CI474651	1.66945	2.15427	0.566115	0.956254	1.0468	0.881325	0
Os01g0131600|mRNA|AK101133|CDS+3'UTR	1.41905	0.50493	2.02556	1.01832	1.17478	0.23239	1.5715	0.65214	1.02014	0.0287686	1.07831	0.108777	Pathogenesis-related transcriptional factor and ERF domain containing protein.		mRNA		Os.4663	ACAAGTCAAGTATTTGGGGCTGTCGTCTCTGTTATGGAAAGAAAAATAAGTTTTGATTAC	AK101133	1.41905	2.02556	1.17478	1.5715	1.02014	1.07831	0
Os06g0727000|mRNA|AK108097|CDS+3'UTR	0.88134	-0.182229	1.80675	0.853394	1.95449	0.966795	3.79854	1.92545	1.33665	0.418618	1.17624	0.234187	Zn-finger, C2H2 type domain containing protein.		mRNA		Os.55440	TTTCTCTTCTTTTTCTTTTTTAGTTTTTGTTTCTCTTTGATTTTTTGTAAGCTCGATCGA	AK108097	0.88134	1.80675	1.95449	3.79854	1.33665	1.17624	0
Os09g0555700|mRNA|AK061264|CDS+3'UTR	0.926865	-0.109569	2.73572	1.45192	0.992109	-0.0114298	0.831881	-0.26555	0.614642	-0.702183	0.97197	-0.0410157	Zn-finger, C2H2 type domain containing protein.	GO:0009536(plastid)	mRNA		Os.61536	ATGGATTGATTCGTTCACGATCTAAGTTAATTAATTCGAGTAATTGATCCATATCTTTGC	AK061264	0.926865	2.73572	0.992109	0.831881	0.614642	0.97197	0
Os02g0176000|COMBINER_EST|CI436385|1	1.15062	0.202415	2.4826	1.31185	0.592606	-0.754855	1.08151	0.113052	1.61451	0.691092	1.02528	0.0360154	Conserved hypothetical protein.		COMBINER_EST		Os.14560	AAGGCCTCTCTTGTGGTTGACATCAAATCACAAGTCTAAATCCAAATGGATGGGACTCTA	CI436385	1.15062	2.4826	0.592606	1.08151	1.61451	1.02528	0
Os10g0197200|COMBINER_EST|Os10g0197200|8	1.42296	0.508896	1.63793	0.711878	2.06737	1.0478	1.90995	0.933533	1.83782	0.877996	1.11954	0.162907	BED finger domain containing protein.		COMBINER_EST		Os.78478	CGCCGCCGACTGGATCCAGATCCAGATATGCATAAAAGTGATTCACAGCTTTAAGCTTAT	Os10g0197200	1.42296	1.63793	2.06737	1.90995	1.83782	1.11954	0
Os04g0287400|mRNA|AK100954|CDS+3'UTR	0.665128	-0.588295	1.0796	0.110494	1.33431	0.416093	2.63572	1.3982	1.83675	0.877155	1.49792	0.582964	WRKY transcription factor 51.		mRNA		Os.49656	GTGTAAAACAATTTTAGGAGACTTTGAGACTGAGCTTTTACTGAAGAAAAAATAAAGCAG	AK100954	0.665128	1.0796	1.33431	2.63572	1.83675	1.49792	0
Os09g0519100|COMBINER_EST|Os09g0519100|8	1.0677	0.0945013	1.04095	0.0578951	2.20892	1.14334	1.32969	0.411092	1.48315	0.568666	1.33218	0.413785	TRANSPARENT TESTA 8 protein (Basic helix-loop-helix protein 42) (bHLH42) (AtbHLH042).		COMBINER_EST		Os.86289	CCACGGCGCCACCACCGTCCAGGAGGTCCTCGTCGACGTCCCCGCCGCGCTCCAGGACGG	Os09g0519100	1.0677	1.04095	2.20892	1.32969	1.48315	1.33218	0
Os05g0129300|mRNA|X57325|CDS+3'UTR	1.89764	0.924209	2.32948	1.22001	1.16342	0.218372	1.48785	0.57323	1.36168	0.44539	1.01948	0.0278373	Basic/leucine zipper protein.		mRNA		Os.3373	TGTGTGCTGGTTTGTGATGTGATGAACTGATGATTGTAATATTTTGACATTGAACCTATG	X57325	1.89764	2.32948	1.16342	1.48785	1.36168	1.01948	0
Os09g0369000|mRNA|AK058899|CDS+3'UTR	1.86368	0.898153	2.76197	1.4657	1.42674	0.51272	1.28396	0.360595	1.69306	0.759637	0.988583	-0.0165653	AP2 domain transcription factor RAP2.3 (Related to AP2 protein 3) (Cadmium-induced protein AS30).		mRNA		Os.11944	ATAAGAACTTGTAATGTGAATTACCTCTACTACTACTATTATTATTATTTAGCGTCGTTG	AK058899	1.86368	2.76197	1.42674	1.28396	1.69306	0.988583	0
Os03g0742300|mRNA|AK108126|CDS+3'UTR	0.918909	-0.122006	1.19385	0.255626	2.09371	1.06606	1.59376	0.672438	1.74447	0.802785	1.18361	0.243197	Response regulator receiver domain containing protein.		mRNA		Os.47324	AAAGGTGTGTAATGTGTATATATGTCTGAACTACCTTACAAAGTACTATGATCATGATGA	AK108126	0.918909	1.19385	2.09371	1.59376	1.74447	1.18361	0
Os02g0455800|COMBINER|CI524406|x	1.32478	0.405756	1.17291	0.230096	2.19148	1.13191	1.55719	0.638944	1.01022	0.0146628	1.03634	0.0514946	(No Hit)		COMBINER			TGTCTTTTTGGCAGTTATTTTAGCATAAGAAATTATTTTGTACCATCTTCATTTATTAAT	CI524406	1.32478	1.17291	2.19148	1.55719	1.01022	1.03634	0
Os08g0487700|COMBINER_EST|CB632341|7	1.19944	0.262363	0.829979	-0.268853	2.07198	1.05101	1.98361	0.988128	0.954199	-0.0676376	0.9961	-0.00563708	Basic helix-loop-helix dimerisation region bHLH domain containing protein.		COMBINER_EST		Os.60678	TTTGCATTTATTAATCCCTCCATGGGTCACTCTCAGGCCTCACTTCAGAAGGCTCAATCA	CB632341	1.19944	0.829979	2.07198	1.98361	0.954199	0.9961	0
Os04g0442300|mRNA|AK072736|CDS+3'UTR	1.90669	0.931073	2.45816	1.29758	1.10209	0.140243	1.28042	0.356622	1.71048	0.774398	0.96911	-0.0452683	ZmRR2 protein (Response regulator 2).		mRNA		Os.8117	ATCTCCTTGTGGAGGCATGGGATCACCCATATTTTTGCTACTTCCACATCTTGAGTCATG	AK072736	1.90669	2.45816	1.10209	1.28042	1.71048	0.96911	0
Os03g0425800|mRNA|AK100427|CDS+3'UTR	0.903435	-0.146507	0.792002	-0.336424	4.35092	2.12132	1.84895	0.886704	1.91904	0.940382	1.17114	0.227911	MYBY2 protein (Fragment).	GO:0009536(plastid)	mRNA		Os.7405	TTTGAGTTGTAAGCAGTGAATAGGGTAAGTGATCTGAATGGGAGCATTACAGACAAGGAA	AK100427	0.903435	0.792002	4.35092	1.84895	1.91904	1.17114	0
Os01g0131600|mRNA|AK119645|CDS+3'UTR	1.43573	0.521789	2.17886	1.12357	1.20543	0.269542	1.57997	0.659899	1.01818	0.0259966	1.06689	0.0934159	Pathogenesis-related transcriptional factor and ERF domain containing protein.		mRNA		Os.4663	ACAAGTCAAGTATTTGGGGCTGTCGTCTCTGTTATGGAAAGAAAAATAAGTTTTGATTAC	AK119645	1.43573	2.17886	1.20543	1.57997	1.01818	1.06689	0
Os03g0799600|mRNA|AK072569|CDS+3'UTR	0.881173	-0.182503	0.752575	-0.410093	1.93146	0.949693	2.70917	1.43785	0.824233	-0.278875	1.07962	0.11052	ES43 like protein.		mRNA		Os.7181	GATAGATGAAACTGGGCACTACCTACCGTGGTTGTGTTGTTGTCCATCAATAATACCTTG	AK072569	0.881173	0.752575	1.93146	2.70917	0.824233	1.07962	0
Os10g0574700|COMBINER_EST|CI029916|0	1.29816	0.376463	2.59346	1.37488	1.58916	0.668267	1.44824	0.534306	1.60072	0.678721	1.10094	0.138736	Protein of unknown function DUF597 family protein.		COMBINER_EST		Os.7002	GATGTTTCAAATTTTAGATGTCTTTGAGCAGACTTGTAGCTAATACTCCTATGGATTAGC	CI029916	1.29816	2.59346	1.58916	1.44824	1.60072	1.10094	0
Os01g0657400|mRNA|AY323486|CDS+3'UTR	1.14651	0.197247	1.48069	0.566266	0.667017	-0.584205	1.34154	0.423892	2.14614	1.10174	1.43462	0.52067	Ethylene responsive element binding factor 5 (AtERF5).		mRNA		Os.38422	TTCCCGCTCAACCCGCTTCCCGCAATTTTCTAAAAACGGGATCGGCTTCTTCAATCACGG	AY323486	1.14651	1.48069	0.667017	1.34154	2.14614	1.43462	0
Os08g0544800|mRNA|D87261|CDS+3'UTR	1.48924	0.57458	2.34369	1.22878	0.786685	-0.346141	1.62201	0.697785	1.73639	0.796091	0.925642	-0.111473	PCF2.		mRNA		Os.57358	CAGTGTTTAGTCTTAGAGAAGAAGAAGATGATGATGATTTAGCATGCAAATGAGCAGTTG	D87261	1.48924	2.34369	0.786685	1.62201	1.73639	0.925642	0
Os01g0900800|mRNA|AK121411|CDS+3'UTR	0.986434	-0.0197057	2.61382	1.38616	0.90582	-0.142704	1.06243	0.0873687	1.67597	0.745	1.10391	0.142619	Basic helix-loop-helix dimerisation region bHLH domain containing protein.		mRNA		Os.57798	CCTACATCAAGGAGCTTCAGGGCCAAGTTGAGGTATGCTAGCTCCACTTCAGAAATCTCT	AK121411	0.986434	2.61382	0.90582	1.06243	1.67597	1.10391	0
Os01g0658900|mRNA|AY333184|CDS+3'UTR	0.658059	-0.603711	1.01228	0.0176131	1.97909	0.984839	1.78253	0.833928	3.2414	1.69662	1.22277	0.290156	G-box binding factor 1.		mRNA		Os.413	TCGAAGTATTAGGTACGATTTTGTCACTGTATTCGCCCTTGTAAATTACTAGTAGCTGCC	AY333184	0.658059	1.01228	1.97909	1.78253	3.2414	1.22277	0
Os01g0927600|mRNA|AK072309|CDS+3'UTR	1.65552	0.727286	2.61514	1.38689	1.06442	0.0900698	1.38048	0.465168	1.43523	0.521279	0.898311	-0.154713	AUX/IAA protein family protein.		mRNA		Os.26144	AAATGGCGATCGAACGAACGAACAAATGGCGTATGTATTGTCTGATCTTTGATATAAATA	AK072309	1.65552	2.61514	1.06442	1.38048	1.43523	0.898311	0
Os07g0259100|mRNA|AY434734|CDS+3'UTR	2.54894	1.34989	0.785405	-0.34849	1.33257	0.414206	1.11651	0.159	0.678188	-0.560244	0.775691	-0.366446	Ethylene receptor.		mRNA		Os.29967	TGCTAGCAGTCTTTTAGTTAGCACGGCTCTAGACACCAGTTCATCTCGTGTACTCGATAA	AY434734	2.54894	0.785405	1.33257	1.11651	0.678188	0.775691	0
Os04g0610400|COMBINER_EST|AU183275|6	1.76036	0.815873	2.29248	1.19691	1.62306	0.698712	1.90513	0.929893	1.88967	0.918134	1.08996	0.124279	Pathogenesis-related transcriptional factor and ERF domain containing protein.		COMBINER_EST		Os.59032	TAGGTGTACATAGATCGTGTCCTTTTTGCACGGGGAGATAGGTATGAGGAAAAGGCTACT	AU183275	1.76036	2.29248	1.62306	1.90513	1.88967	1.08996	0
Os02g0692700|mRNA|AK104818|CDS+3'UTR	0.588678	-0.76445	0.723114	-0.467704	2.8958	1.53396	1.51044	0.594972	1.31329	0.393189	1.08239	0.114227	Protein of unknown function DUF597 family protein.		mRNA		Os.18638	TGGTGGGGTAGGAGACAGTCACACAGTGGGATATTCATATGTGCATTATATTACCCATGT	AK104818	0.588678	0.723114	2.8958	1.51044	1.31329	1.08239	0
Os09g0551600|mRNA|AK066658|CDS+3'UTR	1.53619	0.619361	2.10449	1.07347	0.894011	-0.161636	1.20263	0.266188	1.3009	0.379513	0.963233	-0.0540437	HMGd1 protein (Nucleasome/chromatin assembly factor D protein NFD101).		mRNA		Os.57443	GATGTTGCTGCCTTTAGCTTTTAGTCTTAGAGGTCTCCTCCTGTAGCTTAGCTCTCATGT	AK066658	1.53619	2.10449	0.894011	1.20263	1.3009	0.963233	0
Os11g0156000|mRNA|AK070487|CDS+3'UTR	0.994261	-0.00830284	1.54016	0.623084	4.17717	2.06253	1.53946	0.622427	0.992943	-0.0102169	1.00825	0.0118497	Transcriptional factor B3 family protein.		mRNA		Os.53019	CTGAATAAATCACTATGATGTTAATAGTATGACTAAAGAAAACTCCCGCAAACGACAAGC	AK070487	0.994261	1.54016	4.17717	1.53946	0.992943	1.00825	0
Os04g0398000|mRNA|AK101501|CDS+3'UTR	1.0277	0.0394237	0.629669	-0.667334	0.891415	-0.16583	1.76996	0.823715	1.30916	0.388645	2.09032	1.06372	Pathogenesis-related transcriptional factor and ERF domain containing protein.		mRNA		Os.9523	TTGTTCAAGTGTGAACTAATTGTGCAAAATTAGTCCAAGTAAAGCAAAGAGAGAGGATTC	AK101501	1.0277	0.629669	0.891415	1.76996	1.30916	2.09032	0
Os05g0361700|mRNA|AK100184|CDS+3'UTR	1.18344	0.242988	1.5378	0.620869	0.588967	-0.763741	0.895123	-0.159842	2.67172	1.41777	1.5074	0.592065	Ethylene responsive element binding factor3 (OsERF3).		mRNA		Os.4893	GTGTCTTGTAATGATTTCAGACTTCTTGGGCAACATGAGCAATGCATTTCGACTTCCACT	AK100184	1.18344	1.5378	0.588967	0.895123	2.67172	1.5074	0
Os12g0583700|mRNA|AY219847|CDS+3'UTR	0.714371	-0.485255	1.05059	0.0712039	2.57782	1.36615	1.64479	0.7179	1.51916	0.603278	0.767057	-0.382593	Zn-finger, C2H2 type domain containing protein.		mRNA		Os.16453	TTTCTTAATTTGGTGATTAGTCTTAGGAATGATGATTAGTTTGTGTATATAGCCATTGTT	AY219847	0.714371	1.05059	2.57782	1.64479	1.51916	0.767057	0
Os03g0152100|mRNA|AY224589|CDS	0.987928	-0.0175223	0.899293	-0.153136	1.84864	0.886468	2.13777	1.09611	1.38971	0.474785	1.34662	0.429347	E2F dimerization factor.		mRNA		Os.26417	TGCAAGATCAACTAATGGTACAGCTAGATTGCCAAGCTCACCCCCTATTCCAGGAATACT	AY224589	0.987928	0.899293	1.84864	2.13777	1.38971	1.34662	0
Os06g0699600|mRNA|AK121295|CDS+3'UTR	1.25425	0.326829	1.34989	0.43284	2.32607	1.21789	1.20138	0.264692	1.24623	0.317565	1.79149	0.841162	CCT domain containing protein.		mRNA		Os.24092	TTATGTCTTACTCCAATCGAAATGGCTTGTCCAAGTTGCAGGCTTTCAGCTTGGAAGGGA	AK121295	1.25425	1.34989	2.32607	1.20138	1.24623	1.79149	0
Os08g0103900|mRNA|AK110611|CDS+3'UTR	1.72998	0.790759	2.03988	1.02849	1.27211	0.347228	1.22349	0.291	1.0258	0.0367485	1.30843	0.387836	NAM-like protein.		mRNA		Os.56943	CGTTGTCTGCTTAATGTGTACACCACCTCTCTGCAGTATATATAGTATTGATCAATTAAT	AK110611	1.72998	2.03988	1.27211	1.22349	1.0258	1.30843	0
Os12g0163400|mRNA|AK102298|CDS+3'UTR	1.43184	0.517872	2.57935	1.36701	1.13051	0.176971	1.35742	0.440866	1.22994	0.298583	1.31926	0.399725	Tubby family protein.		mRNA		Os.12718	AAATTTCGTAATGGCTGCCTGTTGTGGGAGATGTGCAATGTATTTTTGATGAACTTTGTT	AK102298	1.43184	2.57935	1.13051	1.35742	1.22994	1.31926	0
Os08g0431900|mRNA|AY177694|CDS+3'UTR	1.92238	0.94289	0.813208	-0.298304	1.37621	0.460697	4.71418	2.23701	1.02746	0.0390842	1.22725	0.295426	Transcription factor MADS23.		mRNA		Os.50641	GCGGCTAATTTGGTCAAAGATGGGGAAGAGTGAAGAAGATGAGAGGAGAATTCGATGGGG	AY177694	1.92238	0.813208	1.37621	4.71418	1.02746	1.22725	0
Os09g0507200|mRNA|U78892|CDS+3'UTR	0.961919	-0.056013	1.20995	0.274951	4.87663	2.28589	1.55013	0.632389	1.13479	0.182428	1.00276	0.00397923	MADS box protein.	GO:0005739(mitochondrion)	mRNA		Os.2236	AGTGCAGTGCCTGTACATTTCATAATTTGCGGTAAAGTTTATTGACTATATATCCAGTGT	U78892	0.961919	1.20995	4.87663	1.55013	1.13479	1.00276	0
Os06g0166500|mRNA|AK102541|CDS+3'UTR	1.1768	0.234868	1.40697	0.492594	1.2622	0.335936	1.30366	0.382572	1.15618	0.209361	3.00005	1.58499	AUX/IAA protein family protein.		mRNA		Os.15798	CACAGGATGGTACTGAATACTGAGCATATCCTGTACGGGGAGTTCAGATATGGGTGTTAT	AK102541	1.1768	1.40697	1.2622	1.30366	1.15618	3.00005	0
Os01g0674000|mRNA|AK099396|CDS+3'UTR	1.04673	0.0658858	1.51493	0.59925	1.20326	0.266946	1.37512	0.459558	2.75195	1.46045	1.1777	0.235977	Homeodomain-like containing protein.		mRNA		Os.6377	TTCCAGCGTGCTTAAATTTGGCAATGCCTGGTTGATATCTCCTCAGATTGGGAGGTTTAC	AK099396	1.04673	1.51493	1.20326	1.37512	2.75195	1.1777	0
Os08g0562200|mRNA|AK120773|CDS+3'UTR	1.95197	0.964934	2.45336	1.29476	1.48799	0.573361	1.03626	0.0513896	1.68927	0.756397	1.72965	0.79048	No apical meristem (NAM) protein domain containing protein.		mRNA		Os.9354	TGAAGAAAGTCCTTGTCGCTATATATTTGTGTGTTTACTTATGCTCTTGCCTGGAATAAA	AK120773	1.95197	2.45336	1.48799	1.03626	1.68927	1.72965	0
Os05g0571200|mRNA|AK108389|CDS+3'UTR	0.936989	-0.0938963	1.46514	0.551037	2.3827	1.2526	1.68424	0.752094	1.79891	0.847123	1.0181	0.0258773	WRKY transcription factor 19.		mRNA		Os.87972	CATACTACTCTGTACAGCCTCTATGCTTTTTCCTTATGAATGAATCTACTATTAGTTGCT	AK108389	0.936989	1.46514	2.3827	1.68424	1.79891	1.0181	0
Os05g0361700|mRNA|AJ575218|5'UTR+CDS	0.963546	-0.0535752	1.34902	0.43191	0.509889	-0.971746	0.776281	-0.36535	2.38459	1.25374	1.35885	0.442388	Ethylene responsive element binding factor3 (OsERF3).		mRNA		Os.4893	CGGCCGCCGAGCACCAGCTCCGCGAGTGCATGTCCGGGCTGGAGGCGTTCTTGGGCCTCG	AJ575218	0.963546	1.34902	0.509889	0.776281	2.38459	1.35885	0
Os04g0350700|mRNA|AK108605|CDS+3'UTR	1.48345	0.568954	2.50851	1.32683	0.655496	-0.609342	0.9056	-0.143054	1.43753	0.523593	1.11534	0.157488	Phytochrome-interacting factor 4 (Basic helix-loop-helix protein 9) (bHLH9) (AtbHLH009) (Short under red-light 2).	GO:0009536(plastid)	mRNA		Os.87970	GAAAAACACCTTCCTTTTTTGTGGACATTGTTTTGTATCAAGAGTACTGGAATCATCATG	AK108605	1.48345	2.50851	0.655496	0.9056	1.43753	1.11534	0
Os06g0622300|mRNA|AK064549|CDS+3'UTR	1.4404	0.526467	2.17221	1.11917	1.3072	0.386483	1.09407	0.129703	1.07098	0.0989329	1.07182	0.100064	AT-rich interaction region domain containing protein.		mRNA		Os.12814	TGAGTCATAAATGGTAGAACTCAACATTGTTGTTGCTGGACAGTAGTAAGTTGCAATGGG	AK064549	1.4404	2.17221	1.3072	1.09407	1.07098	1.07182	0
Os12g0601400|mRNA|AK073361|CDS+3'UTR	0.980967	-0.0277232	2.36909	1.24434	0.666447	-0.585438	0.822406	-0.282077	0.825718	-0.276279	0.998775	-0.00176872	Auxin-responsive protein (Aux/IAA) (Fragment).		mRNA		Os.7855	AAGAAGAATGCATGTATGCATGGGCTGTGTGTACTTCTCCCTCTGGCTTCAATGCTTTGA	AK073361	0.980967	2.36909	0.666447	0.822406	0.825718	0.998775	0
Os01g0848400|mRNA|AB071330|CDS+3'UTR	1.29038	0.367794	2.01123	1.00808	0.702363	-0.509712	0.795733	-0.329644	1.1337	0.181039	1.1506	0.202387	Homeobox domain containing protein.		mRNA		Os.19639	TAGGATGGTATATAAGTCAATCACTTGGCGACATGGCTTGATGATCAGTCTGAATCAATT	AB071330	1.29038	2.01123	0.702363	0.795733	1.1337	1.1506	0
Os01g0707500|mRNA|AK100208|CDS+3'UTR	1.32893	0.410264	2.15423	1.10717	0.720069	-0.473793	1.03777	0.0534934	1.01503	0.0215236	0.95461	-0.0670162	Transcription factor.		mRNA		Os.25546	AAACGGGTGCCATCTGATAGAGGAAAACATGTGGTTCAATAATGGAAAAGAGTGGCCTGG	AK100208	1.32893	2.15423	0.720069	1.03777	1.01503	0.95461	0
Os11g0116900|mRNA|AK073243|CDS+3'UTR	0.748519	-0.41789	2.14239	1.09922	0.824088	-0.27913	1.2364	0.306144	1.52093	0.604956	1.00389	0.00560436	DNA-binding WRKY domain containing protein.	GO:0009536(plastid)	mRNA		Os.33990	ACTGAATTGGCGTTTCTCTATCTAGTAGGAAGGAGTACGTGATACAGAAAAAGGCAAATG	AK073243	0.748519	2.14239	0.824088	1.2364	1.52093	1.00389	0
Os07g0108900|mRNA|AF058698|CDS+3'UTR	3.53034	1.81981	1.24565	0.316894	1.97874	0.984582	1.11604	0.158393	0.985754	-0.0206998	0.873279	-0.195485	MADS15 protein.		mRNA		Os.12750	AATCATCAGCACGTACCTAGTGCTTCCTACTGATATATATGCATGCAATTGTGTGCATAT	AF058698	3.53034	1.24565	1.97874	1.11604	0.985754	0.873279	0
Os07g0685000|mRNA|AK065816|CDS+3'UTR	1.05933	0.0831539	2.29309	1.19729	0.736618	-0.441011	0.911156	-0.13423	1.33079	0.412279	0.855273	-0.225542	Zn-finger, Dof type domain containing protein.		mRNA		Os.10235	TTCTGCTGATCCTTCAGCTCTGTGATCAATGGCCCATATATTTACCTGACAAGTTTCAGA	AK065816	1.05933	2.29309	0.736618	0.911156	1.33079	0.855273	0
Os06g0332700|COMBINER_EST|Os06g0332700|8	1.43303	0.519069	1.26739	0.341859	1.32645	0.407566	2.36015	1.23888	1.44449	0.530557	1.08871	0.122617	Tesmin/TSO1-like, CXC domain containing protein.	GO:0005739(mitochondrion)	COMBINER_EST		Os.80440	TCCGGACAGTCATCACACGTGGAAAAATAAATGGCAACCGGCAATGTAGCATCAGACATT	Os06g0332700	1.43303	1.26739	1.32645	2.36015	1.44449	1.08871	0
Os08g0157600|mRNA|AK104073|CDS+3'UTR	0.818848	-0.288333	0.652563	-0.615812	1.09594	0.132175	0.509478	-0.972909	3.08585	1.62567	0.915891	-0.126753	Myb, DNA-binding domain containing protein.		mRNA		Os.14931	AGCGACTGCTAAACTTTCTTCATAAAAGGGTATTATCCTTATTATGCATTATAGTCTGGG	AK104073	0.818848	0.652563	1.09594	0.509478	3.08585	0.915891	0
Os11g0129700|mRNA|AJ575217|CDS	0.671889	-0.573706	0.598024	-0.741725	0.843282	-0.245913	1.11762	0.160427	2.65637	1.40946	1.05092	0.0716581	Pathogenesis-related transcriptional factor and ERF domain containing protein.	GO:0005739(mitochondrion)	mRNA		Os.16683	CAACTTCGACATCAGCTGCTACCTGGACCAGCCACAGTTACTGGCACAGCTGCAACAGGA	AJ575217	0.671889	0.598024	0.843282	1.11762	2.65637	1.05092	0
Os01g0848400|mRNA|AB071331|CDS+3'UTR	1.31968	0.400186	2.01342	1.00965	0.720054	-0.473824	0.790624	-0.338937	1.16399	0.219081	1.13566	0.183536	Homeobox domain containing protein.		mRNA		Os.19639	GCTTGATGATCAGTCTGAATCAATTTGTTCGGAGGGTGAAAAAACATTGATCTTCCCTTC	AB071331	1.31968	2.01342	0.720054	0.790624	1.16399	1.13566	0
Os04g0591100|mRNA|AK069139|CDS+3'UTR	1.38755	0.47254	2.18294	1.12627	0.548446	-0.866578	0.796808	-0.327696	0.840205	-0.251188	0.834324	-0.26132	Protein of unknown function DUF597 family protein.		mRNA		Os.14686	GGTGTTCATATTCGTGCTTGCCTGTAATAAAGATGAGAATGCTGCTCCTGATGGCCTTCA	AK069139	1.38755	2.18294	0.548446	0.796808	0.840205	0.834324	0
Os02g0606200|mRNA|AB001885|CDS+3'UTR	1.36924	0.453377	2.18484	1.12753	0.999698	-0.00043638	1.11532	0.157457	1.37035	0.454539	0.98785	-0.0176364	Zn-finger, B-box domain containing protein.	GO:0003677(DNA binding) ; GO:0005622(intracellular) ; GO:0008270(zinc ion binding) ; GO:0016023(cytoplasmic membrane-bounded vesicle)	mRNA		Os.3397	AACTGTGACATATTTGAGCCACTCTGCTTCCGTCCCATGCCATCAGTGATCAATCTGATA	AB001885	1.36924	2.18484	0.999698	1.11532	1.37035	0.98785	0
Os01g0589300|mRNA|AK103040|CDS+3'UTR	1.46264	0.54858	2.09613	1.06772	0.974183	-0.0377355	1.35867	0.442192	1.49368	0.578873	1.07894	0.10962	Single myb histone 1.		mRNA		Os.8369	TATGGACATGGCTTTAATATGACAAGTTGGTGGTGGTGTTTTAGCATTACATTACAACTA	AK103040	1.46264	2.09613	0.974183	1.35867	1.49368	1.07894	0
Os08g0198100|COMBINER_EST|Os08g0198100|8	0.566186	-0.820653	0.754299	-0.406792	2.06434	1.04568	1.08355	0.115762	0.627227	-0.672941	0.782842	-0.353208	BED finger domain containing protein.		COMBINER_EST		Os.80517	TGGAACAGATAAGAATGACATTGAGCAAGGATCAAATGGAGAATTCAGAGAACTAACTTC	Os08g0198100	0.566186	0.754299	2.06434	1.08355	0.627227	0.782842	0
Os02g0657000|mRNA|AY346094|CDS+3'UTR	1.30966	0.389192	1.48294	0.568459	0.91091	-0.13462	1.38261	0.467396	2.02371	1.017	0.989172	-0.0157067	AP2 domain-containing protein Rap211.	GO:0005739(mitochondrion)	mRNA		Os.50639	CAAAAGAATTCATGCATGCAAGCCAGCTACGGCCTACGGCGCACAGAAACTTGAGCCAAA	AY346094	1.30966	1.48294	0.91091	1.38261	2.02371	0.989172	0
Os05g0412000|COMBINER_EST|CI258603|6	1.43371	0.519752	2.29914	1.20109	0.593685	-0.752229	1.29689	0.375054	1.10511	0.144185	0.550826	-0.86033	Myb, DNA-binding domain containing protein.		COMBINER_EST		Os.21034	AACTTAGCCTTAGAGAGGATGATTATTTAGAGGGTAAAAAGGAATGTGACAGTTTAGTAG	CI258603	1.43371	2.29914	0.593685	1.29689	1.10511	0.550826	0
Os05g0321900|COMBINER|CI429638|6	1.14041	0.189552	1.3566	0.439999	1.82015	0.864054	1.74821	0.805882	4.58606	2.19726	1.11281	0.154205	(No Hit)		COMBINER			TCACGGAATAGCGAGTTCATTAGTGTAAATCTCCAATTAAGTTGTATAATAACCACAGTG	CI429638	1.14041	1.3566	1.82015	1.74821	4.58606	1.11281	0
Os06g0194000|mRNA|AK069833|CDS+3'UTR	1.80544	0.85235	2.67077	1.41726	0.879917	-0.184561	0.55178	-0.857836	1.16509	0.220445	0.929535	-0.105419	Ethylene responsive element binding factor 5 (AtERF5).		mRNA		Os.7177	AAAGTAAAGCTGAACTTGTACTAATGTTCTTGCACAAGTTGCAATAATGTTGCCTTATGG	AK069833	1.80544	2.67077	0.879917	0.55178	1.16509	0.929535	0
Os02g0725900|mRNA|AJ300218|CDS+3'UTR	0.672635	-0.572104	0.932007	-0.101587	1.2407	0.311151	1.04954	0.0697566	0.81658	-0.292334	2.0206	1.01478	Transcription factor CBF/NF-Y/archaeal histone domain containing protein.		mRNA		Os.57554	GTGGGTTATGCGAGAAAAAGAAAATGACGTTGCATCAAATAAAATGCTTGATGTTTGCGT	AJ300218	0.672635	0.932007	1.2407	1.04954	0.81658	2.0206	0
Os02g0682200|mRNA|U78782|CDS+3'UTR	1.54439	0.62704	0.929604	-0.105312	3.15008	1.65539	1.43383	0.519876	1.09899	0.136175	1.45664	0.542642	MADS box protein.		mRNA		Os.7271	GTCCGTGGTTGTGTTTCCGTGCTACCTTTTTATGTTTTGATTTGGATCTTGTTTGAAAAT	U78782	1.54439	0.929604	3.15008	1.43383	1.09899	1.45664	0
Os09g0449000|COMBINER_EST|C99578|7	1.29947	0.377919	0.887711	-0.171837	1.97906	0.984813	2.17951	1.124	0.647142	-0.627845	0.768033	-0.38076	Zn-finger-like, PHD finger domain containing protein.	GO:0005739(mitochondrion)	COMBINER_EST		Os.18372	TCGAGAATTCAATTTGTTTTCTCGGCAAAACCAAAATGAAAACGAAGGTAAAACCAAGTG	C99578	1.29947	0.887711	1.97906	2.17951	0.647142	0.768033	0
Os01g0286900|mRNA|AK103865|CDS+3'UTR	1.10265	0.140976	2.03015	1.02158	0.613425	-0.705042	0.895039	-0.159978	0.833159	-0.263336	1.22371	0.291257	Auxin-responsive protein IAA31 (Indoleacetic acid-induced protein 31).		mRNA		Os.18169	GTAGAGAAGTTGATAACACAAAGGTTCCATTTTACCTCAGTGGAATCAAATTTTGTGGCC	AK103865	1.10265	2.03015	0.613425	0.895039	0.833159	1.22371	0
Os02g0776900|mRNA|AF201895|CDS+3'UTR	1.16459	0.21982	2.19839	1.13645	0.531844	-0.910926	1.2142	0.28001	0.753975	-0.407412	1.28844	0.365627	Growth-regulating factor 1.		mRNA		Os.2347	TGAACGCCCTTTTTCTTCTTTCCGATTCCTCTGCCTGTGATAGTACTCGCTCCGAAAAAA	AF201895	1.16459	2.19839	0.531844	1.2142	0.753975	1.28844	0
Os08g0535900|mRNA|AK107757|CDS+3'UTR	0.774343	-0.368955	2.86463	1.51835	0.779018	-0.360272	1.51567	0.599955	0.749072	-0.416824	0.642821	-0.637511	Conserved hypothetical protein.		mRNA		Os.38351	CTTTCTTCTGGAATTCTATCCTCTGTACTTTATTTTTAATATATGCTGAAATTCAAGTGC	AK107757	0.774343	2.86463	0.779018	1.51567	0.749072	0.642821	0
Os08g0544800|mRNA|AK060536|CDS+3'UTR	1.30985	0.389405	2.09366	1.06602	0.763356	-0.389571	1.51861	0.602755	1.72346	0.785308	1.12726	0.172824	PCF2.		mRNA		Os.57358	TTCTCGATCGTTTCTTTCCCGCAATATTCCTCATCCTTGTCATGATGAACTAGTAATTAC	AK060536	1.30985	2.09366	0.763356	1.51861	1.72346	1.12726	0
Os06g0267500|mRNA|AK060434|CDS+3'UTR	1.04498	0.0634724	0.756607	-0.402384	2.08889	1.06273	1.86286	0.897516	1.26	0.333425	1.11088	0.151709	NAM1 protein (Fragment).		mRNA		Os.24746	AAGTCATTTTCTGGAGCTTGTGGTAAAGCAGGGCTGAGAATCTCGTGCAAGCTTCATCTT	AK060434	1.04498	0.756607	2.08889	1.86286	1.26	1.11088	0
Os05g0129300|mRNA|AK104844|CDS+3'UTR	1.93423	0.951758	2.46146	1.29952	1.19046	0.251515	1.5065	0.591204	1.39615	0.481455	1.02627	0.0374122	Basic/leucine zipper protein.		mRNA		Os.3373	TGTGTGCTGGTTTGTGATGTGATGAACTGATGATTGTAATATTTTGACATTGAACCTATG	AK104844	1.93423	2.46146	1.19046	1.5065	1.39615	1.02627	0
Os04g0567800|mRNA|AB028129|CDS+3'UTR	1.91696	0.938822	2.5661	1.35958	1.20616	0.270423	1.50991	0.594466	1.43935	0.52542	1.29669	0.374831	Dof zinc finger protein.		mRNA		Os.4182	AGTAGTAGTTGCAAAAGGGGTTTTTGAGCGCATGTAATTTAATTTGTATAGTACTCCTAC	AB028129	1.91696	2.5661	1.20616	1.50991	1.43935	1.29669	0
Os07g0684800|mRNA|AK073876|CDS+3'UTR	0.791097	-0.338073	2.07121	1.05048	0.838897	-0.253434	1.00965	0.013852	1.57267	0.653215	1.40679	0.492404	GRAB2 protein.		mRNA		Os.7362	AACTAAACCCCTTGTACATGTACCATCAGTTGTGCTTTACTTACATGATCAATTCAACCA	AK073876	0.791097	2.07121	0.838897	1.00965	1.57267	1.40679	0
Os07g0685000|mRNA|AK104095|CDS+3'UTR	1.04044	0.0571981	2.24114	1.16423	0.927696	-0.108275	1.09441	0.130149	1.41558	0.501398	0.797392	-0.326638	Zn-finger, Dof type domain containing protein.		mRNA		Os.10235	AATAATTGTTAATAGCTTTGCCTAAAGGATACTGATAGTATTCTGCTGATCCTTCAGCTC	AK104095	1.04044	2.24114	0.927696	1.09441	1.41558	0.797392	0
Os07g0160100|mRNA|AK070045|CDS+3'UTR	1.33713	0.41914	1.57922	0.659208	1.35139	0.434449	0.822322	-0.282224	2.42227	1.27636	0.850742	-0.233206	YABBY2.		mRNA		Os.74707	TAGTCTCGTATTATACGTACTATTATACGTACGTGCTGTGCTATGTACGTAGACAACAAA	AK070045	1.33713	1.57922	1.35139	0.822322	2.42227	0.850742	0
Os07g0173300|mRNA|AK110935|5'UTR+CDS	2.10604	1.07454	1.00393	0.00565911	0.765233	-0.386028	1.41472	0.500517	1.43848	0.524548	0.644018	-0.634826	Hypothetical protein.		mRNA		Os.58009	AGAAAGCAAAACCAAATGCCATTGATCAGGATACATCTCGTCCTTCTCTTGAGAAGCATG	AK110935	2.10604	1.00393	0.765233	1.41472	1.43848	0.644018	0
Os08g0472000|mRNA|AY323482|CDS+3'UTR	1.07583	0.105444	0.902981	-0.147232	1.9678	0.976582	1.7935	0.842776	2.15197	1.10565	1.24699	0.318449	TRAB1 (BZIP transcription factor).		mRNA		Os.4379	TCTGTTGTAAATTGATGATCAACAGAGTCGAGTGTACTAGTGCTTAACTTGCCCTGTCAC	AY323482	1.07583	0.902981	1.9678	1.7935	2.15197	1.24699	0
Os06g0162800|mRNA|AK064184|CDS+3'UTR	2.5432	1.34664	0.843615	-0.245343	1.19275	0.254288	1.37969	0.464339	0.711788	-0.49048	1.04674	0.0659053	MADS box protein.		mRNA		Os.4367	GAATGATCCCGGTTTGATTGATGAATGCTGCAAGAACATAATCTATATGTTAGTCTGAAT	AK064184	2.5432	0.843615	1.19275	1.37969	0.711788	1.04674	0
Os01g0749300|mRNA|AY344491|CDS+3'UTR	0.723429	-0.467076	0.7095	-0.495125	4.88431	2.28815	1.59503	0.673587	1.38066	0.465362	1.34911	0.432005	Heat shock factor.		mRNA		Os.2152	AGTGAGATATGTTGACTAACATCTATTTCGCAGTGTACCGTATTTTTTCCATCATGTACC	AY344491	0.723429	0.7095	4.88431	1.59503	1.38066	1.34911	0
Os01g0187900|mRNA|AK071611|CDS+3'UTR	1.16726	0.223127	1.24114	0.311664	2.72751	1.44759	1.68365	0.751591	1.13922	0.188042	1.29044	0.367863	Transcription factor MYBS2.		mRNA		Os.3818	TCGATAATGAAAAATGTTGTATGCATATACCTTTGATAATACATCCTCCATCCTTTGGAG	AK071611	1.16726	1.24114	2.72751	1.68365	1.13922	1.29044	0
Os04g0605100|mRNA|AK072938|CDS+3'UTR	0.801562	-0.319115	1.27853	0.354484	0.952382	-0.070388	2.19328	1.13309	1.21455	0.280423	1.02844	0.0404644	WRKY transcription factor 68.		mRNA		Os.49549	AGAAGAAAAGATTGTAGAAAGAGGACGAGGGAAACTTGATGCTAGAGAATTACCGTCTCC	AK072938	0.801562	1.27853	0.952382	2.19328	1.21455	1.02844	0
Os09g0475400|mRNA|AK101896|CDS+3'UTR	1.27814	0.354046	1.88634	0.915591	1.63107	0.705818	1.5152	0.599511	2.09897	1.06968	1.25888	0.332136	Basic helix-loop-helix dimerisation region bHLH domain containing protein.		mRNA		Os.16741	CGTTGTAACCTGTATGATAACTCAGCTGCACCTGTTAGCTATGTGAAGTAGTAATTCGTT	AK101896	1.27814	1.88634	1.63107	1.5152	2.09897	1.25888	0
Os02g0673700|mRNA|AK120810|CDS+3'UTR	1.57575	0.656035	1.49222	0.577465	0.992676	-0.0106047	1.3557	0.439038	2.01636	1.01175	1.49491	0.580056	Zn finger protein (Fragment).	GO:0009536(plastid)	mRNA		Os.4183	TCCACGGACGGTACGTACGCCGTTTGAGTTACTGTATGTAGTCTGAACAAACAACATGTT	AK120810	1.57575	1.49222	0.992676	1.3557	2.01636	1.49491	0
Os08g0157600|mRNA|AY452478|CDS+3'UTR	0.907835	-0.139498	0.653069	-0.614692	1.21081	0.275968	0.529601	-0.917021	2.75954	1.46443	0.94608	-0.0799657	Myb, DNA-binding domain containing protein.		mRNA		Os.14931	TTATTGTGTGTTGTATCTTAATGCTTGCCAAGCAGCTCCTATAGACTGCTTTTAAACCGT	AY452478	0.907835	0.653069	1.21081	0.529601	2.75954	0.94608	0
Os04g0394300|mRNA|AK111819|CDS+3'UTR	1.84335	0.882329	2.532	1.34028	1.534	0.617294	1.24309	0.313926	1.20997	0.274972	1.29697	0.375142	Zn-finger, C-x8-C-x5-C-x3-H type domain containing protein.		mRNA		Os.88292	ATGACATGTTCACGTACATGACTGCACCCCTTTTCAATGCAACTTCTCTAACCAAATACT	AK111819	1.84335	2.532	1.534	1.24309	1.20997	1.29697	0
Os02g0556900|mRNA|AK063555|5'UTR+CDS	1.26418	0.338206	1.74103	0.799939	1.28833	0.365507	1.77684	0.829316	2.31212	1.20922	1.15061	0.2024	DDT domain containing protein.		mRNA		Os.24275	ATGAGCAGAACTCAAGCATTGATGGATTGCAAGATGACAATGAGAGTGTTGATGAGCAGG	AK063555	1.26418	1.74103	1.28833	1.77684	2.31212	1.15061	0
Os12g0573200|mRNA|AK121943|CDS+3'UTR	1.19389	0.255665	2.03165	1.02265	1.53252	0.615907	1.33702	0.41902	0.963308	-0.0539308	1.47952	0.565129	GRAS transcription factor domain containing protein.		mRNA		Os.14250	TATTTGGTCTATTCATGATCCATGTTGCAACAGAGGGTCAAACATTTTTGCCCATTGATG	AK121943	1.19389	2.03165	1.53252	1.33702	0.963308	1.47952	0
Os11g0129700|mRNA|AK112088|CDS+3'UTR	0.65474	-0.611005	0.56407	-0.826054	0.736725	-0.440802	0.931952	-0.101673	2.85928	1.51565	0.91791	-0.123575	Pathogenesis-related transcriptional factor and ERF domain containing protein.	GO:0005739(mitochondrion)	mRNA		Os.16683	TTCTCTCTGTGTGTGTGTTTCTGGGTGTTGAAAATCTTGAGATATACAGGGAAGTTTTCA	AK112088	0.65474	0.56407	0.736725	0.931952	2.85928	0.91791	0
Os06g0309000|mRNA|AK121021|CDS+3'UTR	1.11735	0.160075	1.59039	0.669384	1.87835	0.909463	2.32631	1.21805	0.740741	-0.432958	1.23811	0.308144	Zn-finger-like, PHD finger domain containing protein.		mRNA		Os.24334	AAACATCCAATCCAAACGTTCCTCTGTAAAACTTCTCTCAGCGGTTTACTTGCCGTTCTT	AK121021	1.11735	1.59039	1.87835	2.32631	0.740741	1.23811	0
Os03g0620500|mRNA|AK100451|CDS+3'UTR	0.713986	-0.486033	0.795355	-0.330328	1.28597	0.362857	1.07775	0.108021	1.28983	0.36718	2.13592	1.09486	Transcriptional factor B3 family protein.		mRNA		Os.53859	AGAGTTGGCAGCTTTTAAACAACCTCGCTGATGGTAGTTGTCCTACTTGCGAATTTCTAC	AK100451	0.713986	0.795355	1.28597	1.07775	1.28983	2.13592	0
Os08g0510700|mRNA|AK101254|CDS+3'UTR	1.75039	0.80768	2.7233	1.44536	0.855478	-0.225197	1.24382	0.314775	1.60767	0.684974	1.18218	0.241446	Myb, DNA-binding domain containing protein.		mRNA		Os.54007	ATTGGTGTCAATATGGCATGAATCGAATCAAGAACATATGGTGTCAATGTGGCATCATCA	AK101254	1.75039	2.7233	0.855478	1.24382	1.60767	1.18218	0
Os03g0716200|COMBINER_EST|CI122173|6	1.54362	0.626321	2.05852	1.04161	1.49026	0.57556	1.65723	0.728775	1.39801	0.483373	1.06893	0.0961629	Zn-finger-like, PHD finger domain containing protein.		COMBINER_EST		Os.58374	TAGCTATTCGACTGGAAATTTTGTACCTGATACACTACAGAAGATGATATAGCTAGATGT	CI122173	1.54362	2.05852	1.49026	1.65723	1.39801	1.06893	0
Os07g0108900|mRNA|AF345911|CDS+3'UTR	2.23596	1.16089	0.97707	-0.0334659	1.77264	0.825902	1.99252	0.994597	1.16559	0.221056	0.75668	-0.402244	MADS15 protein.		mRNA		Os.12750	TGCATGCCATGCTCCCGTGATGGTTAATTAATTTATGATTGTGTTTATACGCTAATTAAC	AF345911	2.23596	0.97707	1.77264	1.99252	1.16559	0.75668	0
Os03g0753100|mRNA|AY551922|CDS+3'UTR	0.920286	-0.119845	1.37671	0.461221	1.71726	0.780107	2.76746	1.46856	1.19072	0.25183	1.02082	0.0297243	MADS-box transcription factor CDM44.		mRNA		Os.49761	TCCTCTTCAATTTGTTGCTAATTAAGTGCTTGCCAAACTTTTCTCAGTGTAATGTACTAC	AY551922	0.920286	1.37671	1.71726	2.76746	1.19072	1.02082	0
Os07g0581400|mRNA|AK063137|UTR	1.66659	0.736901	2.07281	1.05159	1.0998	0.13724	1.62452	0.70001	1.24269	0.313466	1.1674	0.223298	Non-protein coding transcript, unclassifiable transcript.		mRNA			GTTTTTTCATGGTTGTGTACAAGTGTACCTATTTTTTAACACACTCTCTTATGTGCCTTG	AK063137	1.66659	2.07281	1.0998	1.62452	1.24269	1.1674	0
Os03g0732800|COMBINER_EST|Os03g0732800|8	1.72578	0.787246	1.33656	0.418527	2.40132	1.26383	1.72877	0.78975	1.2272	0.295367	1.45642	0.542423	Homeodomain-like containing protein.		COMBINER_EST		Os.27062	ACAGGAAAGAAAGATAGGAGGAAGTCGGTGCGGCGAGGGTGCCAGGCCGGCGCGAAGCGG	Os03g0732800	1.72578	1.33656	2.40132	1.72877	1.2272	1.45642	0
Os09g0369000|mRNA|AK070758|UTR	1.95858	0.96981	2.48684	1.31431	1.10499	0.14404	1.03303	0.0468855	1.93583	0.952951	0.953521	-0.068664	AP2 domain transcription factor RAP2.3 (Related to AP2 protein 3) (Cadmium-induced protein AS30).		mRNA		Os.11944	CCTCCTTCCTGCCTGTTCTTGATTTTGGATTCGGAACCAGGCAAATCTTTGTTACTACTG	AK070758	1.95858	2.48684	1.10499	1.03303	1.93583	0.953521	0
Os10g0191900|COMBINER_EST|CI473177|0	1.81603	0.860788	1.00156	0.00224381	1.96228	0.972529	1.3593	0.442867	3.79772	1.92513	1.66222	0.733114	Histone-fold domain containing protein.		COMBINER_EST		Os.95678	TGTGTTTCCGTGTGAGGCGGTAATATGTAGTACCTTGTATTTCCATCCATCTTCGTATGG	CI473177	1.81603	1.00156	1.96228	1.3593	3.79772	1.66222	0
Os01g0922600|mRNA|AK062581|CDS+3'UTR	1.54899	0.631323	1.51578	0.600057	1.3031	0.381948	1.63154	0.706233	3.11597	1.63968	1.44365	0.529724	SBP domain containing protein.		mRNA		Os.11203	TGTAGGGGCTAGTTCAGCAGGAACTAGACATAAGTTAACTGTACTTGAATAGTCAAATTA	AK062581	1.54899	1.51578	1.3031	1.63154	3.11597	1.44365	0
Os02g0655200|mRNA|AY339378|CDS+3'UTR	1.09235	0.127438	1.20309	0.266748	1.06566	0.0917407	2.0882	1.06226	1.8365	0.87696	1.24649	0.317871	Ethylene responsive element binding factor3 (OsERF3).		mRNA		Os.38982	GTTCTCGACGGCCTTCGCTTTGGACACATCTCAGGAGATTTGGCTTGGAGCAGTGTACTA	AY339378	1.09235	1.20309	1.06566	2.0882	1.8365	1.24649	0
Os07g0688200|mRNA|AK103455|CDS+3'UTR	1.20041	0.263529	1.44059	0.526663	1.89438	0.921723	1.46958	0.555401	1.65575	0.727482	2.48397	1.31265	Typical P-type R2R3 Myb protein (Fragment).		mRNA		Os.32634	ATCGATCGCTTGGTTTTTACTATACTGCCTGAATTACTCCATTCTTAATTTCTCGGGACG	AK103455	1.20041	1.44059	1.89438	1.46958	1.65575	2.48397	0
Os09g0456800|mRNA|AK061433|CDS+3'UTR	0.908454	-0.138514	0.783272	-0.352414	4.52345	2.17742	1.64182	0.715298	1.6366	0.710703	1.39055	0.475654	Heat stress transcription factor Spl7 (Heat shock transcription factor) (Heat shock factor RHSF10).		mRNA		Os.27176	TGTCTGGACGTTGTTTCAGTTAACACTGAAAGCTTCACCTTACTATGGATTATACATTTT	AK061433	0.908454	0.783272	4.52345	1.64182	1.6366	1.39055	0
Os05g0429900|mRNA|AK066834|CDS+3'UTR	1.97256	0.98007	3.32536	1.73351	1.3455	0.428139	1.12049	0.164126	0.863233	-0.212178	0.986078	-0.0202262	Y49 protein (Myb DNA-binding protein) (MYB transcription factor).		mRNA		Os.10175	ATGTGTAACACAGGGAGTTTTTCTAGTGGACGACAATACTGTTTAATTTCAGAAAAAAAA	AK066834	1.97256	3.32536	1.3455	1.12049	0.863233	0.986078	0
Os01g0193900|mRNA|AK110899|CDS+3'UTR	1.37711	0.461641	1.46103	0.546984	1.70288	0.767978	1.51963	0.603721	1.56955	0.650355	2.04159	1.02969	DIRP family protein.		mRNA		Os.45934	CAGATCATCATCCTGTAAGACACAGATCACCATCTCGATCAATCACCAATTCACCATTGC	AK110899	1.37711	1.46103	1.70288	1.51963	1.56955	2.04159	0
Os01g0589300|mRNA|AK058846|CDS+3'UTR	1.86671	0.900501	2.42599	1.27858	0.892749	-0.163674	1.2823	0.358736	1.61265	0.689437	1.15419	0.206883	Single myb histone 1.		mRNA		Os.8369	GACAAGTTGGTGGTGGTGTTTTAGCATTACATTACAACTAATTAGCACATGCTGCAGTCA	AK058846	1.86671	2.42599	0.892749	1.2823	1.61265	1.15419	0
Os06g0724000|mRNA|AK108991|CDS+3'UTR	1.65645	0.728094	3.41067	1.77006	1.27051	0.345402	1.08772	0.121309	1.13777	0.186206	0.760924	-0.394176	Basic-leucine zipper (bZIP) transcription factor domain containing protein.		mRNA		Os.55915	CGGCTTATCGAGAACCTAGCTTTGTCTAGAAACTTTGCCTTGAAATGAATTGAAAAATCA	AK108991	1.65645	3.41067	1.27051	1.08772	1.13777	0.760924	0
Os01g0231000|mRNA|AK066156|CDS+3'UTR	1.74526	0.803446	2.53848	1.34397	1.11061	0.151346	1.06462	0.0903363	0.985996	-0.0203462	1.20869	0.273446	Auxin-responsive protein (Aux/IAA) (Fragment).		mRNA		Os.12733	CAGAGCAGCATCCACTACTAGTAGTACCTAGTGATGCCTACCAAGGCACTGGAATAATAA	AK066156	1.74526	2.53848	1.11061	1.06462	0.985996	1.20869	0
Os05g0549800|COMBINER_EST|CI554510|6	1.22482	0.29257	2.81518	1.49323	1.06079	0.0851343	1.61108	0.688025	1.9068	0.931152	1.3996	0.485013	Pathogenesis-related transcriptional factor and ERF domain containing protein.		COMBINER_EST		Os.9064	TGCAACATAATTAATGGTTAGTTTAGTGACTCTTGATCAAATCTCTTGCTTGCTTGCTTG	CI554510	1.22482	2.81518	1.06079	1.61108	1.9068	1.3996	0
Os05g0586600|mRNA|AK105697|CDS+3'UTR	1.30029	0.378835	1.51117	0.595661	2.73059	1.44921	0.920974	-0.118768	1.74433	0.802674	0.954619	-0.0670031	Plastid sigma factor SIG5.		mRNA		Os.57417	GGGATGATCCGATCCCTGCTTAGCTTAGCTCATACGCTGTGCATTCAAAAGAAAAGACAT	AK105697	1.30029	1.51117	2.73059	0.920974	1.74433	0.954619	0
Os04g0442300|mRNA|AK105815|CDS+3'UTR	1.13476	0.18239	1.06803	0.0949488	1.85932	0.894775	1.97742	0.983617	2.00567	1.00408	0.682272	-0.55158	ZmRR2 protein (Response regulator 2).		mRNA		Os.8117	TCAGATCCCATGAGAAAAGAACTACACAAGTTGACTAATGCAGCATCAGGTTCTTCTGAT	AK105815	1.13476	1.06803	1.85932	1.97742	2.00567	0.682272	0
Os01g0131600|mRNA|AY341828|CDS+3'UTR	1.50811	0.592737	2.44185	1.28797	1.09403	0.129655	1.78	0.831877	1.06893	0.0961623	0.814625	-0.295791	Pathogenesis-related transcriptional factor and ERF domain containing protein.		mRNA		Os.4663	CGCACATTTAGCATTCGGAGAGTAATTTTGTTAGGTTAAAAGTATGGTAAGTTATAGGTG	AY341828	1.50811	2.44185	1.09403	1.78	1.06893	0.814625	0
Os08g0509600|mRNA|AK107191|CDS+3'UTR	1.94457	0.959451	2.55186	1.35155	0.622025	-0.684956	0.973348	-0.0389728	1.12145	0.165371	0.868804	-0.202898	SBP-domain protein 5 (Fragment).		mRNA		Os.6636	TTGCTGTGCCGCATCCATCTATGTAACTCTCCATGAATTTTTAAGTATCAGTGTTAATGC	AK107191	1.94457	2.55186	0.622025	0.973348	1.12145	0.868804	0
Os04g0590400|mRNA|AK100784|CDS+3'UTR	0.716073	-0.481821	0.882633	-0.180115	2.45762	1.29726	1.56827	0.649174	0.6966	-0.521599	0.821761	-0.283209	GRAS transcription factor domain containing protein.		mRNA		Os.7058	GGCAAAGGGTTAAAGCCTACATGGTGAATTGGTGATATAAATAACGAAATGGTTTATCTG	AK100784	0.716073	0.882633	2.45762	1.56827	0.6966	0.821761	0
Os04g0629300|mRNA|AK065939|5'UTR+CDS	1.12818	0.173998	2.05188	1.03694	0.684891	-0.546053	1.56656	0.647598	0.750297	-0.414466	0.551601	-0.858304	SNF2-related domain containing protein.		mRNA		Os.15825	AGGATATGGAGGAAAAGAACAGCGAAACATATGGGTTATGTCCAGCATTTTCTATTGGCA	AK065939	1.12818	2.05188	0.684891	1.56656	0.750297	0.551601	0
Os05g0351200|COMBINER|CI208459|6	1.54341	0.626122	1.08336	0.115513	2.30157	1.20262	1.52786	0.611511	1.02463	0.0351092	1.5082	0.592824	(No Hit)		COMBINER			TTCTTCTTCGTAGTTTGTTTGGTGGGGTTCGCTTGGGGTAATGAGGTGGTATTGGGAAGA	CI208459	1.54341	1.08336	2.30157	1.52786	1.02463	1.5082	0
Os03g0109000|mRNA|AK070416|CDS+3'UTR	0.63664	-0.651451	2.44817	1.29171	1.32296	0.403774	1.12623	0.171497	0.817928	-0.289955	0.750367	-0.414332	NAM-like protein; 48543-50167 (NAM-like protein).		mRNA		Os.34712	ACGCATAGCCTTAAATTAATTAATGTGTATCATCAGCTTAATTAATTGCGCACTTGGCTT	AK070416	0.63664	2.44817	1.32296	1.12623	0.817928	0.750367	0
Os10g0564200|mRNA|AK072487|CDS+3'UTR	1.08682	0.12011	1.14643	0.197145	0.965438	-0.0507451	0.880671	-0.183325	2.01176	1.00846	1.07645	0.106281	Homeodomain-like containing protein.		mRNA		Os.22666	AGTGATCTTGTGCTTGAGTTGCTGCTGCTGAAGCTGCCTTGTCCAAATACTTCTGTAGTA	AK072487	1.08682	1.14643	0.965438	0.880671	2.01176	1.07645	0
Os12g0126300|COMBINER_EST|CI075786|6	0.677839	-0.560986	0.552053	-0.857122	0.741142	-0.432178	0.881912	-0.181293	2.83779	1.50477	0.861809	-0.21456	AP2-1 protein (Fragment).	GO:0009536(plastid)	COMBINER_EST		Os.79660	AATGATCAGTGTGTGCAACTGATTCTCTCTGTGTGTGTTTCTGGGTGTTGAAAATCGTGA	CI075786	0.677839	0.552053	0.741142	0.881912	2.83779	0.861809	0
Os02g0776900|mRNA|AK109652|CDS+3'UTR	1.10113	0.138986	2.19432	1.13377	0.535991	-0.89972	1.17683	0.234905	0.785901	-0.347581	1.25633	0.32921	Growth-regulating factor 1.		mRNA		Os.2347	TGAACGCCCTTTTTCTTCTTTCCGATTCCTCTGCCTGTGATAGTACTCGCTCCGAAAAAA	AK109652	1.10113	2.19432	0.535991	1.17683	0.785901	1.25633	0
Os01g0884300|mRNA|AB028185|CDS+3'UTR	1.63873	0.712581	2.79034	1.48044	1.11906	0.162293	1.66827	0.738352	1.81382	0.859028	1.49259	0.577817	No apical meristem (NAM) protein domain containing protein.		mRNA		Os.12199	ATGTACATAGTACATGGTGATTGATTCGGTATACAGGGGGCTAGCTTTCCTGTTTCTGTT	AB028185	1.63873	2.79034	1.11906	1.66827	1.81382	1.49259	0
Os03g0198600|mRNA|AY554034|CDS+3'UTR	1.08669	0.11994	2.10282	1.07232	1.30554	0.384648	0.970738	-0.0428465	1.12024	0.16381	0.751151	-0.412825	Homeodomain leucine zipper protein CPHB-7.		mRNA		Os.9086	TGTGTTTAGAATATCATGCAAGTGGTTGCCATGGACTGATTAATTATGCCATGATGTAAT	AY554034	1.08669	2.10282	1.30554	0.970738	1.12024	0.751151	0
Os03g0633800|mRNA|AK073044|CDS+3'UTR	1.41186	0.497599	2.92464	1.54826	0.732218	-0.449654	0.964914	-0.0515278	0.894561	-0.160748	0.836575	-0.257433	IAA6 (Fragment).		mRNA		Os.9945	GTGTATGTACAAACGAAACAGTTATTATATATTGATTGTTGGTTACTACTACTATACTAC	AK073044	1.41186	2.92464	0.732218	0.964914	0.894561	0.836575	0
Os08g0544800|mRNA|AK102666|CDS+3'UTR	1.46745	0.553308	2.29139	1.19622	0.804093	-0.314566	1.64185	0.715322	1.70565	0.770325	0.953137	-0.0692437	PCF2.		mRNA		Os.57358	TCTTAGAGAAGAAGAAGATGATGATGATTTAGCATGCAAATGAGCAGTTGACAATTTGAC	AK102666	1.46745	2.29139	0.804093	1.64185	1.70565	0.953137	0
Os07g0182400|mRNA|AK103483|CDS+3'UTR	1.65078	0.723152	2.68332	1.42402	0.637607	-0.64926	1.28294	0.359459	1.15725	0.210703	0.955767	-0.0652686	AUX/IAA protein family protein.	GO:0009536(plastid)	mRNA		Os.8622	AGAAATTTGACTTAAGCTTGGTCATTTCTCCACACCAAAGATTCCTTGTTTCTCTGTGTT	AK103483	1.65078	2.68332	0.637607	1.28294	1.15725	0.955767	0
Os01g0886200|mRNA|AY177693|CDS	0.889088	-0.169601	1.15047	0.20222	1.78582	0.836588	1.69068	0.757608	1.10916	0.149468	3.29564	1.72056	AGAMOUS homolog.		mRNA		Os.28021	AGCCGAGGACGCCTCTATGAGTTCTCCAATGTAAACAGCACAAGGTCAACAATCGAGAGG	AY177693	0.889088	1.15047	1.78582	1.69068	1.10916	3.29564	0
Os10g0541200|mRNA|AK063496|CDS+3'UTR	1.48562	0.57106	3.33928	1.73954	0.745081	-0.42453	1.32648	0.407604	0.806325	-0.310567	0.893521	-0.162426	Protein phosphatase 2C-like domain containing protein.		mRNA			GTAATTGACCAATACCAGCATTCATATTCTGGTACAAGTGCCAGTTATAATAGTTGATCA	AK063496	1.48562	3.33928	0.745081	1.32648	0.806325	0.893521	0
Os10g0561800|mRNA|X96681|CDS+3'UTR	1.01912	0.0273248	2.96186	1.5665	0.510558	-0.969853	1.27799	0.353873	0.828368	-0.271657	0.826742	-0.274492	Homeobox-leucine zipper protein HAT4 (HD-ZIP protein 4) (HD-ZIP protein ATHB-2).		mRNA		Os.4605	GTTTACTCAGCAAAGAATATGGTGTCTTTGTATAAAGTGATGCATGAAATGGATCATAAA	X96681	1.01912	2.96186	0.510558	1.27799	0.828368	0.826742	0
Os11g0154500|mRNA|AK109939|CDS+3'UTR	0.9523	-0.0705118	1.73974	0.798875	1.88475	0.91437	2.01655	1.01189	0.992071	-0.0114851	1.09562	0.131754	No apical meristem (NAM) protein domain containing protein.		mRNA		Os.54623	TAGTAAGTAGAAAATCAAAATGAGAAGTTGTAGCAGAAAGTATATACTACCACAAATCCG	AK109939	0.9523	1.73974	1.88475	2.01655	0.992071	1.09562	0
Os08g0536300|mRNA|AF358777|5'UTR+CDS	0.602827	-0.730184	0.787782	-0.344131	2.53187	1.34021	1.07251	0.100992	0.698126	-0.51844	0.727672	-0.45864	Hd1.		mRNA		Os.25599	CTGCCGAAGATATCATGTCGACTAATGTCTGTCAGCTGTCATCGAAAAATCCAAGCACCA	AF358777	0.602827	0.787782	2.53187	1.07251	0.698126	0.727672	0
Os03g0120900|mRNA|AK106367|CDS+3'UTR	1.60519	0.682747	2.12523	1.08762	0.779725	-0.358962	1.53784	0.620908	1.16647	0.22215	0.701842	-0.510781	AP2 domain containing protein RAP2.8 (Fragment).		mRNA		Os.31989	TCAGTGCAGTGTGAGGGGGAACAGTTTAAGAAAAAAGAACGAAGCAGCAACGTACCCAAA	AK106367	1.60519	2.12523	0.779725	1.53784	1.16647	0.701842	0
Os02g0455800|COMBINER|CI524406|0	0.884977	-0.176287	1.15205	0.204207	1.8017	0.849361	2.15919	1.11049	0.992807	-0.010415	1.01172	0.0168133	(No Hit)		COMBINER			TGTCTTTTTGGCAGTTATTTTAGCATAAGAAATTATTTTGTACCATCTTCATTTATTAAT	CI524406	0.884977	1.15205	1.8017	2.15919	0.992807	1.01172	0
Os10g0359500|mRNA|AK072682|CDS+3'UTR	1.42794	0.513931	1.83928	0.87914	3.59604	1.84641	1.83125	0.872831	1.29171	0.369279	1.38313	0.46794	No apical meristem (NAM) protein domain containing protein.		mRNA		Os.6124	AGTACTAATACTGATTGCTCAATACTTAGTTATCCTGCTTGCATTTGAAGGAGTATAAGC	AK072682	1.42794	1.83928	3.59604	1.83125	1.29171	1.38313	0
Os01g0658900|mRNA|U42208|CDS+3'UTR	0.691852	-0.531464	1.09939	0.136704	1.95937	0.970392	1.78211	0.833586	3.37512	1.75494	1.20431	0.268209	G-box binding factor 1.		mRNA		Os.413	AACTGATCTCTGTAAATACTGTAACACTGACAGAAAGCCTTCTAACTTTGATCTTTTACC	U42208	0.691852	1.09939	1.95937	1.78211	3.37512	1.20431	0
Os03g0327100|mRNA|AK065989|CDS+3'UTR	1.74958	0.807008	2.91968	1.54581	0.823637	-0.279919	1.30463	0.383636	1.44746	0.533523	0.930592	-0.103779	NAM / CUC2-like protein.		mRNA		Os.7235	ACTATGTACATGTACCATTAATTGCTTGAGCTAGACATCTCATCATATGTGAATTGATGC	AK065989	1.74958	2.91968	0.823637	1.30463	1.44746	0.930592	0
Os01g0131600|mRNA|AK102277|CDS+3'UTR	1.37591	0.460383	2.35083	1.23317	1.11257	0.153892	1.54641	0.628923	1.02903	0.0412892	0.843422	-0.245674	Pathogenesis-related transcriptional factor and ERF domain containing protein.		mRNA		Os.4663	GTTATAGGTGGTATGTTATGTTTTTCTTTTTCTTTTCTCAATGTTATCTGGTACCTAAGT	AK102277	1.37591	2.35083	1.11257	1.54641	1.02903	0.843422	0
Os07g0667300|mRNA|AK120101|CDS+3'UTR	1.77918	0.83121	2.35155	1.23361	0.532239	-0.909854	0.724476	-0.464991	1.39414	0.47938	1.17743	0.235645	Zn-finger, CONSTANS type domain containing protein.		mRNA		Os.46006	TTGCCATGATGTTGCTTTGTTCCAATTCTGATTTAAGACTCCTACTGGTTATTGCAGAAA	AK120101	1.77918	2.35155	0.532239	0.724476	1.39414	1.17743	0
Os08g0206500|COMBINER_EST|C97352|6	1.94515	0.959881	1.25377	0.32627	2.00481	1.00347	1.33819	0.420288	1.87506	0.906941	1.51144	0.595926	Transcription factor CBF/NF-Y/archaeal histone domain containing protein.	GO:0009536(plastid)	COMBINER_EST		Os.18052	TTTTTTCCGTAGACTGTTTTTATGTTTGTTTTGCTGCCTTCTGGTAGCGATAGGAGGGCG	C97352	1.94515	1.25377	2.00481	1.33819	1.87506	1.51144	0
Os04g0532500|mRNA|AK069907|CDS+3'UTR	0.916967	-0.125058	0.759944	-0.396035	1.11655	0.159042	2.53204	1.3403	0.684136	-0.547645	0.645961	-0.63048	Transcription factor L2.		mRNA		Os.52919	CTCCTGTGAAAAATCTGTAATTTCTGTAACTACTACGAATTGATCATACTTCCTAGCAAC	AK069907	0.916967	0.759944	1.11655	2.53204	0.684136	0.645961	0
Os01g0693400|COMBINER_EST|CI071504|0	2.62405	1.39179	1.62711	0.702311	0.72237	-0.469189	1.2941	0.37195	0.835636	-0.259054	1.29669	0.37483	AP2 domain containing protein RAP2.8 (Fragment).		COMBINER_EST		Os.8019	ATTCAGGTGGTAGCTAGCTTAGTCCCTTGTTGATCCTATCTACTAATCTCACTTGGTTTT	CI071504	2.62405	1.62711	0.72237	1.2941	0.835636	1.29669	0
Os12g0515500|COMBINER_EST|CI394092|6	1.36387	0.447709	2.05289	1.03766	0.751546	-0.412067	1.08506	0.117775	1.24232	0.313035	1.33129	0.412821	Zn-finger transcription factor.		COMBINER_EST		Os.80954	AGTACCAAGATTGATTAATCTCCCCTGTTTCCTGCATTTCTTTTCTTTTCTTCAGAAAGC	CI394092	1.36387	2.05289	0.751546	1.08506	1.24232	1.33129	0
Os04g0669200|mRNA|AK067373|CDS+3'UTR	1.65384	0.725818	2.01307	1.00939	1.39318	0.478387	1.60181	0.679703	1.85398	0.890624	1.13962	0.188549	Ethylene response factor 3.		mRNA		Os.19362	GACTCGACAATAGTCTGTACCACTATTCTTTACGCGATAATTGACAAGGAATGGCCCTCT	AK067373	1.65384	2.01307	1.39318	1.60181	1.85398	1.13962	0
Os08g0510700|mRNA|AK111116|CDS+3'UTR	1.65767	0.729155	2.33418	1.22291	0.924006	-0.114025	1.50536	0.590112	1.70668	0.771196	1.72948	0.790334	Myb, DNA-binding domain containing protein.		mRNA		Os.54007	GCCACTCTCCACCGTCTGATGCTGATCGGTCGGCCACAATTTTTTTGGAATAAACTGCTT	AK111116	1.65767	2.33418	0.924006	1.50536	1.70668	1.72948	0
Os01g0749300|mRNA|AK109856|CDS+3'UTR	0.883208	-0.179175	0.821469	-0.283722	4.60313	2.20261	1.61649	0.692863	1.39966	0.485078	1.40826	0.493916	Heat shock factor.		mRNA		Os.2152	AGTGCCATACATTCATCTTTGGTCCATTGACACTTTCTGATATCATTGTGCGTGATTTCT	AK109856	0.883208	0.821469	4.60313	1.61649	1.39966	1.40826	0
Os08g0208700|mRNA|AK068849|CDS+3'UTR	0.904926	-0.144129	1.15325	0.20571	1.83088	0.87254	1.53003	0.613562	1.5168	0.601031	2.45132	1.29356	Transposable element Ac.		mRNA		Os.52707	GTTGAAATCCTCACTGTGAGAAGGACATCAATTTTTGGTTGTATTTTGCAGTGTTGATAT	AK068849	0.904926	1.15325	1.83088	1.53003	1.5168	2.45132	0
Os03g0620400|mRNA|AK102169|CDS+3'UTR	1.59634	0.67477	1.25994	0.33335	1.89167	0.919662	2.9594	1.5653	1.16166	0.216192	1.12456	0.169355	Transcriptional factor B3 family protein.		mRNA		Os.59392	GTAGTGGATTTGAATTCTGAAAATTGTGGTTATGCAATACTAATTATTAAGAGTTAGCTA	AK102169	1.59634	1.25994	1.89167	2.9594	1.16166	1.12456	0
Os01g0848400|mRNA|AK060936|CDS+3'UTR	1.45598	0.541988	2.06925	1.04911	0.703786	-0.506791	0.732963	-0.448187	1.14703	0.197905	1.16445	0.219649	Homeobox domain containing protein.		mRNA		Os.19639	TGCTGTCAAATATTTGACACCTTGCGGGCTATAGAGAGATTGACAATACCTTCCCAAGGC	AK060936	1.45598	2.06925	0.703786	0.732963	1.14703	1.16445	0
Os09g0532400|mRNA|AB189041|CDS	1.9242	0.944262	6.14494	2.6194	1.96479	0.974378	1.26242	0.336196	0.777241	-0.363565	0.977864	-0.032294	Response regulator receiver domain containing protein.		mRNA		Os.80771	CCAACCACATGATTGCCCCTACTGAATCATCAAATGTTGTTCCTGAAAATCCTGATGGTT	AB189041	1.9242	6.14494	1.96479	1.26242	0.777241	0.977864	0
Os01g0156000|mRNA|AK106969|CDS+3'UTR	0.941947	-0.0862815	1.98637	0.990134	1.85341	0.890185	1.59872	0.676914	1.01591	0.0227771	3.15864	1.65931	CCA1 (MYB-related transcription factor (CCA1); supported by cDNA: gi:1777442) (MYB transcription factor).		mRNA		Os.31652	TGAAGAGCTAGACATAGATCGATGATTGTTTGTAAAGGGCCTACTTGGAACATGTTCAGA	AK106969	0.941947	1.98637	1.85341	1.59872	1.01591	3.15864	0
Os08g0105000|mRNA|AK102260|5'UTR+CDS	1.12621	0.17147	1.23945	0.309705	1.07637	0.106171	1.28728	0.364329	1.1637	0.218715	1.20261	0.266171	Zn-finger-like, PHD finger domain containing protein.		mRNA		Os.21430	TAAGTGGTACTGTACATTTTGCAAGATCCGCAGGGCAGCGGAAGGAATGCATAAGTATGA	AK102260	1.12621	1.23945	1.07637	1.28728	1.1637	1.20261	0
Os03g0413000|mRNA|AK060225|CDS+3'UTR	0.724384	-0.465174	0.592588	-0.754899	0.743739	-0.427131	0.901187	-0.150101	0.825892	-0.275974	0.653289	-0.614207	HAP3.		mRNA		Os.49770	GGGAAACATGAACTTTTCATGCCCCTTTTTTAATATAGATTAAGAATCCAGCCTTTACAC	AK060225	0.724384	0.592588	0.743739	0.901187	0.825892	0.653289	0
Os07g0583700|mRNA|AY324393|CDS	1.14224	0.191867	1.55534	0.637227	0.830731	-0.267548	1.09819	0.13513	0.915801	-0.126894	0.979659	-0.0296483	WRKY transcription factor 34.		mRNA		Os.18862	TACAGGATGCCCAGTCAGGAAGCATGTTGAGAGAGCATCACATGATCCAAAATCAGTCAT	AY324393	1.14224	1.55534	0.830731	1.09819	0.915801	0.979659	0
Os05g0463800|mRNA|AB095439|CDS+3'UTR	0.917507	-0.124209	0.893188	-0.162964	1.92251	0.942989	1.70028	0.765772	0.861109	-0.215732	1.09858	0.135643	CCAAT-binding transcription factor-like protein (Fragment).		mRNA		Os.27839	AGATAGGACCTTTTCATGCAACTGTTGCTAGGTGGATTTTATTTGGTGCTGCAGTCGTTA	AB095439	0.917507	0.893188	1.92251	1.70028	0.861109	1.09858	0
Os06g0194000|mRNA|AF190770|CDS+3'UTR	1.35999	0.443594	1.75396	0.810614	1.03646	0.0516639	0.550232	-0.861888	1.09058	0.12509	0.891987	-0.164905	Ethylene responsive element binding factor 5 (AtERF5).		mRNA		Os.7177	AATGTGGTTGGTTTTATAAACTCTAGTTGATTTGGACCCCTGTCAATGGTCATGCTATGG	AF190770	1.35999	1.75396	1.03646	0.550232	1.09058	0.891987	0
Os01g0178500|mRNA|AK060091|CDS+3'UTR	0.783314	-0.352337	0.72368	-0.466577	1.19221	0.253636	1.40531	0.490888	0.819303	-0.28753	0.883524	-0.178659	AUX/IAA protein family protein.		mRNA		Os.9069	AGCACTGAAGCTTGAAATATACACCTACAGTTTGTCTCTTTATGAATAAGACCATATACG	AK060091	0.783314	0.72368	1.19221	1.40531	0.819303	0.883524	0
Os06g0712700|mRNA|AB003323|CDS+3'UTR	0.741467	-0.431545	0.873955	-0.19437	1.33698	0.418973	0.901832	-0.14907	0.773492	-0.370542	0.701182	-0.512138	MADS-box protein SPW1.		mRNA		Os.4172	TTGTCTCTTGACATTTTGTACCAGTTACTGATGATGTTGTATTATGTATGCGTGGTGTGC	AB003323	0.741467	0.873955	1.33698	0.901832	0.773492	0.701182	0
Os03g0758900|mRNA|AY341848|CDS+3'UTR	1.51953	0.60363	0.793962	-0.332858	0.975255	-0.0361484	1.02974	0.0422803	1.83856	0.878574	0.752497	-0.410242	WRKY transcription factor 34.	GO:0009536(plastid)	mRNA		Os.58285	GTGAATAATAATAGAGATGAATGGTGATTGATTCTTTAATTTGGGCAGATTTTCCTGCCG	AY341848	1.51953	0.793962	0.975255	1.02974	1.83856	0.752497	0
Os07g0129700|mRNA|AF050181|CDS+3'UTR	0.756119	-0.403315	1.26632	0.340639	1.63648	0.710594	1.52103	0.605048	1.40205	0.48754	0.911533	-0.133633	OSH15 protein (Homeobox gene).		mRNA		Os.2254	ATGCATGGACATTGTTATGGAATTTTTGGTTTATTTACCTTTCACCGTGGATTGACAAGG	AF050181	0.756119	1.26632	1.63648	1.52103	1.40205	0.911533	0
Os04g0580700|mRNA|AF095646|CDS+3'UTR	0.88968	-0.168642	1.10076	0.138496	1.44953	0.535583	1.25615	0.329008	0.907544	-0.139961	1.36992	0.454088	MADS box transcription factor MADS17.		mRNA		Os.2352	ACGTTATCTATACTCTATGCTAGGCAACCCTATACTATTATGGTAAGACGTCTATCTTTT	AF095646	0.88968	1.10076	1.44953	1.25615	0.907544	1.36992	0
Os05g0129700|mRNA|AB028885|CDS+3'UTR	0.91147	-0.133732	1.25216	0.324413	0.799767	-0.322349	0.746449	-0.421885	0.863846	-0.211153	0.869091	-0.202421	Homeobox protein rough sheath 1.		mRNA		Os.4162	TGCATCCCCAGTTAAAACCATTTTAGACAGGAAAGAGTGAACTATGAGTAATAGTAACAT	AB028885	0.91147	1.25216	0.799767	0.746449	0.863846	0.869091	0
Os06g0183100|mRNA|AK101165|CDS+3'UTR	0.736605	-0.441036	0.530544	-0.914454	1.01241	0.0177921	1.206	0.270225	0.710487	-0.49312	0.937132	-0.0936758	Two-component response regulator ARR14.		mRNA		Os.87872	AAATATGGAAACTCACCATGGCATAGATAAATCAAAAGGGAAGTCTTTAACCATCCAAGT	AK101165	0.736605	0.530544	1.01241	1.206	0.710487	0.937132	0
Os01g0184900|mRNA|AK068959|CDS+3'UTR	1.11574	0.157996	1.2245	0.29219	1.39852	0.483905	0.897917	-0.155345	1.09298	0.128262	1.1375	0.185861	SSRP1 protein.		mRNA		Os.7840	CTCGAATGCAAGACTCTGTTAGCCTATGAGCTTTTGTAAAACAGGAAGAATGATTTGTAT	AK068959	1.11574	1.2245	1.39852	0.897917	1.09298	1.1375	0
Os02g0109400|COMBINER_EST|Os02g0109400|8	0.914209	-0.129404	0.727192	-0.459592	0.890722	-0.166953	0.557096	-0.844002	0.800076	-0.321791	0.981822	-0.0264667	Transcription factor jumonji, jmjC domain containing protein.		COMBINER_EST		Os.79778	CTCTATATGCACTTGATCAAGCCATTGACGATATCACAGGCAAAAGTTGCAATGAAAGGA	Os02g0109400	0.914209	0.727192	0.890722	0.557096	0.800076	0.981822	0
Os08g0187500|mRNA|AK120496|CDS+3'UTR	0.995665	-0.00626753	0.948148	-0.0768163	1.033	0.0468417	0.865129	-0.209013	1.11095	0.151798	1.07758	0.107792	Roc1.		mRNA		Os.11988	TATCACATTTCCGATGATTTGTAGACTTGTGGTTGTTGCTTGTTGGTCATTACCATTCTT	AK120496	0.995665	0.948148	1.033	0.865129	1.11095	1.07758	0
Os02g0793000|mRNA|AK070242|CDS+3'UTR	0.894116	-0.161466	0.682953	-0.550142	0.939792	-0.0895866	1.21551	0.281563	0.861117	-0.215719	1.09646	0.132858	Zn-finger, C-x8-C-x5-C-x3-H type domain containing protein.		mRNA		Os.81468	TTCGAGTTCTGAACTCACAAACTTATGCTCCCTATTGTCATTTTGGTACCTATTCTGCCA	AK070242	0.894116	0.682953	0.939792	1.21551	0.861117	1.09646	0
Os06g0646600|mRNA|AB061818|CDS+3'UTR	0.840358	-0.250924	0.906177	-0.142135	1.2639	0.337886	1.22424	0.291885	0.777949	-0.362252	0.774135	-0.369343	KNOX family class 2 homeodomain protein.		mRNA		Os.4608	GTGTTCTGCGATCCCCATATGTTGTTGTAATGTTGTATATTGATGACCATGCTGCAACGG	AB061818	0.840358	0.906177	1.2639	1.22424	0.777949	0.774135	0
Os01g0871200|mRNA|AK100840|CDS+3'UTR	0.691381	-0.532448	0.511691	-0.966655	0.976276	-0.0346387	0.782006	-0.354748	0.74045	-0.433526	0.818724	-0.288551	Zn-finger, C2H2 type domain containing protein.		mRNA		Os.8796	TGTTGTAGTGCCTACACCTTGTCATAACATGACATCAACATGTACATGACAATAAAATTC	AK100840	0.691381	0.511691	0.976276	0.782006	0.74045	0.818724	0
Os06g0105800|mRNA|AK111672|CDS+3'UTR	1.18253	0.241875	1.91326	0.936034	0.808422	-0.30682	1.23039	0.299118	1.25854	0.331747	1.20151	0.264844	Myb, DNA-binding domain containing protein.		mRNA		Os.23936	GAGAGTTTGGTACTTTGGTTGCATGTATTTTTGGCCGTGTATGCATATATGTATATGCGT	AK111672	1.18253	1.91326	0.808422	1.23039	1.25854	1.20151	0
Os03g0639300|mRNA|AJ487830|CDS+3'UTR	0.704875	-0.504561	0.657278	-0.605425	1.01456	0.0208606	0.956162	-0.0646728	1.25201	0.324248	0.919321	-0.12136	BP-5 protein.		mRNA		Os.19229	GAGACAGAAATTGTGCCATACATTTGGAACAAGAGTAGTTAGTATAAATTGACACACTTC	AJ487830	0.704875	0.657278	1.01456	0.956162	1.25201	0.919321	0
Os03g0680800|mRNA|AK069994|CDS+3'UTR	0.961103	-0.0572373	0.932828	-0.100317	1.23387	0.303185	1.25271	0.325049	0.915734	-0.126999	0.792049	-0.336338	BEL1-related homeotic protein 14 (Fragment).		mRNA		Os.7976	TTTAGCAGGTGGGGGTTTATAGGGGGTAAAGAATCCTGTAAAAATGGAATACATCATACA	AK069994	0.961103	0.932828	1.23387	1.25271	0.915734	0.792049	0
Os06g0609500|mRNA|AK071731|CDS+3'UTR	1.0538	0.0756068	0.855466	-0.225217	0.803171	-0.316221	0.55783	-0.842101	1.04385	0.0619103	1.06329	0.0885285	Myb, DNA-binding domain containing protein.		mRNA		Os.7599	AGTGTGCACATCACTTTACAGTTCATGTAGGTCTGGAAATGTAGTAAGGTGAGAAGAACA	AK071731	1.0538	0.855466	0.803171	0.55783	1.04385	1.06329	0
Os06g0101000|mRNA|AK122124|CDS+3'UTR	1.05961	0.0835293	1.00844	0.0121201	1.16212	0.216755	1.2397	0.309988	1.03415	0.048441	1.20783	0.272413	Hypothetical protein.		mRNA		Os.39009	TGTTTCTTGGGTTGGCATTATTGCAAGATTTGGAAGGGCCTGTTTGATGTGGCTGTCAAG	AK122124	1.05961	1.00844	1.16212	1.2397	1.03415	1.20783	0
Os06g0181300|mRNA|AY429017|CDS+3'UTR	1.01788	0.025562	0.818705	-0.288584	1.0853	0.118089	1.38703	0.471998	1.22292	0.290326	1.44045	0.526516	ANTHER INDEHISCENCE1.		mRNA		Os.16389	TGGTTTTAAGCCCCCCTTGTAATTTGGAACAGATTCTGAATTTCTGGTGCTGTATGTATT	AY429017	1.01788	0.818705	1.0853	1.38703	1.22292	1.44045	0
Os08g0292900|mRNA|AK111645|CDS+3'UTR	0.910786	-0.134816	1.17219	0.229209	1.70069	0.766123	1.39752	0.482874	1.21743	0.283836	1.27668	0.352393	Homeodomain transcription factor KNAT7.		mRNA		Os.5992	ATACCACTGGGTAATACTGCTCATAGCACTGGTGTTGATGTTTTTGTTCTCCATGCGTCG	AK111645	0.910786	1.17219	1.70069	1.39752	1.21743	1.27668	0
Os06g0165600|mRNA|AF243384|CDS+3'UTR	0.750955	-0.413202	0.742983	-0.428598	0.955089	-0.0662932	0.937979	-0.0923732	1.16032	0.214519	1.03472	0.0492362	CRT/DRE binding factor (Transcription factor RCBF4).		mRNA		Os.50638	CGCTCACCAGCTCGCACGCCTCGTCGTCGTCCATGCTCGCCACCTCGGTCCAGCAGCTGA	AF243384	0.750955	0.742983	0.955089	0.937979	1.16032	1.03472	0
Os09g0299000|mRNA|AK069336|CDS+3'UTR	0.745053	-0.424586	0.71701	-0.479935	1.44353	0.529605	1.24723	0.318722	0.808236	-0.307152	1.15496	0.207841	CDPK substrate protein 1.	GO:0009536(plastid)	mRNA		Os.6430	GCATGCCAACATTGTCAAGTAGCAAGGTTTTCTCTCTTATGTTATCAATCCAATCAGCAT	AK069336	0.745053	0.71701	1.44353	1.24723	0.808236	1.15496	0
Os01g0888300|mRNA|AK102902|CDS+3'UTR	1.11355	0.155168	0.839759	-0.251953	0.643259	-0.636528	1.12376	0.168335	0.815465	-0.294305	0.943482	-0.0839324	GRAB1 protein.	GO:0005739(mitochondrion)	mRNA		Os.32786	TAGCTACAGTTCATGCACGCGTGCATGGCATTCTGATCAGATGGTACCACCATGTACTAC	AK102902	1.11355	0.839759	0.643259	1.12376	0.815465	0.943482	0
Os03g0854500|mRNA|AY344485|CDS+3'UTR	0.932002	-0.101596	1.16107	0.21545	0.724915	-0.464115	0.65688	-0.606297	0.884462	-0.177128	1.01112	0.0159611	Heat shock transcription factor 31 (Fragment).	GO:0016023(cytoplasmic membrane-bounded vesicle)	mRNA		Os.9717	ACTCCCACATCATCACCTACCCTTATGTCTATGTTATGTTCTATCATTTTGCTGAAACAA	AY344485	0.932002	1.16107	0.724915	0.65688	0.884462	1.01112	0
Os06g0318700|mRNA|AK120250|CDS+3'UTR	1.37604	0.460519	1.82407	0.867163	1.71806	0.78078	1.79649	0.845184	0.921032	-0.118676	1.11576	0.15803	Zn-finger, C-x8-C-x5-C-x3-H type domain containing protein.		mRNA		Os.26343	TATATCTGATGTTGATATGCCCTGTACATGTTCCTGGAACAGGTTGGCGCTTTTGCTCAG	AK120250	1.37604	1.82407	1.71806	1.79649	0.921032	1.11576	0
Os04g0486400|mRNA|AJ535489|CDS+3'UTR	0.86348	-0.211765	0.881758	-0.181545	0.912099	-0.132737	0.997776	-0.00321174	0.699887	-0.514805	1.08391	0.116251	RML1 protein.		mRNA		Os.18963	AAATGTAAGATTTCTGATGGATTGTTGCAAACAGCCTTGGAAGTTCCGAAGCTGGAATAA	AJ535489	0.86348	0.881758	0.912099	0.997776	0.699887	1.08391	0
Os02g0641900|mRNA|AK108621|CDS+3'UTR	1.02612	0.0371988	0.613541	-0.704768	1.00799	0.0114883	1.49874	0.583745	0.904195	-0.145294	0.924974	-0.112515	Myb7 protein (Fragment).		mRNA		Os.57067	ATGCTCTAATACATTCAATGATGTTCGATCTTTCAGTGTTGGATATGGAGCTGGTTTTAT	AK108621	1.02612	0.613541	1.00799	1.49874	0.904195	0.924974	0
Os08g0414200|mRNA|AK102789|CDS+3'UTR	0.928379	-0.107214	0.643956	-0.634966	1.4715	0.55729	1.70691	0.771388	1.19878	0.26157	1.15424	0.206946	BRCT domain containing protein.		mRNA		Os.54248	AATTGGAGTACTCCCTCCAGTTCCATTTTAATTGACGTTTTGGACAATGACACGGTCTAT	AK102789	0.928379	0.643956	1.4715	1.70691	1.19878	1.15424	0
Os01g0674500|mRNA|AK072815|CDS+3'UTR	1.32348	0.404339	1.73298	0.793255	1.61746	0.693726	1.46535	0.551244	1.00041	0.000585471	0.899807	-0.152312	Tubby-like protein 3.		mRNA		Os.22785	AGCAGAAGGCAGTCTGTTGTACATAAGTTCTTGATGAAGTGATGATACCTTTTTTACTTT	AK072815	1.32348	1.73298	1.61746	1.46535	1.00041	0.899807	0
Os01g0887700|mRNA|AF047428|CDS+3'UTR	0.84907	-0.236044	0.829739	-0.26927	1.2656	0.339817	1.01199	0.0172002	0.7401	-0.434207	0.950676	-0.0729741	Zn-finger-like, PHD finger domain containing protein.		mRNA		Os.2294	CCTGTGTTTAAAGCTTCATCTTTCCTGTGTTAATTCTAGCATTCATAGTGTGTAAACTTG	AF047428	0.84907	0.829739	1.2656	1.01199	0.7401	0.950676	0
Os11g0156000|mRNA|AK072663|CDS+3'UTR	0.607837	-0.718243	1.51455	0.598892	0.706089	-0.502078	1.07423	0.103306	0.887859	-0.171597	0.895948	-0.158513	Transcriptional factor B3 family protein.		mRNA		Os.53019	GTCCAAGAACAAACCCTGAAGCTGATGTATTCACTCCTGCCTCCTCAGGAAACATAACTT	AK072663	0.607837	1.51455	0.706089	1.07423	0.887859	0.895948	0
Os08g0346400|mRNA|AK103873|CDS+3'UTR	1.09903	0.13623	0.993041	-0.0100741	0.74675	-0.421303	1.24158	0.312179	1.01559	0.0223228	0.91558	-0.127243	Phosphate starvation regulator protein (Regulatory protein of P- starvation acclimation response Psr1).		mRNA		Os.15464	GCTTTTAACCCTATATAATTGGGAATACTGAAAGTGCAACTCATATTACATGGATGTCTC	AK103873	1.09903	0.993041	0.74675	1.24158	1.01559	0.91558	0
Os06g0601000|mRNA|AK071330|CDS+3'UTR	1.32142	0.402093	1.49773	0.582777	1.10516	0.14425	1.00872	0.0125195	0.623759	-0.680939	0.97548	-0.0358152	Homeodomain-like containing protein.		mRNA		Os.26397	CAACCAATGTGACAGGTACAACTCTTAATTGCCACTTTGATAATTTTATTTGTTGCACTC	AK071330	1.32142	1.49773	1.10516	1.00872	0.623759	0.97548	0
Os05g0163900|mRNA|AK110619|CDS+3'UTR	0.880661	-0.183341	1.14432	0.194496	1.87677	0.90825	1.58147	0.661268	0.968531	-0.0461305	1.08239	0.114224	Basic helix-loop-helix dimerisation region bHLH domain containing protein.		mRNA		Os.56950	TGTTATCATTTTTTACTCGTAGATTTACTCATGAGTAAAAATTTTATGGAGATGTGAATC	AK110619	0.880661	1.14432	1.87677	1.58147	0.968531	1.08239	0
Os06g0622300|mRNA|AK073058|CDS+3'UTR	1.01132	0.0162361	0.95051	-0.0732257	1.1709	0.227623	0.956822	-0.0636781	0.915459	-0.127432	1.08599	0.119011	AT-rich interaction region domain containing protein.		mRNA		Os.12814	ACAAGATAGATTCTTGGATGTAACTGTTGCCTTGTGCATTGCTGTTGTATCTGTATAACT	AK073058	1.01132	0.95051	1.1709	0.956822	0.915459	1.08599	0
Os01g0616400|mRNA|AK112116|CDS+3'UTR	1.01176	0.0168717	0.791195	-0.337895	1.1851	0.245013	0.984756	-0.0221622	0.934733	-0.0973735	1.1962	0.258462	Floral homeotic protein HUA1.		mRNA		Os.1486	GTATATGCACCTTTCGGTTTGGGCGTTCATGTGCAGGTGACATCATATGCTATAGTATTT	AK112116	1.01176	0.791195	1.1851	0.984756	0.934733	1.1962	0
Os12g0596800|mRNA|AY224559|CDS	0.701472	-0.511543	0.924664	-0.112998	1.17446	0.231993	1.13002	0.176345	1.00343	0.00493911	0.98493	-0.0219064	Ubiquitin interacting motif domain containing protein.	GO:0005739(mitochondrion)	mRNA		Os.20761	GTCTGAACATGAAAGTGGAGCAACAAGTTCCAATACTCTTGGTTGAGAGACAGGCTCTAA	AY224559	0.701472	0.924664	1.17446	1.13002	1.00343	0.98493	0
Os06g0140700|mRNA|AY206864|CDS+3'UTR	1.20909	0.273923	1.90289	0.928195	0.845591	-0.241968	0.971565	-0.041617	0.647947	-0.626053	1.0188	0.0268717	Homeobox-leucine zipper protein HAT14 (HD-ZIP protein 14).		mRNA		Os.2365	CCAAATCTGCTGGTTGGTGGATTAACAGCTTGATAATTGGTATATTGATTGTACTACTAC	AY206864	1.20909	1.90289	0.845591	0.971565	0.647947	1.0188	0
Os01g0813100|COMBINER_EST|Os01g0813100|8	0.673503	-0.570244	1.46432	0.550235	1.26642	0.340762	1.07483	0.104109	0.703552	-0.507271	1.34998	0.432938	Basic-leucine zipper (bZIP) transcription factor domain containing protein.		COMBINER_EST		Os.42200	TGATGAGCTGTACTACTTCATAGGTAGTGTATCAAGTTACAATCAAGAGGTCTTCGTCAT	Os01g0813100	0.673503	1.46432	1.26642	1.07483	0.703552	1.34998	0
Os02g0673700|mRNA|AB028130|CDS+3'UTR	1.0749	0.104202	1.0214	0.0305471	0.933109	-0.099882	1.44667	0.532734	1.84794	0.88592	1.13963	0.188566	Zn finger protein (Fragment).	GO:0009536(plastid)	mRNA		Os.4183	GATAGAGACAAGGGGGGTTAATAAGCCTGTGGTGATTAGTGTTACATATGGCGTTTTGTT	AB028130	1.0749	1.0214	0.933109	1.44667	1.84794	1.13963	0
Os10g0577600|mRNA|AK073475|CDS+3'UTR	1.28795	0.365079	1.89479	0.922035	1.18791	0.248422	1.67476	0.743951	1.88401	0.913807	1.26935	0.344095	Transcription factor jumonji, jmjC domain containing protein.		mRNA		Os.7130	GCTAACTGTATTCTTTCATACGCTTGTTCCATCAAGTTAATCTGCTGCTTAATGCCATTG	AK073475	1.28795	1.89479	1.18791	1.67476	1.88401	1.26935	0
Os08g0437200|COMBINER_EST|Os08g0437200|8	0.724819	-0.464307	0.884008	-0.177868	1.11339	0.154956	1.36001	0.44362	1.09808	0.134989	1.29862	0.376983	P-type R2R3 Myb protein (Fragment).		COMBINER_EST		Os.80554	CGTGAAGGCGGAGGTGAAGAAGGGGCCGTGGACGCCGGAGGAGGACCTCATGCTCGTCGC	Os08g0437200	0.724819	0.884008	1.11339	1.36001	1.09808	1.29862	0
Os01g0718900|COMBINER_EST|CI416955|6	0.906782	-0.141172	0.711864	-0.490326	0.943243	-0.0842984	0.918672	-0.122378	0.920738	-0.119137	0.744317	-0.426011	Conserved hypothetical protein.		COMBINER_EST		Os.65897	GATTTGTTGTGTTTGATATTTTGCATGCTTTATGTGGTTATGTTGAACTAGCATCCAAGC	CI416955	0.906782	0.711864	0.943243	0.918672	0.920738	0.744317	0
Os08g0496500|mRNA|AK108510|CDS+3'UTR	0.93835	-0.0918018	0.833193	-0.263277	1.01665	0.0238181	0.909757	-0.136447	0.915241	-0.127776	0.905359	-0.143439	Transcription factor CBF/NF-Y/archaeal histone domain containing protein.		mRNA		Os.55661	GGCGAGCTTTGTTGCGATTGAGGAAGGCTGTATGGTGGTTTTGATGCATGTCTAACTTAT	AK108510	0.93835	0.833193	1.01665	0.909757	0.915241	0.905359	0
Os03g0188900|mRNA|AY554032|CDS	0.696492	-0.52182	1.00798	0.0114732	0.552357	-0.856328	1.32725	0.408437	1.15009	0.201746	1.24233	0.313053	Homeobox-leucine zipper protein ATHB-6 (Homeodomain transcription factor ATHB-6) (HD-ZIP protein ATHB-6).		mRNA		Os.38013	GACGCCCTCGCCGCCGAGATTCGGGAGCTGAGGGAGAAGCTGCCCACCAAGCCGGCGGAC	AY554032	0.696492	1.00798	0.552357	1.32725	1.15009	1.24233	0
Os02g0266800|mRNA|AK070674|CDS+3'UTR	0.800656	-0.320746	0.829836	-0.269101	0.98872	-0.0163656	1.13587	0.1838	1.45107	0.537119	0.947978	-0.077075	Transcriptional activator protein.		mRNA		Os.49514	TGTCGTCCTGTAATAGAACTGACTAGCTATATATAGTACACAGTATTTGGTAAGAGACTG	AK070674	0.800656	0.829836	0.98872	1.13587	1.45107	0.947978	0
Os06g0104200|mRNA|AK069423|CDS+3'UTR	0.989781	-0.0148184	1.0438	0.0618456	1.35369	0.436895	0.827219	-0.273659	1.28293	0.359444	1.06985	0.0974081	No apical meristem (NAM) protein domain containing protein.		mRNA		Os.52815	AATCGTGGTTTGTAATAGATAAACCTCTTCTGCTATGTGATTGTAAACTTCTGGTGTTTC	AK069423	0.989781	1.0438	1.35369	0.827219	1.28293	1.06985	0
Os07g0568300|mRNA|AJ575241|CDS	1.04852	0.0683549	1.32444	0.405377	0.997267	-0.00394896	1.50206	0.586945	1.69971	0.765289	1.21558	0.281642	ZF protein (Fragment).		mRNA		Os.14948	AATGGCAAGAGGGGCGAAGTACAAGGCATGCCTGGTACTTCTGCATTGATGAACAGGCCT	AJ575241	1.04852	1.32444	0.997267	1.50206	1.69971	1.21558	0
Os01g0231000|mRNA|AK072001|CDS+3'UTR	0.921412	-0.118082	1.04086	0.0577715	0.992746	-0.010503	0.65979	-0.599921	0.781169	-0.356293	0.988291	-0.0169928	Auxin-responsive protein (Aux/IAA) (Fragment).		mRNA		Os.12733	TGTTGTCCTGAAACGTATGTTCCCGTCACGTAAGTGTTTAAATGTTTTTAAGAGGTTCCT	AK072001	0.921412	1.04086	0.992746	0.65979	0.781169	0.988291	0
Os07g0545400|mRNA|AK059228|CDS+3'UTR	0.868308	-0.203722	1.11532	0.15746	1.0387	0.0547735	1.31814	0.398506	1.00121	0.0017436	0.837456	-0.255915	Protein H2A.		mRNA		Os.88111	GGACAGGGGGATTAGTTGCTCTGTAATTCGTTACCTGTGTTCTATATAAAAGTATCATCC	AK059228	0.868308	1.11532	1.0387	1.31814	1.00121	0.837456	0
Os03g0336200|mRNA|AY466471|CDS+3'UTR	1.1317	0.178486	1.29832	0.376641	1.09032	0.124758	0.68781	-0.539918	0.756912	-0.401802	1.01445	0.0206962	BZIP transcription factor RF2b.		mRNA		Os.26538	AGAATACTGTGTTCTTTGTGGTCGTGTGGACTTGTTCACCATGGATTCAATTCAACCTTT	AY466471	1.1317	1.29832	1.09032	0.68781	0.756912	1.01445	0
Os01g0190300|mRNA|AK100314|CDS+3'UTR	0.805657	-0.311763	1.19617	0.258424	0.636208	-0.652429	1.43381	0.519853	1.28532	0.362125	0.852768	-0.229775	AUX/IAA protein family protein.		mRNA		Os.19952	TTTGGATGTAGGCAGGCATGTGTCAAATTAGTTATGTGTTTTGTTAATTAAGCGATCTAG	AK100314	0.805657	1.19617	0.636208	1.43381	1.28532	0.852768	0
Os10g0115200|COMBINER|CI046794|4	1.10045	0.138096	1.08063	0.111878	0.863166	-0.21229	0.926395	-0.110301	0.945912	-0.0802222	0.753361	-0.408587	(No Hit)		COMBINER			GCATGTATCTTTGTCATTATCTTTACACAGTAGCAGTGTAATGCGACCATCTCTAATTTA	CI046794	1.10045	1.08063	0.863166	0.926395	0.945912	0.753361	0
Os08g0421900|mRNA|AK064578|CDS+3'UTR	0.983815	-0.0235413	0.803547	-0.315546	0.87982	-0.18472	0.972009	-0.0409578	0.883324	-0.178986	0.832486	-0.264502	Zn-finger-like, PHD finger domain containing protein.		mRNA		Os.36050	TTGAGGTGTACAGTGCAAGAGAACCAAGGCGTCTGCAGAATTCGGCCTTCGCCGCCTCTT	AK064578	0.983815	0.803547	0.87982	0.972009	0.883324	0.832486	0
Os03g0855100|mRNA|AK109795|CDS+3'UTR	1.51749	0.601685	1.44912	0.535182	1.18315	0.242633	1.13393	0.181332	1.12268	0.166945	1.40109	0.486554	DNA-binding WRKY domain containing protein.		mRNA		Os.56298	ATTAAAGATTGTCAGAGATATAGGCGTGTACTTACGCTTATATGTATCACGCTGAGGTAT	AK109795	1.51749	1.44912	1.18315	1.13393	1.12268	1.40109	0
Os01g0234100|mRNA|AK106332|CDS+3'UTR	0.809135	-0.305547	0.596086	-0.746407	0.739766	-0.434859	0.824001	-0.279282	0.531298	-0.912406	1.004	0.00576487	Transcriptional factor B3 family protein.		mRNA		Os.54636	GCGAATGCGCTGTAAGCAGTGCAGGAAATGCGAGGAAGAAATGCAGAACACTACTTAATT	AK106332	0.809135	0.596086	0.739766	0.824001	0.531298	1.004	0
Os09g0556700|mRNA|AK112101|CDS+3'UTR	1.34711	0.429868	1.35554	0.438865	1.03441	0.0488062	0.791653	-0.337059	1.13023	0.176615	1.09701	0.133583	Nuclear protein SET domain containing protein.	GO:0005739(mitochondrion)	mRNA		Os.87730	GGGACTTAATCTGGCACTGATAATTTAGACATCCAAACTTAAATTTAGAATGGATTTAGA	AK112101	1.34711	1.35554	1.03441	0.791653	1.13023	1.09701	0
Os03g0707600|mRNA|AB030956|CDS+3'UTR	1.24445	0.315508	1.71756	0.78036	0.507218	-0.979322	1.06079	0.085135	1.09104	0.1257	0.849565	-0.235204	Gibberellin-insensitive protein OsGAI.		mRNA		Os.4494	ACGAACCGAACTGGATTTCATTAGCTCCAATGAGAATTTTGTATACAAGGCACCGATCTA	AB030956	1.24445	1.71756	0.507218	1.06079	1.09104	0.849565	0
Os01g0934300|mRNA|AK070074|CDS+3'UTR	1.06465	0.0903829	0.919024	-0.121825	0.826195	-0.275445	1.01026	0.0147225	1.04373	0.0617432	0.952469	-0.0702564	Flowering-time protein isoform beta.		mRNA		Os.18365	GAGGATGCATCAGCTGAATTGCTGAATCCATTGATGGATAAAAAGTTTCACTTCATATTT	AK070074	1.06465	0.919024	0.826195	1.01026	1.04373	0.952469	0
Os07g0508900|COMBINER_EST|Os07g0508900|8	1.10896	0.149202	1.28692	0.363924	1.00773	0.0111103	1.36139	0.445084	1.55326	0.635304	1.12658	0.171946	Zn-finger, Dof type domain containing protein.		COMBINER_EST		Os.58643	TCCACGGCGCCGTCCGCGCAGTCGCTCCTCTACTGGGGCAACGGCGGCATTGGCGCCGCC	Os07g0508900	1.10896	1.28692	1.00773	1.36139	1.55326	1.12658	0
Os07g0543000|mRNA|AK058889|CDS+3'UTR	0.857702	-0.221452	0.687787	-0.539966	1.24751	0.319051	0.936039	-0.0953596	0.812781	-0.299061	0.970231	-0.0436003	Basic helix-loop-helix dimerisation region bHLH domain containing protein.		mRNA		Os.26508	ACCGGTGACATGTGAACTGACGAAAGATGACACCGTTGTATATTACATATTAGTAAATAA	AK058889	0.857702	0.687787	1.24751	0.936039	0.812781	0.970231	0
Os03g0826400|mRNA|AK071472|CDS+3'UTR	0.744172	-0.426291	0.507697	-0.977959	0.975641	-0.0355771	1.54188	0.62469	0.986859	-0.0190844	0.949068	-0.0754159	RNA-binding region RNP-1 (RNA recognition motif) domain containing protein.		mRNA		Os.74634	TTTGTTTGATCCTTGGGTCTGATATTAGTCTAATAGATGCCATAGATTACATTTGAGATG	AK071472	0.744172	0.507697	0.975641	1.54188	0.986859	0.949068	0
[truncated: 1,086 more rows]

## Sheet: Differentially Expressed TFs
Systematic	No of Sample UpRegulated	No of Sample Down Regulated	Ratio_C1H	Fold_C1H	Ratio_C5H	Fold_C5H	Ratio_HS10	Fold_HS10	Ratio_HS30	Fold_HS30	Ratio_OS1h	Fold_OS1h	Ratio_OS4h	Fold_OS4h	Description	Gene Ontology	GeneName	Kegg Pathway	UnigeneID	Sequence	RefSeq
[truncated: 1,249 more rows]

## Sheet: TFs_UP_all
Systematic	No of Sample UpRegulated	No of Sample Down Regulated	Ratio_C1H	Fold_C1H	Ratio_C5H	Fold_C5H	Ratio_HS10	Fold_HS10	Ratio_HS30	Fold_HS30	Ratio_OS1h	Fold_OS1h	Ratio_OS4h	Fold_OS4h	Description	Gene Ontology	GeneName	Kegg Pathway	UnigeneID	Sequence	RefSeq
[truncated: 48 more rows]
