# Supplementary material for: Genome-Wide Transcriptional Profiles during Temperature and Oxidative Stress Reveal Coordinated Expression Patterns and Overlapping Regulons in Rice
Source: PLoS One. 2012 Jul 16;7(7):e40899. doi: 10.1371/journal.pone.0040899 (PMC3397947; doi:10.1371/journal.pone.0040899)
Supplement: Data S4 — Promoter analysis of DEGs. Data S4.1; significantly over represented transcription factor binding sites (TFBS) in the promoters of DEGs based on F-Match analysis, Data S4.2; Match out put/TF binding sites (Rice matrices) in the promoters of DEGs based on CMA analysis. The TFs that correspond to these matrices are also listed. (ZIP) [file pone.0040899.s009.zip]

Archive with 9 entries (6 files):
- Data S4. Promoter analysis of DEGs/
- Data S4. Promoter analysis of DEGs/.DS_Store
- __MACOSX/
- __MACOSX/Data S4. Promoter analysis of DEGs/
- __MACOSX/Data S4. Promoter analysis of DEGs/._.DS_Store
- Data S4. Promoter analysis of DEGs/Data S4.1_F-match TFlist.xls
- __MACOSX/Data S4. Promoter analysis of DEGs/._Data S4.1_F-match TFlist.xls
- Data S4. Promoter analysis of DEGs/Data S4.2_Promoter model-TF-list.xls
- __MACOSX/Data S4. Promoter analysis of DEGs/._Data S4.2_Promoter model-TF-list.xls
