# Supplementary material for: Genome-Wide Transcriptional Profiles during Temperature and Oxidative Stress Reveal Coordinated Expression Patterns and Overlapping Regulons in Rice
Source: PLoS One. 2012 Jul 16;7(7):e40899. doi: 10.1371/journal.pone.0040899 (PMC3397947; doi:10.1371/journal.pone.0040899)
Supplement: Data S4 — Promoter analysis of DEGs. Data S4.1; significantly over represented transcription factor binding sites (TFBS) in the promoters of DEGs based on F-Match analysis, Data S4.2; Match out put/TF binding sites (Rice matrices) in the promoters of DEGs based on CMA analysis. The TFs that correspond to these matrices are also listed. (ZIP) [file pone.0040899.s009.zip › Data S4. Promoter analysis of DEGs/Data S4.1_F-match TFlist.xls]

## Sheet: Read me
Supplemetary Data S4.1	Significantly over represented transcription factor binding sites (TFBS) based on F-Match analysis. Matrices noted both in CMA and F-Match analysis are highlighted.
Work Sheet
F-Match-CS-Down	TFBS in the down-regulated genes during CS.
F-Match-CS-Up	TFBS in the Up-regulated genes during CS.
F-Match-HS-Down	TFBS in the down-regulated genes during HS.
F-Match-HS-Up	TFBS in the Up-regulated genes during HS.
F-Match-OS-Down	TFBS in the down-regulated genes during OS.
F-Match-OS-Up	TFBS in the Up-regulated genes during OS.

## Sheet: F-Match-CS-Down
Matrix name	Recognized factors	Yes (sites/1000bp)	No (sites/1000bp)	Yes/No	P-value	Matched promoters p-value
V$HSF2_02	HSF2, HSF2A, HSF2B	0.274	0.1034	2.6496	6.1765e-05	0.0048
P$AGL15_01	AG, AGL15, AGL8, MADS13, MADS2, MADS3	0.1674	0.0667	2.5098	0.0025	0.0464
P$ZAP1_01	WRKY1	0.2968	0.1601	1.8538	0.0033	0.0051
P$GAMYB_Q2	GAMYB, MYB101, MYB33, Myb5	0.2816	0.1634	1.7228	0.0092	0.0105
V$HSF1_Q6	HSF1, HSF1-L, HSF1-S, HSF1long, HSF1short	0.5556	0.3803	1.461	0.0077	0.0304
P$O2_Q2	Opaque-2	2.4506	1.8779	1.3049	9.3151e-05	0.00094544
Gene symbol	BKL description
AG	AGAMOUS; contains a K-box region; involved in carpel development; stamen development
AGL15	AGAMOUS-LIKE 15; contains a K-box region
AGL8	AGAMOUS-LIKE 8; contains a K-box region; expressed in carpel; inflorescence meristem; involved in fruit development
GAMYB	Transcription factor GAMYB; a transcriptional regulator that interacts with DOF3 and acts in GA signaling; mediates GA-regulated gene expression in anther and aleurone; proper floral organ and pollen development; and ABA and phosphatidic acid responses
MADS13	MADS domain 13; plays a role in ovule development; homozygous mutants are associated with female sterility; homeotic transformation of ovules into carpelloid structures; and abortion of ectopic carpels after anthesis
MADS2	MADS 2; a putative transcription factor of the GLO-PI family and the MADS box gene family; expressed in lodicule; pollen; tapetum; stigma; anther; and stamen; RNAi silencing of the corresponding gene displays altered second-whorl lodicule differentiation
MADS3	MADS3; a MADS and K domain containing protein that acts in stamen and floral meristem identity specification; expressed in stamen and carpel; overexpression displays homeotic transformation of lodicule to stamen; sterility; and defective spikelet opening
MYB101	MYB DOMAIN PROTEIN 101; positively regulates abscisic acid response; null mutation of the corresponding gene is associated with hyposensitivity to the abscisic acid
MYB33	MYB DOMAIN PROTEIN 33; a transcription factor that acts in regulation of abscisic and gibberellic acid signaling; mutants display dwarf plants; male sterililty; short internode; failure of seed set; rounded leaves; and short bolts with terminal flowers
Myb5	Myb5; a putative trans-acting factor that contains R2 and R3 DNA binding domain; binds to the AAC--A motif on rice glutelin promoter which is capable of activating the endosperm specific expression; expressed in leaf; stem; root; callus; and seeds
WRKY1	WRKY FAMILY TRANSCRIPTION FACTOR 1; a transcriptional activator that is involved in salicylic acid mediated signaling pathway; expressed in root; shoot; leaf; flower; and seed
Hsf1	Heat shock transcription factor 1; a transcription factor that acts in apoptosis and glucose metabolism; involved in response to heat and oxidative stress; human HSF1 is associated with malignant form of prostatic neoplasms and stress
HSF2	Heat shock transcription factor 2; a transcriptional activator that regulates JNK cascade; plays a role in antiapoptosis; brain development; synaptonemal complex assembly; ovulation; and spermatogenesis
Opaque-2	Opaque-2, a transcriptional activator, activates transcription of b-32, Os02g0249900 (Rice), 22z4, and of its own; mutants display increased expression of EF1-A protein and alteration in lysine content in the endosperm

## Sheet: F-Match-CS-Up
Matrix name	Recognized factors	Yes (sites/1000bp)	No (sites/1000bp)	Yes/No	P-value	Matched promoters p-value
P$ABF1_01	ABF1, ABF4	0.1932	0.1017	1.8997	0.00013064	0.00070013
P$CPRF3_Q2	GBF1, GBF2A	0.1906	0.1034	1.8442	0.00025157	0.0127
P$CPRF3_01	GBF1, GBF2A	0.2782	0.1534	1.8138	1.7821e-05	0.0072
P$OSBZ8_Q6	BZ8, GBF1, GBF2A	0.1855	0.1067	1.7383	0.00085812	0.0073
P$TAF1_Q2	GBF1, GBF2A	0.3426	0.2151	1.593	0.00010805	0.0109
P$CPRF_Q2	GBF1, GBF2A	0.1984	0.125	1.5863	0.0029	0.0154
P$HBP1A_Q2	GBF1, GBF2A, ZIP-1a	0.3478	0.2234	1.5567	0.00018544	0.00052926
P$TAF1_01	GBF1, GBF2A	0.2756	0.1851	1.4894	0.0021	0.0191
P$CPRF2_Q2	G/HBF-1	0.3658	0.2534	1.4435	0.001	0.0105
P$CPRF1_01	GBF1, GBF2A	0.5564	0.3968	1.4023	0.00020127	0.0213
P$CPRF2_01	G/HBF-1	0.7264	0.5202	1.3966	3.0466e-05	0.0132
P$ABF1_03	ABF1, ABF4	1.6358	1.2071	1.3552	1.5031e-08	0.0033
P$RITA1_01	G/HBF-1	0.3916	0.2984	1.3121	0.0082	0.0486
Gene symbol	BKL description
ABF1	ABSCISIC ACID RESPONSIVE ELEMENT-BINDING FACTOR 1; binds G/ABRE and C/ABRE; expression is induced by ABA; peaking at 2 hours and decreasing to uninduced levels at 16 hours; expression is induced by cold stress but not high salt or drought
ABF4	ABRE-binding bZIP factor 4; an ABA-regulated transcription factor that binds ABRE sequence and CPK32 protein kinase; overexpression displays altered ABA sensitivity; tolerance to drought and salt stresses; and expression of ABA or stress-regulated genes
BZ8	BZIP protein 8; a putative transcription factor that is expressed in developing embryos; matured embryos; shoots; and roots and induced in dry matured embryos; shoots; and roots in response to abscisic acid and in shoots in response to dessication
G/HBF-1	G-/H-box binding factor 1
GBF1	G-box binding factor 1, a member of basic-leucine zipper (bZIP) transcription factor family, interacts with G-box promoter sequence and Arabidopsis GIP1 (At3g1322) protein, expression is upregulated in response to hypoxia
GBF2A	Protein with high similarity to G-BOX BINDING FACTOR 3 (A. thaliana GBF3), which is a putative transcription factor that exhibits homodimerization and heterodimerization and interacts with G-box, expression is upregulated in root in response to nitrate
ZIP-1a	ZIP-1a; an abscisic acid-dependent transcriptional activator that contains a DNA-binding domain; a leucine zipper dimerization domain; bZIP domain; and ATP/GTP binding domain; interacts with wheat basic/leucine zipper (bZIP) protein EmBP-1

## Sheet: F-Match-HS-down
Matrix name	Recognized factors	Yes (sites/1000bp)	No (sites/1000bp)	Yes/No	P-value	Matched promoters p-value
P$GAMYB_Q2	GAMYB, MYB101, MYB33, Myb5	0.3782	0.2035	1.8587	0.00071399	0.00082043
P$MYBAS1_01	AtMYB81, GAMYB, MYB101, MYB33, Myb5	0.2801	0.1568	1.7869	0.0052	0.012
P$O2_01	Opaque-2	0.5813	0.3569	1.6287	0.00063512	0.0026
P$ATHB5_01	ATHB-3, ATHB13, ATHB16, ATHB5, ATHB6, HAT5, Hdl56, Hdl57	1.1345	0.8672	1.3082	0.0045	0.0037
Gene symbol	BKL description
Gene symbol	BKL description
ATHB-3	ARABIDOPSIS THALIANA HOMEOBOX 3; contains a homeobox domain; expressed in fruit; root
ATHB13	ARABIDOPSIS THALIANA HOMEOBOX PROTEIN 12; contains a homeobox associated leucine zipper; expressed in flower; leaf
ATHB16	ARABIDOPSIS THALIANA HOMEOBOX PROTEIN 13; contains a homeobox associated leucine zipper; expressed in fruit; root
ATHB5	ARABIDOPSIS THALIANA HOMEOBOX PROTEIN 5; contains a homeobox associated leucine zipper; expressed in fruit; root
ATHB6	ARABIDOPSIS THALIANA HOMEOBOX PROTEIN 6; contains a homeobox associated leucine zipper; expressed in fruit; root
AtMYB81	MYB DOMAIN PROTEIN 81; contains a myb-like DNA-binding domain
GAMYB	Transcription factor GAMYB; a transcriptional regulator that interacts with DOF3 and acts in GA signaling; mediates GA-regulated gene expression in anther and aleurone; proper floral organ and pollen development; and ABA and phosphatidic acid responses
HAT5	HOMEOBOX-LEUCINE ZIPPER PROTEIN HAT5; contains a homeobox associated leucine zipper; expressed in fruit; root; involved in leaf morphogenesis
Hdl56	Protein with high similarity to ARABIDOPSIS THALIANA HOMEOBOX PROTEIN 6 (A. thaliana ATHB6), which is expressed in fruit, root, contains a homeobox domain (homeodomain), which are found in transcription factors
Hdl57	Protein containing a homeobox domain (homeodomain), which are found in transcription factors, has moderate similarity to HOMEOBOX-LEUCINE ZIPPER PROTEIN HAT5 (A. thaliana HAT5), which is expressed in fruit, root, is involved in leaf morphogenesis
MYB101	MYB DOMAIN PROTEIN 101; positively regulates abscisic acid response; null mutation of the corresponding gene is associated with hyposensitivity to the abscisic acid
MYB33	MYB DOMAIN PROTEIN 33; a transcription factor that acts in regulation of abscisic and gibberellic acid signaling; mutants display dwarf plants; male sterililty; short internode; failure of seed set; rounded leaves; and short bolts with terminal flowers
Myb5	Myb5; a putative trans-acting factor that contains R2 and R3 DNA binding domain; binds to the AAC--A motif on rice glutelin promoter which is capable of activating the endosperm specific expression; expressed in leaf; stem; root; callus; and seeds
Opaque-2	Opaque-2, a transcriptional activator, activates transcription of b-32, Os02g0249900 (Rice), 22z4, and of its own; mutants display increased expression of EF1-A protein and alteration in lysine content in the endosperm

## Sheet: F-Match-HS-Up
Matrix name	Recognized factors	Yes (sites/1000bp)	No (sites/1000bp)	Yes/No	P-value	Matched promoters p-value
V$HSF2_02	HSF2, HSF2A, HSF2B	0.2354	0.01	23.53	3.4501e-34	7.5629e-27
V$HSF2_01	HSF2, HSF2A	0.5617	0.1517	3.7023	1.1108e-33	1.9699e-22
V$HSF1_Q6	HSF1, HSF1-L, HSF1-S, HSF1long, HSF1short	0.2122	0.0083	25.4551	2.227e-31	5.6325e-25
V$HSF_Q6	HSF, HSF1	0.1926	0.035	5.5005	6.565e-17	2.5535e-14
V$HSF1_01	HSF1, HSF1-L, HSF1-S, HSF1long, HSF1short	0.1872	0.0567	3.303	5.216e-11	3.1824e-10
P$OCSBF1_01	OCSBF-1	2.1451	1.6339	1.3129	1.2696e-10	0.0027
P$ABF1_02	ABF1, ABF4	1.2322	0.8553	1.4407	1.7539e-10	6.0336e-06
P$CPRF2_01	G/HBF-1	0.5813	0.3468	1.6763	2.3556e-09	0.00012411
P$CPRF3_01	GBF1, GBF2A	0.214	0.0867	2.4682	1.0086e-08	5.1026e-05
P$TAF1_Q2	GBF1, GBF2A	0.1944	0.0867	2.2419	5.2884e-07	0.0002443
P$CPRF3_Q2	GBF1, GBF2A	0.2175	0.1034	2.1046	6.5237e-07	0.00073462
P$CPRF1_01	GBF1, GBF2A	0.1961	0.09	2.1787	9.5981e-07	0.0011
P$EMBP1_Q2	GBF1, GBF2A	0.28	0.1501	1.8658	1.0196e-06	0.00043863
P$ABF1_01	ABF1, ABF4	0.2122	0.1017	2.0865	1.1153e-06	3.8991e-05
P$CPRF2_Q2	G/HBF-1	0.3103	0.1734	1.7894	1.1966e-06	0.00070833
P$CPRF_Q2	GBF1, GBF2A	0.2068	0.0984	2.1028	1.2369e-06	0.00035725
P$GBF_Q2	BZ8, GBF1, GBF1, GBF2, GBF2A, GBF3, GBF4, ZIP-1a	0.2265	0.115	1.9686	2.4706e-06	5.5304e-05
P$RITA1_01	G/HBF-1	0.4636	0.2984	1.5535	2.9356e-06	0.0012
P$HBP1A_Q2	GBF1, GBF2A, ZIP-1a	0.1944	0.0934	2.0818	3.2439e-06	0.0016
P$OSBZ8_Q6	BZ8, GBF1, GBF2A	0.1694	0.0767	2.2088	3.7899e-06	0.00015107
P$ABF_Q2	ABF1, ABF2, ABF3, ABF4	0.1783	0.09	1.9806	2.3936e-05	2.1654e-05
P$TAF1_01	GBF1, GBF2A	0.2496	0.1434	1.7411	2.6234e-05	0.0018
P$ROM_Q2	BZ8, GBF1, GBF1, GBF2A, GBF3	0.6919	0.5318	1.3009	0.00027783	0.004
P$ABF1_03	ABF1, ABF4	0.5492	0.4118	1.3337	0.00041832	0.0075
P$HBPA1_Q6_01	GBF1, GBF2A, ZIP-1a	0.2229	0.1384	1.6108	0.00042667	0.0061
P$GAMYB_01	GAMYB, MYB101, MYB33, Myb5	0.2104	0.1334	1.5776	0.00094061	0.0016
P$O2_02	Opaque-2	0.1694	0.1017	1.6657	0.0011	0.0195
P$PIF3_01	PIF1, PIF3, PIF5, SPT	0.1765	0.1117	1.5804	0.0022	0.0013
Gene symbol	BKL description
Hsf1	Heat shock transcription factor 1; a transcription factor that acts in apoptosis and glucose metabolism; involved in response to heat and oxidative stress; human HSF1 is associated with malignant form of prostatic neoplasms and stress
HSF2	Heat shock transcription factor 2; a transcriptional activator that regulates JNK cascade; plays a role in antiapoptosis; brain development; synaptonemal complex assembly; ovulation; and spermatogenesis
ABF1	ABSCISIC ACID RESPONSIVE ELEMENT-BINDING FACTOR 1; binds G/ABRE and C/ABRE; expression is induced by ABA; peaking at 2 hours and decreasing to uninduced levels at 16 hours; expression is induced by cold stress but not high salt or drought
ABF2	ABRE-binding bZIP factor 2; an ABA-dependent multi-phosphorylation regulated transcription factor that acts in ABA signaling; binds ABRE sequence and ARIA; overexpression alters sensitivity to ABA; water; salt; and heat; and ABA regulated gene expression
ABF3	ABRE-binding bZIP factor 3; an ABA regulated transcription factor that binds ABRE sequence; acts in ABA signaling; overexpression displays ABA hypersensitivity; and altered ABA or stress-regulated gene expression; transpiration rate; and drought tolerance
ABF4	ABRE-binding bZIP factor 4; an ABA-regulated transcription factor that binds ABRE sequence and CPK32 protein kinase; overexpression displays altered ABA sensitivity; tolerance to drought and salt stresses; and expression of ABA or stress-regulated genes
BZ8	BZIP protein 8; a putative transcription factor that is expressed in developing embryos; matured embryos; shoots; and roots and induced in dry matured embryos; shoots; and roots in response to abscisic acid and in shoots in response to dessication
G/HBF-1	G-/H-box binding factor 1
GAMYB	Transcription factor GAMYB; a transcriptional regulator that interacts with DOF3 and acts in GA signaling; mediates GA-regulated gene expression in anther and aleurone; proper floral organ and pollen development; and ABA and phosphatidic acid responses
GBF1	G-BOX BINDING FACTOR 1; a putative transcription factor that exhibits homodimerization and heterodimerization and recognize the G-box motif; interacts with COP1; member of the G-box binding protein MFMR family
GBF1	G-box binding factor 1, a member of basic-leucine zipper (bZIP) transcription factor family, interacts with G-box promoter sequence and Arabidopsis GIP1 (At3g1322) protein, expression is upregulated in response to hypoxia
GBF2	G-BOX BINDING FACTOR 2; a putative transcription factor that exhibits homodimerization and heterodimerization and interact with G-box; translocates to nucleus in response to light; and expressed in root; leaf
GBF2A	Protein with high similarity to G-BOX BINDING FACTOR 3 (A. thaliana GBF3), which is a putative transcription factor that exhibits homodimerization and heterodimerization and interacts with G-box, expression is upregulated in root in response to nitrate
GBF3	G-BOX BINDING FACTOR 3; a putative transcription factor that exhibits homodimerization and heterodimerization and interacts with G-box; expression is upregulated in root in response to nitrate
GBF4	G-BOX BINDING FACTOR 4; a member of the bZIP transcription factor family that interacts with GBF2 and GBF3 to bind DNA
MYB101	MYB DOMAIN PROTEIN 101; positively regulates abscisic acid response; null mutation of the corresponding gene is associated with hyposensitivity to the abscisic acid
MYB33	MYB DOMAIN PROTEIN 33; a transcription factor that acts in regulation of abscisic and gibberellic acid signaling; mutants display dwarf plants; male sterililty; short internode; failure of seed set; rounded leaves; and short bolts with terminal flowers
Myb5	Myb5; a putative trans-acting factor that contains R2 and R3 DNA binding domain; binds to the AAC--A motif on rice glutelin promoter which is capable of activating the endosperm specific expression; expressed in leaf; stem; root; callus; and seeds
PIF1	PHY-INTERACTING FACTOR 1; contains a helix-loop-helix DNA-binding domain; involved in chlorophyll biosynthetic process; gibberellin biosynthetic process
PIF3	PHYTOCHROME INTERACTING FACTOR 3; contains a helix-loop-helix DNA-binding domain; involved in positive regulation of anthocyanin metabolic process; response to red or far red light
PIF5	PHYTOCHROME-INTERACTING FACTOR 5; contains a helix-loop-helix DNA-binding domain
SPT	SPATULA; contains a helix-loop-helix DNA-binding domain; expressed in carpel; involved in response to cold; response to red light
ZIP-1a	ZIP-1a; an abscisic acid-dependent transcriptional activator that contains a DNA-binding domain; a leucine zipper dimerization domain; bZIP domain; and ATP/GTP binding domain; interacts with wheat basic/leucine zipper (bZIP) protein EmBP-1
Opaque-2	Opaque-2, a transcriptional activator, activates transcription of b-32, Os02g0249900 (Rice), 22z4, and of its own; mutants display increased expression of EF1-A protein and alteration in lysine content in the endosperm
OCSBF-1	ocs element binding factor 1

## Sheet: F-Match-OS-down
Matrix name	Recognized factors	Yes (sites/1000bp)	No (sites/1000bp)	Yes/No	P-value	Matched promoters p-value
P$ARF_Q2	ARF1, ARF2, ARF23, ARF4, ARF6, ARF8, ARF9, ETT, MP, NPH4	0.2327	0.1301	1.789	0.008	0.0183
P$GAMYB_Q2	GAMYB, MYB101, MYB33, Myb5	1.3272	0.9673	1.372	0.00030809	0.0042
Gene symbol	BKL description
ARF1	AUXIN RESPONSE FACTOR 1; member of the auxin response factor family; involved in negative regulation of transcription; response to auxin stimulus
ARF2	AUXIN RESPONSE FACTOR 2; member of the auxin response factor family; expressed in seed; cotyledon; involved in negative regulation of cell proliferation; ovule development
ARF23	Auxin response factor 1; a putative dimeric transcriptional repressor of early auxin-induced genes; anti-sense overexpression is associated with decreased sterility; plant growth; and vigor; smaller leaves; and fail to head
ARF4	AUXIN RESPONSE FACTOR 4; member of the auxin response factor family; expressed in floral meristem; apical meristem; involved in vegetative phase change
ARF6	AUXIN RESPONSE FACTOR 6; member of the auxin response factor family; expressed in flower; involved in flower development; response to auxin stimulus
ARF8	AUXIN RESPONSE FACTOR 8; member of the auxin response factor family; expressed in female gametophyte; flower; involved in flower development; response to auxin stimulus
ARF9	AUXIN RESPONSE FACTOR 9; member of the auxin response factor family
ETT	ETTIN; a member of the auxin response factor family; involved in vegetative phase change; expressed in floral and apical meristems; mutants display pleiotropic effects on flower development; with decreases in stamen number and anther formation
GAMYB	Transcription factor GAMYB; a transcriptional regulator that interacts with DOF3 and acts in GA signaling; mediates GA-regulated gene expression in anther and aleurone; proper floral organ and pollen development; and ABA and phosphatidic acid responses
MP	MONOPTEROS; member of the auxin response factor family; involved in flower development; response to auxin stimulus
MYB101	MYB DOMAIN PROTEIN 101; positively regulates abscisic acid response; null mutation of the corresponding gene is associated with hyposensitivity to the abscisic acid
MYB33	MYB DOMAIN PROTEIN 33; a transcription factor that acts in regulation of abscisic and gibberellic acid signaling; mutants display dwarf plants; male sterililty; short internode; failure of seed set; rounded leaves; and short bolts with terminal flowers
Myb5	Myb5; a putative trans-acting factor that contains R2 and R3 DNA binding domain; binds to the AAC--A motif on rice glutelin promoter which is capable of activating the endosperm specific expression; expressed in leaf; stem; root; callus; and seeds
NPH4	NON-PHOTOTROPHIC HYPOCOTYL; member of the auxin response factor family; expressed in hypocotyl; petiole; involved in response to auxin stimulus

## Sheet: F-Match-OS-Up
Matrix name	Recognized factors	Yes (sites/1000bp)	No (sites/1000bp)	Yes/No	P-value	Matched promoters p-value
P$CPRF3_Q2	GBF1, GBF2A	0.2323	0.0534	4.3535	2.1625e-08	0.00010911
P$HBP1A_Q2	GBF1, GBF2A, ZIP-1a	0.2416	0.0567	4.2613	1.543e-08	0.00090664
V$HSF2_02	HSF2, HSF2A, HSF2B	0.1859	0.0467	3.9804	1.5248e-06	0.00013595
P$ABF1_01	ABF1, ABF4	0.2416	0.0634	3.8128	7.863e-08	3.522e-05
P$OSBZ8_Q6	BZ8, GBF1, GBF2A	0.2509	0.0667	3.7614	5.4594e-08	1.5598e-05
P$CPRF_Q2	GBF1, GBF2A	0.1673	0.0467	3.5823	1.4925e-05	0.0034
P$CPRF3_01	GBF1, GBF2A	0.3717	0.1134	3.2779	8.5209e-10	6.1503e-05
P$CPRF1_01	GBF1, GBF2A	0.2323	0.0734	3.1662	1.9661e-06	0.008
V$HSF1_Q6	HSF1, HSF1-L, HSF1-S, HSF1long, HSF1short	0.237	0.0767	3.0891	2.227e-06	0.00061706
P$TAF1_Q2	GBF1, GBF2A	0.2416	0.0801	3.0184	2.5011e-06	0.00064443
P$EMBP1_Q2	GBF1, GBF2A	0.2184	0.0734	2.9762	9.0856e-06	0.0013
P$GBF_Q2	BZ8, GBF1, GBF1, GBF2, GBF2A, GBF3, GBF4, ZIP-1a	0.3253	0.1201	2.7088	4.1476e-07	0.00040671
P$PIF3_01	PIF1, PIF3, PIF5, SPT	0.2138	0.0867	2.4648	0.00012915	0.0016
P$ABF_Q2	ABF1, ABF2, ABF3, ABF4	0.1719	0.0734	2.343	0.001	0.0037
V$HSF2_01	HSF2, HSF2A	0.3671	0.1568	2.3416	1.831e-06	7.502e-05
P$EMBP1_02	GBF1, GBF2A	0.1673	0.0734	2.2797	0.0015	0.0057
P$TAF1_01	GBF1, GBF2A	0.8875	0.3903	2.2742	7.3757e-13	3.2351e-05
P$CPRF2_Q2	G/HBF-1	1.0502	0.467	2.2489	1.2488e-14	3.8313e-06
P$CPRF2_01	G/HBF-1	1.0781	0.4803	2.2445	6.3592e-15	2.3892e-06
P$RITA1_01	G/HBF-1	0.2463	0.1167	2.1096	0.00037558	0.0024
P$O2_02	Opaque-2	0.1859	0.0901	2.0639	0.0024	0.0035
V$HSF1_01	HSF1, HSF1-L, HSF1-S, HSF1long, HSF1short	0.1719	0.0834	2.0618	0.0034	0.0088
P$ABF1_02	ABF1, ABF4	0.2416	0.1201	2.0123	0.00079977	0.0037
P$GAMYB_Q2	GAMYB, MYB101, MYB33, Myb5	0.2138	0.1067	2.0026	0.0017	0.0016
P$OCSBF1_01	OCSBF-1	2.7091	1.5944	1.6991	4.6381e-18	7.0666e-07
P$O2_Q2	Opaque-2	0.3903	0.2368	1.6482	0.0012	0.0111
V$HSF_Q6	HSF, HSF1	0.4507	0.2735	1.648	0.00055331	0.0257
P$ZAP1_01	WRKY1	0.3532	0.2235	1.5803	0.004	0.0065
P$GAMYB_01	GAMYB, MYB101, MYB33, Myb5	0.3113	0.2001	1.5557	0.0082	0.0055
P$ABF1_03	ABF1, ABF4	1.5474	1.0274	1.5062	1.4074e-07	1.1618e-05
P$HBPA1_Q6_01	GBF1, GBF2A, ZIP-1a	0.6784	0.5003	1.356	0.0053	0.00038438
Gene symbol	BKL description
ABF1	ABSCISIC ACID RESPONSIVE ELEMENT-BINDING FACTOR 1; binds G/ABRE and C/ABRE; expression is induced by ABA; peaking at 2 hours and decreasing to uninduced levels at 16 hours; expression is induced by cold stress but not high salt or drought
ABF2	ABRE-binding bZIP factor 2; an ABA-dependent multi-phosphorylation regulated transcription factor that acts in ABA signaling; binds ABRE sequence and ARIA; overexpression alters sensitivity to ABA; water; salt; and heat; and ABA regulated gene expression
ABF3	ABRE-binding bZIP factor 3; an ABA regulated transcription factor that binds ABRE sequence; acts in ABA signaling; overexpression displays ABA hypersensitivity; and altered ABA or stress-regulated gene expression; transpiration rate; and drought tolerance
ABF4	ABRE-binding bZIP factor 4; an ABA-regulated transcription factor that binds ABRE sequence and CPK32 protein kinase; overexpression displays altered ABA sensitivity; tolerance to drought and salt stresses; and expression of ABA or stress-regulated genes
BZ8	BZIP protein 8; a putative transcription factor that is expressed in developing embryos; matured embryos; shoots; and roots and induced in dry matured embryos; shoots; and roots in response to abscisic acid and in shoots in response to dessication
G/HBF-1	G-/H-box binding factor 1
GAMYB	Transcription factor GAMYB; a transcriptional regulator that interacts with DOF3 and acts in GA signaling; mediates GA-regulated gene expression in anther and aleurone; proper floral organ and pollen development; and ABA and phosphatidic acid responses
GBF1	G-BOX BINDING FACTOR 1; a putative transcription factor that exhibits homodimerization and heterodimerization and recognize the G-box motif; interacts with COP1; member of the G-box binding protein MFMR family
GBF1	G-BOX BINDING FACTOR 1; a putative transcription factor that exhibits homodimerization and heterodimerization and recognize the G-box motif; interacts with COP1; member of the G-box binding protein MFMR family
GBF2	G-BOX BINDING FACTOR 2; a putative transcription factor that exhibits homodimerization and heterodimerization and interact with G-box; translocates to nucleus in response to light; and expressed in root; leaf
GBF2A	Protein with high similarity to G-BOX BINDING FACTOR 3 (A. thaliana GBF3), which is a putative transcription factor that exhibits homodimerization and heterodimerization and interacts with G-box, expression is upregulated in root in response to nitrate
GBF3	G-BOX BINDING FACTOR 3; a putative transcription factor that exhibits homodimerization and heterodimerization and interacts with G-box; expression is upregulated in root in response to nitrate
GBF4	G-BOX BINDING FACTOR 4; a member of the bZIP transcription factor family that interacts with GBF2 and GBF3 to bind DNA
MYB101	MYB DOMAIN PROTEIN 101; positively regulates abscisic acid response; null mutation of the corresponding gene is associated with hyposensitivity to the abscisic acid
MYB33	MYB DOMAIN PROTEIN 33; a transcription factor that acts in regulation of abscisic and gibberellic acid signaling; mutants display dwarf plants; male sterililty; short internode; failure of seed set; rounded leaves; and short bolts with terminal flowers
Myb5	Myb5; a putative trans-acting factor that contains R2 and R3 DNA binding domain; binds to the AAC--A motif on rice glutelin promoter which is capable of activating the endosperm specific expression; expressed in leaf; stem; root; callus; and seeds
PIF1	PHY-INTERACTING FACTOR 1; contains a helix-loop-helix DNA-binding domain; involved in chlorophyll biosynthetic process; gibberellin biosynthetic process
PIF3	PHYTOCHROME INTERACTING FACTOR 3; contains a helix-loop-helix DNA-binding domain; involved in positive regulation of anthocyanin metabolic process; response to red or far red light
PIF5	PHYTOCHROME-INTERACTING FACTOR 5; contains a helix-loop-helix DNA-binding domain
SPT	SPATULA; contains a helix-loop-helix DNA-binding domain; expressed in carpel; involved in response to cold; response to red light
WRKY1	WRKY FAMILY TRANSCRIPTION FACTOR 1; a transcriptional activator that is involved in salicylic acid mediated signaling pathway; expressed in root; shoot; leaf; flower; and seed
ZIP-1a	ZIP-1a; an abscisic acid-dependent transcriptional activator that contains a DNA-binding domain; a leucine zipper dimerization domain; bZIP domain; and ATP/GTP binding domain; interacts with wheat basic/leucine zipper (bZIP) protein EmBP-1
Hsf1	Heat shock transcription factor 1; a transcription factor that acts in apoptosis and glucose metabolism; involved in response to heat and oxidative stress; human HSF1 is associated with malignant form of prostatic neoplasms and stress
HSF2	Heat shock transcription factor 2; a transcriptional activator that regulates JNK cascade; plays a role in antiapoptosis; brain development; synaptonemal complex assembly; ovulation; and spermatogenesis
Opaque-2	Opaque-2, a transcriptional activator, activates transcription of b-32, Os02g0249900 (Rice), 22z4, and of its own; mutants display increased expression of EF1-A protein and alteration in lysine content in the endosperm
OCSBF-1	ocs element binding factor 1
