# Supplementary material for: Genome-Wide Transcriptional Profiles during Temperature and Oxidative Stress Reveal Coordinated Expression Patterns and Overlapping Regulons in Rice
Source: PLoS One. 2012 Jul 16;7(7):e40899. doi: 10.1371/journal.pone.0040899 (PMC3397947; doi:10.1371/journal.pone.0040899)
Supplement: Data S4 — Promoter analysis of DEGs. Data S4.1; significantly over represented transcription factor binding sites (TFBS) in the promoters of DEGs based on F-Match analysis, Data S4.2; Match out put/TF binding sites (Rice matrices) in the promoters of DEGs based on CMA analysis. The TFs that correspond to these matrices are also listed. (ZIP) [file pone.0040899.s009.zip › Data S4. Promoter analysis of DEGs/Data S4.2_Promoter model-TF-list.xls]

## Sheet: Read me
Supplemetary Data S4.2	Match out put/ TF binding sites (Rice matrices) in the promoters of DEGs based on CMA analysis. The TFs which correspond to these matrices are also listed.
Work Sheet
Promoter-CS-Down	Promoter matrices enriched in the promoters of down-regulated genes during CS
Promoter-CS-Up	Promoter matrices enriched in the promoters of Up-regulated genes during CS
Promoter-HS-Down	Promoter matrices enriched in the promoters of down-regulated genes during HS
Promoter-HS-Up	Promoter matrices enriched in the promoters of Up-regulated genes during HS
Promoter-OS-Down	Promoter matrices enriched in the promoters of down-regulated genes during OS
Promoter-OS-Up	Promoter matrices enriched in the promoters of Up-regulated genes during OS

## Sheet: Promoter-CS-down
Matrix name	Recognized Factors
P$O2_01	Opaque-2
V$HSF1_01	HSF1, HSF1-L, HSF1-S, HSF1long, HSF1short
P$O2_Q2	Opaque-2
P$SQUA_01	AG, AGL13, AGL15, AGL2, AGL4, AGL6, AGL8, AP1, MADS1, MADS14, MADS15, MADS17, MADS18, MADS24, MADS3, MADS5, MADS50, MADS6, MADS7, SEP3, SEP4
P$MADSA_Q2	AG, AGL13, AGL15, AGL2, AGL4, AGL6, AGL8, AP1, MADS1, MADS14, MADS15, MADS17, MADS18, MADS24, MADS3, MADS5, MADS50, MADS6, MADS7, SEP3, SEP4
P$ARF_Q2	ARF1, ARF2, ARF23, ARF4, ARF6, ARF8, ARF9, ETT, MP, NPH4
P$C1_Q2	ATMYB5, AtMYB82, Myb3, TT2
P$GAMYB_Q2	GAMYB, MYB101, MYB33, Myb5
P$KNOX3_01	H43, HI, KNAT2, STM, Sbh1
P$ZAP1_01	WRKY1
Gene symbol	BKL description
AG	AGAMOUS; contains a K-box region; involved in carpel development; stamen development
AGL13	AGAMOUS-LIKE 13; contains a K-box region
AGL15	AGAMOUS-LIKE 15; contains a K-box region
AGL2	SEPALLATA1; contains a K-box region; expressed in flower; involved in flower development; ovule development
AGL4	SEPALLATA2; contains a K-box region; expressed in fruit; flower; involved in ovule development
AGL6	AGAMOUS LIKE-6; contains a K-box region; expressed in flower
AGL8	AGAMOUS-LIKE 8; contains a K-box region; expressed in carpel; inflorescence meristem; involved in fruit development
AP1	APETALA1; contains a K-box region; involved in flower development; positive regulation of transcription
ARF1	AUXIN RESPONSE FACTOR 1; member of the auxin response factor family; involved in negative regulation of transcription; response to auxin stimulus
ARF2	AUXIN RESPONSE FACTOR 2; member of the auxin response factor family; expressed in seed; cotyledon; involved in negative regulation of cell proliferation; ovule development
ARF23	Auxin response factor 1; a putative dimeric transcriptional repressor of early auxin-induced genes; anti-sense overexpression is associated with decreased sterility; plant growth; and vigor; smaller leaves; and fail to head
ARF4	AUXIN RESPONSE FACTOR 4; member of the auxin response factor family; expressed in floral meristem; apical meristem; involved in vegetative phase change
ARF6	AUXIN RESPONSE FACTOR 6; member of the auxin response factor family; expressed in flower; involved in flower development; response to auxin stimulus
ARF8	AUXIN RESPONSE FACTOR 8; member of the auxin response factor family; expressed in female gametophyte; flower; involved in flower development; response to auxin stimulus
ARF9	AUXIN RESPONSE FACTOR 9; member of the auxin response factor family
ATMYB5	MYB DOMAIN PROTEIN 5; contains a myb-like DNA-binding domain
AtMYB82	MYB DOMAIN PROTEIN 82; contains a myb-like DNA-binding domain
ETT	ETTIN; a member of the auxin response factor family; involved in vegetative phase change; expressed in floral and apical meristems; mutants display pleiotropic effects on flower development; with decreases in stamen number and anther formation
GAMYB	Transcription factor GAMYB; a transcriptional regulator that interacts with DOF3 and acts in GA signaling; mediates GA-regulated gene expression in anther and aleurone; proper floral organ and pollen development; and ABA and phosphatidic acid responses
H43	Homeobox 43; member of the KN1-type class 1 homeobox genes; transgenic plants with overexpression displays ligules and auricles displacement; highly silicified epidermal cells; diffused sheath-blade boundary; and reduced stomata and microhairs
HI	Homeobox 1; expressed in SAM; epiblast; and radicle; upregulated in response to GA treatment in embryo; acts in shoot; floral; and fruit development; overexpression displays no leaf and leaf blade development and developed clumps of abundant shoots
KNAT2	KNOTTED-LIKE FROM ARABIDOPSIS THALIANA 2; contains a KNOX2 domain; expressed in flower; gynoecium; involved in response to ethylene stimulus
MADS1	MADS box 1; required for determination of floral meristem identity and floral organ development; induced by Ehd1; mutation causes the leafy hull sterile 1 phenotype and over expression displays reduced internode height and length and early flowering
MADS14	MADS14; a putative transcription regulator that interacts with MADS1 and MADS6 and shows altered expression in short day and long day conditions in leaf blade
MADS15	MADS box 15; a MADS domain; I domain; and K domain containing protein that interacts with MADS1 (Os03g0215400) and MADS6 (Os02g0682200); expressed in palea; lemma; and lodicule; expression is upregulated in response to LFL1 expression
MADS17	MADS17; a member of the APETALA1-AGAMOUS-LIKE9 family of MADS-domain proteins that interacts with MADS6 (Os02g0682200)
MADS18	MADS box 18; a member of the AP1-SQUA subfamily of MADS box transcription factors; binds many MADS box factors; constitutive overexpression displays early flowering and axillary bud formation; and decreased height; leaf sheath length; and root primordia
MADS24	MADS box 24; a member of the AGL2 family that contains MADS and K- domains; and an I region; binds to MADS18 (Os07g0605200) and MADS16 (Os06g0712700); plays a role in the control of flowering time; expression increases in flower during development
MADS3	MADS3; a MADS and K domain containing protein that acts in stamen and floral meristem identity specification; expressed in stamen and carpel; overexpression displays homeotic transformation of lodicule to stamen; sterility; and defective spikelet opening
MADS5	MADS Box 5; a member of the AGL2 family that binds to MADS6 (Os02g0682200); contains a MADS domain; a K domain; and an I region; expression in flower decreases during development; plays a role in the control of flowering time
MADS50	MADS50; a putative transcription factor that is highly expressed in leaf blade; overexpression is associated with dwarfism; defective growth of leaf blade; and early flowering; RNAi expression is associated with increased number of elongated internodes
MADS6	MADS box 6; a member of the APETALA1-AGAMOUS-LIKE9 family of MADS-domain proteins; exhibits binding to several MADS box proteins; expressed in lemma; palea; carpels; sterile lemma; and lodicules
MADS7	MADS box 45; a MADS box domain protein that binds to MADS18 (Os07g0605200) and MADS6 (Os02g0682200); plays a role in the regulation of flowering time; expressed in developing stamen and lodicule primordia; developing carpel; and integuments
MP	MONOPTEROS; member of the auxin response factor family; involved in flower development; response to auxin stimulus
MYB101	MYB DOMAIN PROTEIN 101; positively regulates abscisic acid response; null mutation of the corresponding gene is associated with hyposensitivity to the abscisic acid
Myb3	Myb3; a putative transcription factor that contains R2 and R3 DNA binding domains; expressed in leaf; stem; root; callus; and seeds
MYB33	MYB DOMAIN PROTEIN 33; a transcription factor that acts in regulation of abscisic and gibberellic acid signaling; mutants display dwarf plants; male sterililty; short internode; failure of seed set; rounded leaves; and short bolts with terminal flowers
Myb5	Myb5; a putative trans-acting factor that contains R2 and R3 DNA binding domain; binds to the AAC--A motif on rice glutelin promoter which is capable of activating the endosperm specific expression; expressed in leaf; stem; root; callus; and seeds
NPH4	NON-PHOTOTROPHIC HYPOCOTYL; member of the auxin response factor family; expressed in hypocotyl; petiole; involved in response to auxin stimulus
SEP3	SEPALLATA3; contains a K-box region; expressed in floral meristem; stamen; involved in specification of floral organ identity and activation of B and C function genes; ectopic expression leads to ectopic activation of AP3 and AG
SEP4	SEPALLATA4; contains a K-box region; involved in carpel development; petal development; presence is necessary for activation of SHATTERPROOF2
STM	SHOOT MERISTEMLESS; contains a KNOX2 domain; involved in carpel development
TT2	TRANSPARENT TESTA 2; contains a myb-like DNA-binding domain
WRKY1	WRKY FAMILY TRANSCRIPTION FACTOR 1; a transcriptional activator that is involved in salicylic acid mediated signaling pathway; expressed in root; shoot; leaf; flower; and seed
Opaque-2	Opaque-2, a transcriptional activator, activates transcription of b-32, Os02g0249900 (Rice), 22z4, and of its own; mutants display increased expression of EF1-A protein and alteration in lysine content in the endosperm
Hsf1	Heat shock transcription factor 1; a transcription factor that acts in apoptosis and glucose metabolism; involved in response to heat and oxidative stress; human HSF1 is associated with malignant form of prostatic neoplasms and stress
Sbh1	Homeobox protein SBH1

## Sheet: Promoter-CS-Up
Matrix name	Recognized factors
P$DOF2_01	Dof2
V$HSF2_01	HSF2, HSF2A
P$ABF1_01	ABF1, ABF4
P$ABI4_01	ABI4
P$SQUA_01	AG, AGL13, AGL15, AGL2, AGL4, AGL6, AGL8, AP1, MADS1, MADS14, MADS15, MADS17, MADS18, MADS24, MADS3, MADS5, MADS50, MADS6, MADS7, SEP3, SEP4
P$ARF_Q2	ARF1, ARF2, ARF23, ARF4, ARF6, ARF8, ARF9, ETT, MP, NPH4
P$ERF2_01	AT2G33710, ATERF-1, ATERF13, ERF2
P$CPRF2_Q2	G/HBF-1
P$GAMYB_01	GAMYB, MYB101, MYB33, Myb5
P$P_01	MYB12
Gene symbol	BKL description
ABF1	ABSCISIC ACID RESPONSIVE ELEMENT-BINDING FACTOR 1; binds G/ABRE and C/ABRE; expression is induced by ABA; peaking at 2 hours and decreasing to uninduced levels at 16 hours; expression is induced by cold stress but not high salt or drought
ABF4	ABRE-binding bZIP factor 4; an ABA-regulated transcription factor that binds ABRE sequence and CPK32 protein kinase; overexpression displays altered ABA sensitivity; tolerance to drought and salt stresses; and expression of ABA or stress-regulated genes
ABI4	ABA INSENSITIVE 4; an APETALA2 domain protein involved in ABA mediated seed germination; loss-of-function mutant displays pleiotropic growth defects; including decreased sensitivity to ABA during germination and altered expression of seed specific genes
AG	AGAMOUS; contains a K-box region; involved in carpel development; stamen development
AGL13	AGAMOUS-LIKE 13; contains a K-box region
AGL15	AGAMOUS-LIKE 15; contains a K-box region
AGL2	SEPALLATA1; contains a K-box region; expressed in flower; involved in flower development; ovule development
AGL4	SEPALLATA2; contains a K-box region; expressed in fruit; flower; involved in ovule development
AGL6	AGAMOUS LIKE-6; contains a K-box region; expressed in flower
AGL8	AGAMOUS-LIKE 8; contains a K-box region; expressed in carpel; inflorescence meristem; involved in fruit development
AP1	APETALA1; contains a K-box region; involved in flower development; positive regulation of transcription
ARF1	AUXIN RESPONSE FACTOR 1; member of the auxin response factor family; involved in negative regulation of transcription; response to auxin stimulus
ARF2	AUXIN RESPONSE FACTOR 2; member of the auxin response factor family; expressed in seed; cotyledon; involved in negative regulation of cell proliferation; ovule development
ARF23	Auxin response factor 1; a putative dimeric transcriptional repressor of early auxin-induced genes; anti-sense overexpression is associated with decreased sterility; plant growth; and vigor; smaller leaves; and fail to head
ARF4	AUXIN RESPONSE FACTOR 4; member of the auxin response factor family; expressed in floral meristem; apical meristem; involved in vegetative phase change
ARF6	AUXIN RESPONSE FACTOR 6; member of the auxin response factor family; expressed in flower; involved in flower development; response to auxin stimulus
ARF8	AUXIN RESPONSE FACTOR 8; member of the auxin response factor family; expressed in female gametophyte; flower; involved in flower development; response to auxin stimulus
ARF9	AUXIN RESPONSE FACTOR 9; member of the auxin response factor family
AT2G33710	Protein containing an AP2 domain
ATERF-1	ETHYLENE RESPONSIVE ELEMENT BINDING FACTOR 1; contains an AP2 domain; involved in regulation of transcription; DNA-dependent
ATERF13	ETHYLENE-RESPONSIVE ELEMENT BINDING FACTOR 13; contains an AP2 domain
ERF2	ETHYLENE RESPONSE FACTOR 2; contains an AP2 domain; involved in regulation of transcription; DNA-dependent; positive regulation of transcription
ETT	ETTIN; a member of the auxin response factor family; involved in vegetative phase change; expressed in floral and apical meristems; mutants display pleiotropic effects on flower development; with decreases in stamen number and anther formation
G/HBF-1	G-/H-box binding factor 1
GAMYB	Transcription factor GAMYB; a transcriptional regulator that interacts with DOF3 and acts in GA signaling; mediates GA-regulated gene expression in anther and aleurone; proper floral organ and pollen development; and ABA and phosphatidic acid responses
MADS1	MADS box 1; required for determination of floral meristem identity and floral organ development; induced by Ehd1; mutation causes the leafy hull sterile 1 phenotype and over expression displays reduced internode height and length and early flowering
MADS14	MADS14; a putative transcription regulator that interacts with MADS1 and MADS6 and shows altered expression in short day and long day conditions in leaf blade
MADS15	MADS box 15; a MADS domain; I domain; and K domain containing protein that interacts with MADS1 (Os03g0215400) and MADS6 (Os02g0682200); expressed in palea; lemma; and lodicule; expression is upregulated in response to LFL1 expression
MADS17	MADS17; a member of the APETALA1-AGAMOUS-LIKE9 family of MADS-domain proteins that interacts with MADS6 (Os02g0682200)
MADS18	MADS box 18; a member of the AP1-SQUA subfamily of MADS box transcription factors; binds many MADS box factors; constitutive overexpression displays early flowering and axillary bud formation; and decreased height; leaf sheath length; and root primordia
MADS24	MADS box 24; a member of the AGL2 family that contains MADS and K- domains; and an I region; binds to MADS18 (Os07g0605200) and MADS16 (Os06g0712700); plays a role in the control of flowering time; expression increases in flower during development
MADS3	MADS3; a MADS and K domain containing protein that acts in stamen and floral meristem identity specification; expressed in stamen and carpel; overexpression displays homeotic transformation of lodicule to stamen; sterility; and defective spikelet opening
MADS5	MADS Box 5; a member of the AGL2 family that binds to MADS6 (Os02g0682200); contains a MADS domain; a K domain; and an I region; expression in flower decreases during development; plays a role in the control of flowering time
MADS50	MADS50; a putative transcription factor that is highly expressed in leaf blade; overexpression is associated with dwarfism; defective growth of leaf blade; and early flowering; RNAi expression is associated with increased number of elongated internodes
MADS6	MADS box 6; a member of the APETALA1-AGAMOUS-LIKE9 family of MADS-domain proteins; exhibits binding to several MADS box proteins; expressed in lemma; palea; carpels; sterile lemma; and lodicules
MADS7	MADS box 45; a MADS box domain protein that binds to MADS18 (Os07g0605200) and MADS6 (Os02g0682200); plays a role in the regulation of flowering time; expressed in developing stamen and lodicule primordia; developing carpel; and integuments
MP	MONOPTEROS; member of the auxin response factor family; involved in flower development; response to auxin stimulus
MYB101	MYB DOMAIN PROTEIN 101; positively regulates abscisic acid response; null mutation of the corresponding gene is associated with hyposensitivity to the abscisic acid
MYB12	MYB DOMAIN PROTEIN 12; a transcriptional regulator of chalcone synthase and flavonol synthase; mutation of the corresponding gene is associated with affect on flavonol content of young seedlings
MYB33	MYB DOMAIN PROTEIN 33; a transcription factor that acts in regulation of abscisic and gibberellic acid signaling; mutants display dwarf plants; male sterililty; short internode; failure of seed set; rounded leaves; and short bolts with terminal flowers
Myb5	Myb5; a putative trans-acting factor that contains R2 and R3 DNA binding domain; binds to the AAC--A motif on rice glutelin promoter which is capable of activating the endosperm specific expression; expressed in leaf; stem; root; callus; and seeds
NPH4	NON-PHOTOTROPHIC HYPOCOTYL; member of the auxin response factor family; expressed in hypocotyl; petiole; involved in response to auxin stimulus
SEP3	SEPALLATA3; contains a K-box region; expressed in floral meristem; stamen; involved in specification of floral organ identity and activation of B and C function genes; ectopic expression leads to ectopic activation of AP3 and AG
SEP4	SEPALLATA4; contains a K-box region; involved in carpel development; petal development; presence is necessary for activation of SHATTERPROOF2
HSF2	Heat shock transcription factor 2; a transcriptional activator that regulates JNK cascade; plays a role in antiapoptosis; brain development; synaptonemal complex assembly; ovulation; and spermatogenesis
Dof2	DNA binding with one finger 2, a transcription factor that binds to the promoters of pepcZm2A and cyppdk1, activates the expression of pepcZm2A and cyppdk1 and represses the expression of C4pepc, expressed in green leaf, etiolated leaf, stem, and root

## Sheet: Promoter-HS-down
Matrix name	Recognized factors
P$O2_01	Opaque-2
P$O2_02	Opaque-2
P$DOF_Q2	MNB1a (Dof1), Dof2
P$MADSA_Q2	AG, AGL13, AGL15, AGL2, AGL4, AGL6, AGL8, AP1, MADS1, MADS14, MADS15, MADS17, MADS18, MADS24, MADS3, MADS5, MADS50, MADS6, MADS7, SEP3, SEP4
P$ARR10_01	ARR10
P$C1_Q2	ATMYB5, AtMYB82, Myb3, TT2
P$MYBAS1_01	AtMYB81, GAMYB, MYB101, MYB33, Myb5
P$GAMYB_Q2	GAMYB, MYB101, MYB33, Myb5
P$GAMYB_01	GAMYB, MYB101, MYB33, Myb5
P$ZAP1_01	WRKY1
Gene symbol	BKL description
AG	AGAMOUS; contains a K-box region; involved in carpel development; stamen development
AGL13	AGAMOUS-LIKE 13; contains a K-box region
AGL15	AGAMOUS-LIKE 15; contains a K-box region
AGL2	SEPALLATA1; contains a K-box region; expressed in flower; involved in flower development; ovule development
AGL4	SEPALLATA2; contains a K-box region; expressed in fruit; flower; involved in ovule development
AGL6	AGAMOUS LIKE-6; contains a K-box region; expressed in flower
AGL8	AGAMOUS-LIKE 8; contains a K-box region; expressed in carpel; inflorescence meristem; involved in fruit development
AP1	APETALA1; contains a K-box region; involved in flower development; positive regulation of transcription
ARR10	ARABIDOPSIS RESPONSE REGULATOR 10; contains a response regulator receiver domain; involved in response to cytokinin stimulus
ATMYB5	MYB DOMAIN PROTEIN 5; contains a myb-like DNA-binding domain
AtMYB81	MYB DOMAIN PROTEIN 81; contains a myb-like DNA-binding domain
AtMYB82	MYB DOMAIN PROTEIN 82; contains a myb-like DNA-binding domain
GAMYB	Transcription factor GAMYB; a transcriptional regulator that interacts with DOF3 and acts in GA signaling; mediates GA-regulated gene expression in anther and aleurone; proper floral organ and pollen development; and ABA and phosphatidic acid responses
MADS1	MADS box 1; required for determination of floral meristem identity and floral organ development; induced by Ehd1; mutation causes the leafy hull sterile 1 phenotype and over expression displays reduced internode height and length and early flowering
MADS14	MADS14; a putative transcription regulator that interacts with MADS1 and MADS6 and shows altered expression in short day and long day conditions in leaf blade
MADS15	MADS box 15; a MADS domain; I domain; and K domain containing protein that interacts with MADS1 (Os03g0215400) and MADS6 (Os02g0682200); expressed in palea; lemma; and lodicule; expression is upregulated in response to LFL1 expression
MADS17	MADS17; a member of the APETALA1-AGAMOUS-LIKE9 family of MADS-domain proteins that interacts with MADS6 (Os02g0682200)
MADS18	MADS box 18; a member of the AP1-SQUA subfamily of MADS box transcription factors; binds many MADS box factors; constitutive overexpression displays early flowering and axillary bud formation; and decreased height; leaf sheath length; and root primordia
MADS24	MADS box 24; a member of the AGL2 family that contains MADS and K- domains; and an I region; binds to MADS18 (Os07g0605200) and MADS16 (Os06g0712700); plays a role in the control of flowering time; expression increases in flower during development
MADS3	MADS3; a MADS and K domain containing protein that acts in stamen and floral meristem identity specification; expressed in stamen and carpel; overexpression displays homeotic transformation of lodicule to stamen; sterility; and defective spikelet opening
MADS5	MADS Box 5; a member of the AGL2 family that binds to MADS6 (Os02g0682200); contains a MADS domain; a K domain; and an I region; expression in flower decreases during development; plays a role in the control of flowering time
MADS50	MADS50; a putative transcription factor that is highly expressed in leaf blade; overexpression is associated with dwarfism; defective growth of leaf blade; and early flowering; RNAi expression is associated with increased number of elongated internodes
MADS6	MADS box 6; a member of the APETALA1-AGAMOUS-LIKE9 family of MADS-domain proteins; exhibits binding to several MADS box proteins; expressed in lemma; palea; carpels; sterile lemma; and lodicules
MADS7	MADS box 45; a MADS box domain protein that binds to MADS18 (Os07g0605200) and MADS6 (Os02g0682200); plays a role in the regulation of flowering time; expressed in developing stamen and lodicule primordia; developing carpel; and integuments
MYB101	MYB DOMAIN PROTEIN 101; positively regulates abscisic acid response; null mutation of the corresponding gene is associated with hyposensitivity to the abscisic acid
Myb3	Myb3; a putative transcription factor that contains R2 and R3 DNA binding domains; expressed in leaf; stem; root; callus; and seeds
MYB33	MYB DOMAIN PROTEIN 33; a transcription factor that acts in regulation of abscisic and gibberellic acid signaling; mutants display dwarf plants; male sterililty; short internode; failure of seed set; rounded leaves; and short bolts with terminal flowers
Myb5	Myb5; a putative trans-acting factor that contains R2 and R3 DNA binding domain; binds to the AAC--A motif on rice glutelin promoter which is capable of activating the endosperm specific expression; expressed in leaf; stem; root; callus; and seeds
SEP3	SEPALLATA3; contains a K-box region; expressed in floral meristem; stamen; involved in specification of floral organ identity and activation of B and C function genes; ectopic expression leads to ectopic activation of AP3 and AG
SEP4	SEPALLATA4; contains a K-box region; involved in carpel development; petal development; presence is necessary for activation of SHATTERPROOF2
TT2	TRANSPARENT TESTA 2; contains a myb-like DNA-binding domain
WRKY1	WRKY FAMILY TRANSCRIPTION FACTOR 1; a transcriptional activator that is involved in salicylic acid mediated signaling pathway; expressed in root; shoot; leaf; flower; and seed
Opaque-2	Opaque-2, a transcriptional activator, activates transcription of b-32, Os02g0249900 (Rice), 22z4, and of its own; mutants display increased expression of EF1-A protein and alteration in lysine content in the endosperm
Dof1	Member of the Dof domain zinc finger family, has moderate similarity to DOF AFFECTING GERMINATION 2 (A. thaliana DAG2), which is expressed in vascular system, is involved in response to cold, response to light stimulus
Dof2	Member of the Dof domain zinc finger family, has moderate similarity to DOF AFFECTING GERMINATION 2 (A. thaliana DAG2), which is expressed in vascular system, is involved in response to cold, response to light stimulus

## Sheet: Promoter-HS-Up
Matrix name	Recognized factors
V$HSF1_Q6	HSF1, HSF1-L, HSF1-S, HSF1long, HSF1short
V$HSF2_01	HSF2, HSF2A
V$HSF2_02	HSF2, HSF2A, HSF2B
P$ABI4_01	ABI4
P$ARR10_01	ARR10
P$C1_Q2	ATMYB5, AtMYB82, Myb3, TT2
Gene symbol	BKL description
ABI4	ABA INSENSITIVE 4; an APETALA2 domain protein involved in ABA mediated seed germination; loss-of-function mutant displays pleiotropic growth defects; including decreased sensitivity to ABA during germination and altered expression of seed specific genes
ARR10	ARABIDOPSIS RESPONSE REGULATOR 10; contains a response regulator receiver domain; involved in response to cytokinin stimulus
ATMYB5	MYB DOMAIN PROTEIN 5; contains a myb-like DNA-binding domain
AtMYB82	MYB DOMAIN PROTEIN 82; contains a myb-like DNA-binding domain
Myb3	Myb3; a putative transcription factor that contains R2 and R3 DNA binding domains; expressed in leaf; stem; root; callus; and seeds
TT2	TRANSPARENT TESTA 2; contains a myb-like DNA-binding domain
Hsf1	Heat shock transcription factor 1; a transcription factor that acts in apoptosis and glucose metabolism; involved in response to heat and oxidative stress; human HSF1 is associated with malignant form of prostatic neoplasms and stress
HSF2	Heat shock transcription factor 2; a transcriptional activator that regulates JNK cascade; plays a role in antiapoptosis; brain development; synaptonemal complex assembly; ovulation; and spermatogenesis

## Sheet: Promoter-OS-down
Matrix name	Recognized factors
P$O2_01	Opaque-2
P$O2_02	Opaque-2
V$HSF2_01	HSF2, HSF2A
P$O2_03	Opaque-2
P$O2_Q2	Opaque-2
P$ARR10_01	ARR10
P$OSBZ8_Q6	BZ8, GBF1, GBF2A
P$GAMYB_Q2	GAMYB, MYB101, MYB33, Myb5
P$GAMYB_01	GAMYB, MYB101, MYB33, Myb5
P$KNOX3_01	H43, HI, KNAT2, STM, Sbh1
Gene symbol	BKL description
BZ8	BZIP protein 8; a putative transcription factor that is expressed in developing embryos; matured embryos; shoots; and roots and induced in dry matured embryos; shoots; and roots in response to abscisic acid and in shoots in response to dessication
GAMYB	Transcription factor GAMYB; a transcriptional regulator that interacts with DOF3 and acts in GA signaling; mediates GA-regulated gene expression in anther and aleurone; proper floral organ and pollen development; and ABA and phosphatidic acid responses
GBF1	G-BOX BINDING FACTOR 1; a putative transcription factor that exhibits homodimerization and heterodimerization and recognize the G-box motif; interacts with COP1; member of the G-box binding protein MFMR family
GBF2A	Protein with high similarity to G-BOX BINDING FACTOR 3 (A. thaliana GBF3), which is a putative transcription factor that exhibits homodimerization and heterodimerization and interacts with G-box, expression is upregulated in root in response to nitrate
H43	Homeobox 43; member of the KN1-type class 1 homeobox genes; transgenic plants with overexpression displays ligules and auricles displacement; highly silicified epidermal cells; diffused sheath-blade boundary; and reduced stomata and microhairs
HI	Homeobox 1; expressed in SAM; epiblast; and radicle; upregulated in response to GA treatment in embryo; acts in shoot; floral; and fruit development; overexpression displays no leaf and leaf blade development and developed clumps of abundant shoots
KNAT2	KNOTTED-LIKE FROM ARABIDOPSIS THALIANA 2; contains a KNOX2 domain; expressed in flower; gynoecium; involved in response to ethylene stimulus
MYB101	MYB DOMAIN PROTEIN 101; positively regulates abscisic acid response; null mutation of the corresponding gene is associated with hyposensitivity to the abscisic acid
MYB33	MYB DOMAIN PROTEIN 33; a transcription factor that acts in regulation of abscisic and gibberellic acid signaling; mutants display dwarf plants; male sterililty; short internode; failure of seed set; rounded leaves; and short bolts with terminal flowers
Myb5	Myb5; a putative trans-acting factor that contains R2 and R3 DNA binding domain; binds to the AAC--A motif on rice glutelin promoter which is capable of activating the endosperm specific expression; expressed in leaf; stem; root; callus; and seeds
STM	SHOOT MERISTEMLESS; contains a KNOX2 domain; involved in carpel development
ARR10	ARABIDOPSIS RESPONSE REGULATOR 10; contains a response regulator receiver domain; involved in response to cytokinin stimulus
Opaque-2	Opaque-2, a transcriptional activator, activates transcription of b-32, Os02g0249900 (Rice), 22z4, and of its own; mutants display increased expression of EF1-A protein and alteration in lysine content in the endosperm
Sbh1	Homeobox protein SBH1

## Sheet: Promoter-OS-Up
Matrix name	Recognized factors
V$HSF1_Q6	HSF1, HSF1-L, HSF1-S, HSF1long, HSF1short
V$HSF_Q6	HSF, HSF1
P$O2_02	Opaque-2
P$OCSBF1_01	OCSBF-1
V$HSF2_01	HSF2, HSF2A
P$ERF2_01	AT2G33710, ATERF-1, ATERF13, ERF2
P$CPRF2_01	G/HBF-1
P$EMBP1_Q2	GBF1, GBF2A
P$P_01	MYB12
P$WRKY_Q2	WRKY1, WRKY11, WRKY15, WRKY21, WRKY25, WRKY26, WRKY3, WRKY4, WRKY7, WRKY74
Gene symbol	BKL description
AT2G33710	Protein containing an AP2 domain
ATERF-1	ETHYLENE RESPONSIVE ELEMENT BINDING FACTOR 1; contains an AP2 domain; involved in regulation of transcription; DNA-dependent
ATERF13	ETHYLENE-RESPONSIVE ELEMENT BINDING FACTOR 13; contains an AP2 domain
ERF2	ETHYLENE RESPONSE FACTOR 2; contains an AP2 domain; involved in regulation of transcription; DNA-dependent; positive regulation of transcription
G/HBF-1	G-/H-box binding factor 1
GBF1	G-BOX BINDING FACTOR 1; a putative transcription factor that exhibits homodimerization and heterodimerization and recognize the G-box motif; interacts with COP1; member of the G-box binding protein MFMR family
GBF2A	Protein with high similarity to G-BOX BINDING FACTOR 3 (A. thaliana GBF3), which is a putative transcription factor that exhibits homodimerization and heterodimerization and interacts with G-box, expression is upregulated in root in response to nitrate
MYB12	MYB DOMAIN PROTEIN 12; a transcriptional regulator of chalcone synthase and flavonol synthase; mutation of the corresponding gene is associated with affect on flavonol content of young seedlings
WRKY1	WRKY FAMILY TRANSCRIPTION FACTOR 1; a transcriptional activator that is involved in salicylic acid mediated signaling pathway; expressed in root; shoot; leaf; flower; and seed
WRKY11	WRKY DNA-BINDING PROTEIN 11; a transcription factor that plays a role in defense response to bacterium; loss-of-function of the corresponding gene is associated with increased resistance toward avirulent and virulent Pseudomonas syringae pv tomato
WRKY15	WRKY DNA-BINDING PROTEIN 15; contains a WRKY DNA-binding domain; expressed in root; shoot; leaf; flower; and seed
WRKY21	WRKY DNA-BINDING PROTEIN 21; contains a WRKY DNA -binding domain; expressed in root; shoot; leaf; flower; and seed
WRKY25	WRKY DNA-BINDING PROTEIN 25; contains a WRKY DNA-binding domain; expressed in root; shoot; leaf; flower; and seed; mutants display altered NaCl tolerance; heat tolerance; defense response to P. syringae; and expression of SA-regulated PR1 gene
WRKY26	WRKY DNA-BINDING PROTEIN 26; contains a WRKY DNA -binding domain; expressed in hypocotyl; cotyledon; root; stem; leaf; sepal; and carpel
WRKY3	WRKY DNA-BINDING PROTEIN 3; contains a WRKY DNA -binding domain; expressed in root; shoot; leaf; flower; and seed
WRKY4	WRKY DNA-BINDING PROTEIN 4; contains a WRKY DNA-binding domain; expressed in root; shoot; leaf; flower; and seed; mutation of the corresponding gene is associated with severe disease symptoms and support higher fungal growth after Botrytis infection
WRKY7	WRKY DNA-BINDING PROTEIN 7; a transcriptional repressor that is downregulated in roots in response to nitrate; overexpression mutants display altered leaf growth and morphology; increased susceptibility to P. syringae; and severe disease symptoms
WRKY74	WRKY DNA-BINDING PROTEIN 74; contains a WRKY DNA-binding domain; expressed in root; shoot apex; leaf whorl; flower; and seed
Hsf1	Heat shock transcription factor 1; a transcription factor that acts in apoptosis and glucose metabolism; involved in response to heat and oxidative stress; human HSF1 is associated with malignant form of prostatic neoplasms and stress
Opaque-2	Opaque-2, a transcriptional activator, activates transcription of b-32, Os02g0249900 (Rice), 22z4, and of its own; mutants display increased expression of EF1-A protein and alteration in lysine content in the endosperm
OCSBF-1	ocs element binding factor 1
HSF2	Heat shock transcription factor 2; a transcriptional activator that regulates JNK cascade; plays a role in antiapoptosis; brain development; synaptonemal complex assembly; ovulation; and spermatogenesis
